# Supplementary material for: What the X Has to Do with It: Differences in Regulatory Variability between the Sexes in Drosophila simulans
Source: Genome Biol Evol. 2014 Apr 1;6(4):818–29. doi: 10.1093/gbe/evu060 (PMC4007535; doi:10.1093/gbe/evu060)
Supplement: Supplementary Data [file supp_evu060_suppl_data.zip]

Archive with 3 entries (3 files):
- Supplemental_File_2_v3.csv
- combined_supplement_revised.pdf
- Supplemental_File_1.csv
