# Supplementary material for: What the X Has to Do with It: Differences in Regulatory Variability between the Sexes in Drosophila simulans
Source: Genome Biol Evol. 2014 Apr 1;6(4):818–29. doi: 10.1093/gbe/evu060 (PMC4007535; doi:10.1093/gbe/evu060)
Supplement: Supplementary Data [file supp_evu060_suppl_data.zip › Supplemental_File_2_v3.csv]

gene_symbol	chromosome	Cis_1_F_c167a_P	Cis_1_F_c167a_aFDR	Cis_1_F_c167a_P_less05	Cis_1_F_c167a_FDR_less20	Cis_1_F_c167a_est	Cis_1_F_c167a_stderr	Cis_1_F_c167x_P	Cis_1_F_c167x_aFDR	Cis_1_F_c167x_P_less05	Cis_1_F_c167x_FDR_less20	Cis_1_F_c167x_est	Cis_1_F_c167x_stderr	Cis_1_M_c167a_P	Cis_1_M_c167a_aFDR	Cis_1_M_c167a_P_less05	Cis_1_M_c167a_FDR_less20	Cis_1_M_c167a_est	Cis_1_M_c167a_stderr	Cis_2_F_c167x_P	Cis_2_F_c167x_aFDR	Cis_2_F_c167x_P_less05	Cis_2_F_c167x_FDR_less20	Cis_2_F_c167x_est	Cis_2_F_c167x_stderr	Trans_3_F_c167a_P	Trans_3_F_c167a_aFDR	Trans_3_F_c167a_P_less05	Trans_3_F_c167a_FDR_less20	Trans_3_F_c167a_est	Trans_3_F_c167a_stderr	Trans_3_F_c167x_P	Trans_3_F_c167x_aFDR	Trans_3_F_c167x_P_less05	Trans_3_F_c167x_FDR_less20	Trans_3_F_c167x_est	Trans_3_F_c167x_stderr	Trans_3_M_c167a_P	Trans_3_M_c167a_aFDR	Trans_3_M_c167a_P_less05	Trans_3_M_c167a_FDR_less20	Trans_3_M_c167a_est	Trans_3_M_c167a_stderr	Trans_4_F_c167x_P	Trans_4_F_c167x_aFDR	Trans_4_F_c167x_P_less05	Trans_4_F_c167x_FDR_less20	Trans_4_F_c167x_est	Trans_4_F_c167x_stderr
128up	2R	0.8285	0.999999132	0	0	-0.03627	0.1668							0.5126	0.999999132	0	0	0.1098	0.1668							0.0164	0.2834746529	1	0	-0.4104	0.1696							0.0544	0.5374220561	0	0	-0.3282	0.1696
14-3-3epsilon	3R	0.6899	0.999999132	0	0	-0.1872	0.4647							0.9351	0.999999132	0	0	0.03817	0.4647							0.7597	0.9999449387	0	0	0.1345	0.4384							0.9075	0.9999449387	0	0	0.05111	0.4384
14-3-3zeta	2R
140up	3R	0.1229	0.541875398	0	0	0.1129	0.07117							0.4684	0.999999132	0	0	0.05225	0.07117							0.0019	0.073937393	1	1	-0.3675	0.1149							0.0621	0.5708202186	0	0	-0.2171	0.1149
18w	2R
26-29-p	3L	0.0614	0.3495042256	0	0	0.7447	0.3837							0.0745	0.3967468188	0	0	0.7081	0.3837							0.0100	0.2131926579	1	0	-0.8263	0.3141							0.0009	0.043854859	1	1	-1.0796	0.3141
312	3L
4EHP	3R
5-HT1A	2R	0.2637	0.8216672285	0	0	-0.2044	0.1814							0.5233	0.999999132	0	0	-0.1164	0.1814							0.4828	0.9999449387	0	0	-0.1312	0.1866							0.2819	0.9648400447	0	0	-0.2013	0.1866
5-HT1B	2R	0.6170	0.999999132	0	0	-0.2512	0.5001							0.5408	0.999999132	0	0	-0.3073	0.5001							0.6694	0.9999449387	0	0	0.2141	0.5008							0.6467	0.9999449387	0	0	0.2299	0.5008
5-HT2	3R
5-HT7	3R	0.5788	0.999999132	0	0	0.1069	0.1906							0.0615	0.3498530166	0	0	0.3698	0.1906							0.2428	0.9324157986	0	0	-0.2466	0.2097							0.1779	0.8597007476	0	0	-0.2848	0.2097
5PtaseI	3R	0.0727	0.3906507435	0	0	0.5659	0.3106							0.3228	0.894176379	0	0	0.3092	0.3106							0.2188	0.908546404	0	0	-0.3320	0.2692							0.7886	0.9999449387	0	0	-0.07226	0.2692
A3-3	X
ACXA	2L	0.0454	0.2846759913	1	0	-0.4269	0.2115							0.6991	0.999999132	0	0	-0.08193	0.2115							0.9282	0.9999449387	0	0	0.01999	0.2217							0.7263	0.9999449387	0	0	-0.07763	0.2217
ACXB	2L	0.0126	0.1116681782	1	1	-0.3499	0.1391							0.0471	0.2920866911	1	0	-0.2777	0.1391							0.1925	0.8786636789	0	0	-0.1980	0.1517							0.2110	0.9010526967	0	0	-0.1900	0.1517
ACXC	2L	0.0016	0.0214966754	1	1	-0.3958	0.1244							0.3325	0.9058341706	0	0	-0.1207	0.1244							0.1833	0.8670090548	0	0	-0.1613	0.1212							0.0363	0.4386778367	1	0	-0.2541	0.1212
ACXD	3L	0.0054	0.0576109422	1	1	-0.3707	0.1325							0.0466	0.2899669115	1	0	-0.2645	0.1325							0.7046	0.9999449387	0	0	0.05135	0.1354							0.9582	0.9999449387	0	0	0.007104	0.1354
ACXE	2L	0.0079	0.077625247	1	1	-0.4385	0.1620							0.0881	0.4417727357	0	0	-0.2788	0.1620							0.7677	0.9999449387	0	0	-0.05789	0.1958							0.4373	0.9999449387	0	0	-0.1523	0.1958
AGO1	2R
AGO2	3L
ALiX	3R	0.5703	0.999999132	0	0	0.07254	0.1264							0.1777	0.6716642521	0	0	0.1744	0.1264							0.0034	0.1082574233	1	1	-0.4657	0.1548							0.0185	0.3046949859	1	0	-0.3715	0.1548
AP-1gamma	X							0.9530	0.999999132	0	0	-0.02235	0.3780							0.2625	0.352644118	0	0									0.1907	0.8769141171	0	0	-0.4434	0.3373							0.7297	0.9999770542	0	0	0.1168	0.3373
AP-1sigma	3R	0.8651	0.999999132	0	0	0.06502	0.3812							0.8954	0.999999132	0	0	0.05032	0.3812							0.4458	0.9999449387	0	0	-0.2577	0.3374							0.8159	0.9999449387	0	0	-0.07867	0.3374
AP-2	3L
AP-2sigma	3R	0.0158	0.1330706929	1	1	0.3637	0.1425							0.0973	0.4702630135	0	0	0.2437	0.1425							0.0004	0.0232960413	1	1	-0.5266	0.1420							0.0511	0.5219834734	0	0	-0.2807	0.1420
AP-47	3R	0.4495	0.999999132	0	0	0.1867	0.2437							0.8376	0.999999132	0	0	-0.05037	0.2437							0.0045	0.1295756503	1	1	-0.6365	0.2185							0.0589	0.5571768907	0	0	-0.4180	0.2185
AP-50	3R	0.0042	0.0469095414	1	1	0.7325	0.2367							0.0212	0.1651566935	1	1	0.5743	0.2367							0.0003	0.0223298683	1	1	-0.8244	0.2211							0.0388	0.4561029641	1	0	-0.4636	0.2211
APC4	X							0.8007	0.999999132	0	0	0.04422	0.1741							0.0503	0.0903646148	0	1									0.0269	0.3717861462	1	0	-0.3988	0.1760							0.8791	0.9999770542	0	0	-0.02687	0.1760
APC7	X							0.5205	0.999999132	0	0	0.1332	0.2071							0.1618	0.2377411416	0	0									0.0345	0.4279977207	1	0	-0.4184	0.1975							0.9778	0.9999770542	0	0	-0.00551	0.1975
AQP	2R
AR-2	3R	<.0001	0.000011971	1	1	-0.5062	0.07638							<.0001	0.0002383731	1	1	-0.4114	0.07638							0.5455	0.9999449387	0	0	0.07099	0.1170							0.9755	0.9999449387	0	0	-0.00361	0.1170
ARP-like	3R	0.3607	0.9342882636	0	0	-0.2382	0.2568							0.5323	0.999999132	0	0	-0.1622	0.2568							0.4137	0.9999449387	0	0	0.2570	0.3129							0.4190	0.9999449387	0	0	0.2540	0.3129
ATP7	X							0.3569	0.9310592433	0	0	-0.1385	0.1497							<.0001	0.000315077	1	1									0.0079	0.1851376307	1	1	-0.3895	0.1447							0.6508	0.9999770542	0	0	0.06564	0.1447
ATPCL	2R	0.0546	0.3229748954	0	0	0.7505	0.3863							0.0193	0.1539585925	1	1	0.9171	0.3863							0.1029	0.711837341	0	0	-0.6044	0.3696							0.0027	0.0929375573	1	1	-1.1176	0.3696
ATPsyn-Cf6	3R	0.4268	0.986485037	0	0	0.1421	0.1765							0.3502	0.9243572277	0	0	0.1674	0.1765							0.1354	0.7835584716	0	0	-0.2685	0.1782							0.1204	0.7520425362	0	0	-0.2795	0.1782
ATPsyn-b	3L
ATPsyn-d	3R
ATPsyn-gamma	3R	<.0001	0.0020071869	1	1	1.0901	0.2420							<.0001	0.0007065311	1	1	1.1953	0.2420							0.0592	0.5584147201	0	0	-0.4375	0.2289							0.0272	0.3740789814	1	0	-0.5141	0.2289
Aac11	2L	0.2684	0.8282367366	0	0	0.2302	0.2076							0.2762	0.8379524722	0	0	0.2265	0.2076							0.2183	0.9083502063	0	0	-0.2566	0.2083							0.4926	0.9999449387	0	0	-0.1430	0.2083
Aats-ala	2L	0.2775	0.8394003854	0	0	0.2934	0.2692							0.8717	0.999999132	0	0	0.04357	0.2692							0.0675	0.5930411941	0	0	-0.4677	0.2551							0.4304	0.9999449387	0	0	-0.2014	0.2551
Aats-ala-m	3L	0.4667	0.999999132	0	0	-0.1098	0.1507							0.0445	0.2808448728	1	0	-0.3044	0.1507							0.0080	0.1856150094	1	1	-0.4203	0.1579							0.1199	0.7509050168	0	0	-0.2460	0.1579
Aats-asn	2L	0.5491	0.999999132	0	0	0.1628	0.2710							0.8239	0.999999132	0	0	-0.06044	0.2710							0.1728	0.8527890595	0	0	-0.3407	0.2494							0.8226	0.9999449387	0	0	0.05594	0.2494
Aats-asp	2R	0.1683	0.6517798517	0	0	0.4164	0.3013							0.4780	0.999999132	0	0	0.2141	0.3013							0.3670	0.9999449387	0	0	-0.2675	0.2963							0.8979	0.9999449387	0	0	0.03803	0.2963
Aats-cys	2R	0.4065	0.9734574073	0	0	-0.1799	0.2159							0.3924	0.9609140543	0	0	-0.1854	0.2159							0.1074	0.7224125134	0	0	-0.3645	0.2258							0.3724	0.9999449387	0	0	-0.2017	0.2258
Aats-gln	3R	0.3189	0.8900252318	0	0	0.2925	0.2921							0.6254	0.999999132	0	0	0.1430	0.2921							0.1261	0.7652527185	0	0	-0.4572	0.2981							0.4252	0.9999449387	0	0	-0.2380	0.2981
Aats-glupro	3R	0.2949	0.8612333508	0	0	-0.1757	0.1675							0.3105	0.8803789848	0	0	-0.1702	0.1675							0.0738	0.6178865873	0	0	-0.2967	0.1658							0.3860	0.9999449387	0	0	-0.1438	0.1658
Aats-gly	3L
Aats-his	X
Aats-ile	3L	0.0367	0.245596089	1	0	0.9742	0.4575							0.1690	0.6534629074	0	0	0.6357	0.4575							0.2228	0.9133355806	0	0	-0.5356	0.4380							0.8309	0.9999449387	0	0	-0.09366	0.4380
Aats-leu	3L	<.0001	5.0184724E-6	1	1	0.8440	0.1464							0.2112	0.736665319	0	0	0.1841	0.1464							<.0001	0.0000794198	1	1	-0.7990	0.1497							0.0167	0.2866292796	1	0	-0.3603	0.1497
Aats-lys	X
Aats-met	3R	0.2453	0.793156765	0	0	0.2757	0.2360							0.8560	0.999999132	0	0	-0.04292	0.2360							0.1761	0.8575612651	0	0	-0.3542	0.2613							0.6002	0.9999449387	0	0	-0.1371	0.2613
Aats-phe	2R	0.1023	0.4846298963	0	0	-0.2470	0.1493							0.1903	0.6969105252	0	0	-0.1974	0.1493							0.0078	0.1839834142	1	1	-0.4878	0.1817							0.0061	0.1565074664	1	1	-0.5034	0.1817
Aats-pro	3L	0.9090	0.999999132	0	0	-0.02627	0.2294							0.7263	0.999999132	0	0	-0.08045	0.2294							0.3432	0.9945243561	0	0	-0.2221	0.2341							0.4494	0.9999449387	0	0	-0.1772	0.2341
Aats-ser	3R	0.1078	0.5008884844	0	0	-0.4380	0.2702							0.1085	0.5027776142	0	0	-0.4371	0.2702							0.1965	0.8822112225	0	0	-0.4025	0.3110							0.2523	0.9419500731	0	0	-0.3566	0.3110
Aats-thr	2L	0.0518	0.31145411	0	0	0.4374	0.2225							0.2622	0.819447987	0	0	0.2507	0.2225							0.0035	0.1098835376	1	1	-0.5416	0.1841							0.1456	0.8026084036	0	0	-0.2685	0.1841
Aats-trp	3R	0.0206	0.1614202257	1	1	-0.4650	0.1995							0.0210	0.1635246402	1	1	-0.4637	0.1995							0.4731	0.9999449387	0	0	-0.1353	0.1884							0.8617	0.9999449387	0	0	-0.03283	0.1884
Aats-tyr	3L	<.0001	0.0018489514	1	1	0.9289	0.2219							0.0206	0.1614514001	1	1	0.5255	0.2219							0.0016	0.0642405908	1	1	-0.6504	0.2028							0.0539	0.5350734962	0	0	-0.3933	0.2028
Aats-val	2R
Abd-B	3R	0.0001	0.0025184459	1	1	-0.5686	0.1445							0.0010	0.0150417643	1	1	-0.4824	0.1445							0.9218	0.9999449387	0	0	-0.01488	0.1515							0.6296	0.9999449387	0	0	-0.07312	0.1515
Abi	3R	0.0486	0.298488993	1	0	-0.2778	0.1353							0.0448	0.2822112068	1	0	-0.2829	0.1353							0.0074	0.1772381322	1	1	-0.3124	0.1140							0.3465	0.9957290194	0	0	-0.1079	0.1140
Abl	3L	0.7815	0.999999132	0	0	0.05054	0.1820							0.9521	0.999999132	0	0	-0.01095	0.1820							0.0022	0.0820996541	1	1	-0.5071	0.1649							0.2799	0.9635014533	0	0	-0.1784	0.1649
Ac13E	X							0.0683	0.374877394	0	0	0.4067	0.2216							0.8051	0.8547316715	0	0									0.7932	0.9999449387	0	0	-0.05739	0.2186							0.7218	0.9999770542	0	0	-0.07792	0.2186
Ac76E	3L
Ac78C	3L	0.2868	0.8507035499	0	0	-0.4583	0.4282							0.4199	0.9824172686	0	0	-0.3467	0.4282							0.9767	0.9999449387	0	0	-0.01095	0.3742							0.8884	0.9999449387	0	0	-0.05255	0.3742
AcCoAS	3L	0.5573	0.999999132	0	0	0.1497	0.2547							0.4573	0.999999132	0	0	0.1897	0.2547							0.2234	0.9137327159	0	0	-0.2549	0.2091							0.0023	0.0846465765	1	1	-0.6398	0.2091
Ace	3R	0.3978	0.9657823598	0	0	0.06764	0.07889							0.8569	0.999999132	0	0	0.01434	0.07889							0.0089	0.1982585849	1	1	-0.2467	0.09224							0.1177	0.7472666422	0	0	-0.1457	0.09224
Acer	2L
Acf1	3R	0.0054	0.057649518	1	1	0.6059	0.2025							0.8424	0.999999132	0	0	0.04061	0.2025							<.0001	0.0000512681	1	1	-0.9212	0.1592							0.0161	0.280719982	1	0	-0.3904	0.1592
Ack	3L	0.0041	0.0466941558	1	1	0.2828	0.09131							0.0022	0.0281396083	1	1	0.3049	0.09131							<.0001	0.0003587443	1	1	-0.4620	0.08906							0.0003	0.0221699046	1	1	-0.3324	0.08906
Acon	2L
Acox57D-d	2R	0.0280	0.2017969548	1	0	-0.3699	0.1674							0.0172	0.1410158109	1	1	-0.4014	0.1674							0.1723	0.8521420618	0	0	-0.2130	0.1559							0.1187	0.7487160221	0	0	-0.2435	0.1559
Acox57D-p	2R	0.0136	0.1182860362	1	1	0.8184	0.3276							0.5743	0.999999132	0	0	0.1845	0.3276							0.0107	0.2214592375	1	0	-0.7798	0.3041							0.1061	0.7193321312	0	0	-0.4924	0.3041
Acp26Aa	2L
Acp29AB	2L	0.9161	0.999999132	0	0	0.03549	0.3357							0.1521	0.6153626429	0	0	0.4860	0.3357							0.6667	0.9999449387	0	0	-0.1119	0.2596							0.0431	0.4821315915	1	0	-0.5282	0.2596
Acp32CD	2L	<.0001	3.7545504E-6	1	1	-0.9236	0.1298							0.0031	0.0374855897	1	1	0.4157	0.1298							0.5028	0.9999449387	0	0	-0.09631	0.1432							0.0249	0.3578998102	1	0	-0.3266	0.1432
Acp53C14a	2R	0.0026	0.0322668142	1	1	-0.4508	0.1377							0.0005	0.0078835477	1	1	0.5389	0.1377							0.3085	0.9835749613	0	0	0.2017	0.1969							0.4499	0.9999449387	0	0	-0.1494	0.1969
Acp53C14b	2R	0.0883	0.4423643106	0	0	-0.4501	0.2557							0.3762	0.9481694084	0	0	-0.2296	0.2557							0.6424	0.9999449387	0	0	-0.1124	0.2413							0.2422	0.9319251653	0	0	-0.2841	0.2413
Acp53C14c	2R	<.0001	0.0005573579	1	1	-0.5889	0.1169							0.8209	0.999999132	0	0	0.02671	0.1169							0.4270	0.9999449387	0	0	-0.1130	0.1416							0.0203	0.3214889649	1	0	-0.3345	0.1416
Acp53Ea	2R	<.0001	0.0020400647	1	1	-0.4473	0.09948							<.0001	2.5443255E-7	1	1	0.8258	0.09948							0.6910	0.9999449387	0	0	-0.05423	0.1360							<.0001	0.0000729684	1	1	-0.7729	0.1360
Acph-1	3R	0.3954	0.9639073407	0	0	-0.1795	0.2107							0.1964	0.7094569857	0	0	-0.2732	0.2107							0.2251	0.915381755	0	0	-0.2343	0.1930							0.4822	0.9999449387	0	0	-0.1357	0.1930
Act57B	2R	0.0311	0.2178301635	1	0	-0.6026	0.2740							0.0340	0.2325342519	1	0	-0.5922	0.2740							0.6324	0.9999449387	0	0	0.1171	0.2444							0.4142	0.9999449387	0	0	0.2000	0.2444
Act88F	3R
Actn	X							0.0065	0.0669965077	1	1	0.9297	0.3372							0.9430	0.9571532389	0	0									0.1917	0.878164675	0	0	-0.4500	0.3437							0.7459	0.9999770542	0	0	0.1115	0.3437
Actn3	3R	0.4612	0.999999132	0	0	-0.2004	0.2705							0.4574	0.999999132	0	0	0.2021	0.2705							0.4375	0.9999449387	0	0	-0.2276	0.2926							0.4046	0.9999449387	0	0	-0.2443	0.2926
Acyp	2L	0.0069	0.0700890481	1	1	-0.3378	0.1168							0.0079	0.0776892355	1	1	-0.3317	0.1168							0.6661	0.9999449387	0	0	0.06702	0.1548							0.7289	0.9999449387	0	0	0.05382	0.1548
Acyp2	3R	0.1919	0.7005847625	0	0	-0.08974	0.06728							0.4246	0.9854195833	0	0	0.05444	0.06728							0.0046	0.1318216051	1	1	-0.3056	0.1052							0.0203	0.3217671432	1	0	-0.2485	0.1052
Ada	3R
Ada2b	3R	0.0227	0.1732943021	1	1	0.7930	0.3404							0.0998	0.4776644137	0	0	0.5677	0.3404							0.0117	0.2321970495	1	0	-0.8119	0.3191							0.1019	0.7093824225	0	0	-0.5243	0.3191
Adf1	2R	0.2730	0.8341926573	0	0	-0.1168	0.1047							0.2066	0.7286028892	0	0	-0.1350	0.1047							0.6486	0.9999449387	0	0	-0.06471	0.1415							0.7043	0.9999449387	0	0	-0.05388	0.1415
Adgf-A	3L	0.8350	0.999999132	0	0	-0.04943	0.2354							0.4795	0.999999132	0	0	0.1685	0.2354							0.4646	0.9999449387	0	0	-0.1592	0.2167							0.1777	0.8591118115	0	0	-0.2944	0.2167
Adgf-B	3L	0.0168	0.1387789165	1	1	-0.6598	0.2695							0.6767	0.999999132	0	0	-0.1128	0.2695							0.8995	0.9999449387	0	0	0.03930	0.3106							0.7359	0.9999449387	0	0	-0.1049	0.3106
Adgf-C	3R	0.6039	0.999999132	0	0	-0.07860	0.1513							0.5333	0.999999132	0	0	-0.09439	0.1513							0.2526	0.9419694346	0	0	-0.2009	0.1754							0.1677	0.8441812031	0	0	-0.2423	0.1754
Adgf-D	3R	0.6877	0.999999132	0	0	0.1038	0.2572							0.0188	0.1510339597	1	1	0.6183	0.2572							0.3692	0.9999449387	0	0	-0.2382	0.2647							0.0056	0.1492564072	1	1	-0.7405	0.2647
Adgf-E	2R	0.0022	0.0278718911	1	1	-0.4763	0.1533							0.5128	0.999999132	0	0	0.1005	0.1533							0.2515	0.9418777013	0	0	-0.1747	0.1523							0.0012	0.0533375488	1	1	-0.4959	0.1523
Adk1	3L
Adk2	2R	0.0001	0.0022481711	1	1	0.7163	0.1739							0.0004	0.006744326	1	1	0.6486	0.1739							<.0001	0.0001222511	1	1	-0.8335	0.1577							<.0001	0.0004458838	1	1	-0.7761	0.1577
Adk3	3R	0.6679	0.999999132	0	0	0.1380	0.3202							0.8526	0.999999132	0	0	-0.05970	0.3202							0.3941	0.9999449387	0	0	-0.2731	0.3198							0.2717	0.9568594953	0	0	-0.3524	0.3198
AdoR	3R	0.3808	0.9507089205	0	0	-0.1073	0.1217							0.6501	0.999999132	0	0	-0.05543	0.1217							0.0034	0.1087814048	1	1	-0.4081	0.1379							0.0034	0.1076813358	1	1	-0.4089	0.1379
Ady43A	2R	0.0286	0.2049935436	1	0	0.1601	0.06971							0.9193	0.999999132	0	0	0.007121	0.06971							0.0801	0.6405678345	0	0	-0.2099	0.1186							0.0901	0.6729700032	0	0	-0.2032	0.1186
Aef1	3L	0.6588	0.999999132	0	0	0.09143	0.2051							0.5484	0.999999132	0	0	0.1245	0.2051							0.0491	0.5112243504	1	0	-0.3402	0.1706							0.8516	0.9999449387	0	0	-0.03200	0.1706
Ag5r	X							0.0597	0.3428544638	0	0	0.3423	0.1797							0.1872	0.2680607509	0	0									0.2944	0.9729127737	0	0	-0.2104	0.2000							0.2442	0.9999770542	0	0	-0.2338	0.2000
Ag5r2	X							0.1122	0.5132178593	0	0	0.2766	0.1707							0.2283	0.3149524156	0	0									0.1549	0.8208881547	0	0	0.2524	0.1754							0.7414	0.9999770542	0	0	0.05812	0.1754
Ahcy13	X							0.0011	0.0161390174	1	1	0.8935	0.2709							0.6337	0.7111477605	0	0									0.0116	0.2313193761	1	0	-0.6539	0.2579							0.8998	0.9999770542	0	0	0.03250	0.2579
Ahcy89E	3R
Akap200	2L	0.0356	0.240239234	1	0	0.5345	0.2495							0.0825	0.4244097367	0	0	0.4394	0.2495							0.0949	0.6884510806	0	0	-0.3592	0.2141							0.7316	0.9999449387	0	0	0.07354	0.2141
Akt1	3R
AlCR2	3L	0.0162	0.1351434592	1	1	-0.4469	0.1758							0.0473	0.293012144	1	0	-0.3630	0.1758							0.5652	0.9999449387	0	0	-0.1230	0.2130							0.6041	0.9999449387	0	0	-0.1108	0.2130
Alas	2R	<.0001	0.0021842189	1	1	0.8969	0.2007							0.0002	0.0032447713	1	1	0.8628	0.2007							0.0982	0.6968797658	0	0	-0.3638	0.2177							0.0558	0.5447337834	0	0	-0.4218	0.2177
Ald	3R
Aldh	2L	0.8991	0.999999132	0	0	0.06833	0.5367							0.5025	0.999999132	0	0	0.3617	0.5367							0.3157	0.9853236535	0	0	-0.4622	0.4595							0.1144	0.7403737214	0	0	-0.7286	0.4595
Aldh-III	2R	0.6471	0.999999132	0	0	-0.08253	0.1798							0.9206	0.999999132	0	0	0.01796	0.1798							0.1143	0.7402757999	0	0	-0.3514	0.2219							0.0751	0.6229466588	0	0	-0.3963	0.2219
Alg10	3L
Alh	3R	0.2049	0.7250955471	0	0	0.3101	0.2439							0.7058	0.999999132	0	0	0.09221	0.2439							0.0070	0.1700075572	1	1	-0.6148	0.2271							0.2189	0.9087870037	0	0	-0.2795	0.2271
Alk	2R	0.7417	0.999999132	0	0	0.04849	0.1470							0.0118	0.106597121	1	1	0.3724	0.1470							0.4493	0.9999449387	0	0	-0.1113	0.1470							0.1144	0.740452416	0	0	-0.2323	0.1470
AlkB	X
Alp23B	2L	0.5736	0.999999132	0	0	-0.1045	0.1848							0.8241	0.999999132	0	0	-0.04122	0.1848							0.7853	0.9999449387	0	0	-0.05372	0.1970							0.9905	0.9999449387	0	0	-0.00235	0.1970
Als	2R	0.0525	0.3141084424	0	0	0.3501	0.1794							0.7678	0.999999132	0	0	0.05306	0.1794							0.0012	0.0541410129	1	1	-0.5568	0.1713							0.0404	0.4670694126	1	0	-0.3518	0.1713
AlstR	X							0.1495	0.6094882878	0	0	-0.5013	0.3452							0.0104	0.0238511116	1	1									0.6703	0.9999449387	0	0	-0.1494	0.3502							0.5266	0.9999770542	0	0	0.2222	0.3502
Ama	3R	<.0001	0.0000718884	1	1	-0.7420	0.1491							<.0001	0.0000433378	1	1	-0.7621	0.1491							0.5044	0.9999449387	0	0	-0.09416	0.1409							0.6854	0.9999449387	0	0	-0.05712	0.1409
Amph	2R	0.0071	0.0712332938	1	1	0.5275	0.1828							0.0094	0.0891594282	1	1	0.5064	0.1828							0.0472	0.5026574661	1	0	-0.3834	0.1906							0.2228	0.9133355806	0	0	-0.2340	0.1906
Amyrel	2R	0.0005	0.0084122641	1	1	-0.2938	0.07565							0.0001	0.0022802256	1	1	-0.3367	0.07565							<.0001	0.0019416126	1	1	-0.4036	0.08687							<.0001	9.87231E-11	1	1	-0.7999	0.08687
Ance	2L	0.9317	0.999999132	0	0	0.02112	0.2460							0.6846	0.999999132	0	0	-0.1002	0.2460							0.6587	0.9999449387	0	0	0.1250	0.2829							0.2030	0.8898463324	0	0	-0.3608	0.2829
Ance-2	2L
Ance-3	2L	0.0358	0.2409648092	1	0	-0.2652	0.1208							0.3655	0.9382278268	0	0	-0.1110	0.1208							0.1489	0.8084594437	0	0	-0.2333	0.1603							0.4008	0.9999449387	0	0	-0.1353	0.1603
Ance-4	2R	0.9827	0.999999132	0	0	-0.00843	0.3857							0.7095	0.999999132	0	0	0.1450	0.3857							0.3970	0.9999449387	0	0	-0.3406	0.4001							0.0755	0.6243657431	0	0	-0.7195	0.4001
Ance-5	2R
And	3R	0.5127	0.999999132	0	0	-0.3396	0.5161							0.6567	0.999999132	0	0	0.2304	0.5161							0.7390	0.9999449387	0	0	-0.1698	0.5090							0.4857	0.9999449387	0	0	-0.3555	0.5090
Andorra	X
Ank2	3L	0.1375	0.5809348634	0	0	0.1527	0.1027							<.0001	1.1998813E-7	1	1	0.6410	0.1027							0.0147	0.2648075228	1	0	-0.2449	0.1003							0.0068	0.1667081939	1	1	-0.2719	0.1003
AnnIX	3R	0.5425	0.999999132	0	0	0.1244	0.2020							0.6948	0.999999132	0	0	0.08001	0.2020							0.7512	0.9999449387	0	0	-0.06751	0.2123							0.4474	0.9999449387	0	0	-0.1620	0.2123
Ant2	X							<.0001	0.0009876803	1	1	-0.4404	0.1022							<.0001	5.248895E-10	1	1									0.0530	0.5307510035	0	0	-0.2124	0.1089							0.1957	0.9999770542	0	0	0.1415	0.1089
Antp	3R	0.0004	0.0070727384	1	1	-0.5255	0.1441							0.0001	0.0025169184	1	1	-0.5757	0.1441							0.3413	0.9939367483	0	0	-0.1431	0.1501							0.4832	0.9999449387	0	0	-0.1054	0.1501
Anxb11	X							0.0181	0.1467442383	1	1	0.3672	0.1537							0.0444	0.0812905161	1	1									0.0174	0.2947875986	1	0	-0.3635	0.1518							0.3665	0.9999770542	0	0	0.1373	0.1518
Aos1	3R
Apc	3R	0.3824	0.9526469933	0	0	0.1932	0.2207							0.7437	0.999999132	0	0	0.07227	0.2207							0.0283	0.3833556971	1	0	-0.4357	0.1982							0.3317	0.990813493	0	0	-0.1925	0.1982
Apc2	3R	0.1880	0.6924013605	0	0	0.2514	0.1905							0.0041	0.0461577058	1	1	-0.5514	0.1905							0.0007	0.0385521407	1	1	-0.6009	0.1774							0.7559	0.9999449387	0	0	-0.05515	0.1774
ApepP	2L	0.8971	0.999999132	0	0	-0.02049	0.1571							0.8766	0.999999132	0	0	0.02461	0.1571							0.0842	0.6528824592	0	0	-0.2645	0.1515							0.6405	0.9999449387	0	0	-0.07099	0.1515
Aph-4	3R	0.7492	0.999999132	0	0	0.1847	0.5756							0.6079	0.999999132	0	0	0.2967	0.5756							0.5140	0.9999449387	0	0	-0.3374	0.5162							0.2415	0.931296789	0	0	-0.6063	0.5162
Aplip1	3L
Appl	X							0.4435	0.9979401871	0	0	-0.1283	0.1659							<.0001	0.0000236259	1	1									0.3236	0.9896883849	0	0	-0.1565	0.1573							0.6650	0.9999770542	0	0	0.06843	0.1573
Aprt	3L	0.5205	0.999999132	0	0	-0.1162	0.1788							0.0759	0.4012963097	0	0	-0.3284	0.1788							0.0687	0.5974670728	0	0	-0.3420	0.1856							0.6361	0.9999449387	0	0	-0.08813	0.1856
Aps	3L	0.0014	0.0200275098	1	1	0.6584	0.1883							0.0011	0.015552438	1	1	0.6805	0.1883							0.0003	0.0214185019	1	1	-0.7290	0.1945							0.0037	0.1141788329	1	1	-0.5794	0.1945
Arc-p20	2L
Arc-p34	2L
Arc1	2R
Arc2	2R	0.0612	0.3488574017	0	0	-0.3685	0.1897							0.1546	0.6208041557	0	0	-0.2768	0.1897							0.3061	0.9821642661	0	0	-0.1683	0.1635							0.3981	0.9999449387	0	0	-0.1388	0.1635
Arc42	3R
Ard1	3L	0.5139	0.999999132	0	0	0.2780	0.4238							0.8584	0.999999132	0	0	0.07588	0.4238							0.6592	0.9999449387	0	0	-0.1940	0.4392							0.9997	0.9999749867	0	0	-0.00018	0.4392
Arf51F	2R	0.4558	0.999999132	0	0	-0.1196	0.1583							0.4088	0.9752674607	0	0	-0.1325	0.1583							0.1326	0.778572178	0	0	-0.2683	0.1768							0.5537	0.9999449387	0	0	-0.1051	0.1768
Arf72A	3L	<.0001	0.0009349072	1	1	0.7756	0.1609							0.0042	0.0469837833	1	1	0.4978	0.1609							0.0171	0.2908904018	1	0	-0.3683	0.1515							0.3126	0.9841416058	0	0	-0.1539	0.1515
Arf79F	3L	0.0008	0.0122188841	1	1	0.5459	0.1467							0.0021	0.0274188251	1	1	0.4918	0.1467							0.0002	0.0165639151	1	1	-0.5099	0.1325							0.0137	0.2546589844	1	0	-0.3332	0.1325
Arf84F	3R	0.3867	0.9567466173	0	0	0.1148	0.1308							0.3512	0.9251243321	0	0	0.1238	0.1308							<.0001	0.0039818499	1	1	-0.5103	0.1165							0.0001	0.0107668104	1	1	-0.4687	0.1165
Argk	3L
Ark	2R	0.2470	0.7957797069	0	0	-0.1317	0.1116							0.5477	0.999999132	0	0	0.06786	0.1116							0.6628	0.9999449387	0	0	-0.07312	0.1671							0.9899	0.9999449387	0	0	-0.00212	0.1671
Arp11	X
Arp14D	X							0.9257	0.999999132	0	0	-0.02677	0.2861							0.1877	0.2686041645	0	0									0.5343	0.9999449387	0	0	-0.1576	0.2530							0.3362	0.9999770542	0	0	0.2442	0.2530
Arp53D	2R	<.0001	0.0013354739	1	1	-0.5721	0.1377							0.2403	0.7850341834	0	0	-0.1624	0.1377							0.1109	0.7311363952	0	0	-0.1875	0.1174							0.0010	0.0483481583	1	1	-0.3876	0.1174
Arp66B	3L	0.5699	0.999999132	0	0	-0.2381	0.4171							0.7108	0.999999132	0	0	-0.1553	0.4171							0.6178	0.9999449387	0	0	-0.2041	0.4084							0.9857	0.9999449387	0	0	-0.00731	0.4084
Arp8	X							0.6256	0.999999132	0	0	0.1190	0.2435							0.5961	0.6782749096	0	0									0.0939	0.6859343433	0	0	-0.4127	0.2456							0.5681	0.9999770542	0	0	0.1404	0.2456
Arp87C	3R	0.8653	0.999999132	0	0	-0.03168	0.1852							0.6951	0.999999132	0	0	-0.07326	0.1852							0.0042	0.1240553146	1	1	-0.4359	0.1485							0.0326	0.414843112	1	0	-0.3223	0.1485
Arpc3A	3R	0.5526	0.999999132	0	0	-0.1265	0.2106							0.6187	0.999999132	0	0	-0.1059	0.2106							0.0513	0.5230442551	0	0	-0.3453	0.1748							0.2342	0.9236967035	0	0	-0.2093	0.1748
Arr1	2L
Arr2	3L	0.4945	0.999999132	0	0	0.2067	0.3020							0.3137	0.8836823094	0	0	0.3051	0.3020							0.9196	0.9999449387	0	0	-0.02834	0.2805							0.4955	0.9999449387	0	0	-0.1913	0.2805
Art1	3R	0.8539	0.999999132	0	0	-0.04394	0.2366							0.6859	0.999999132	0	0	-0.09659	0.2366							0.0003	0.0203492577	1	1	-0.6812	0.1807							0.0340	0.424364668	1	0	-0.3889	0.1807
Art2	2L	0.0177	0.1442365488	1	1	-0.5577	0.2316							0.1034	0.4878582065	0	0	-0.3804	0.2316							0.5090	0.9999449387	0	0	-0.1684	0.2547							0.3792	0.9999449387	0	0	-0.2243	0.2547
Art3	3R	0.1511	0.6131591048	0	0	0.2026	0.1376							0.1001	0.4784249829	0	0	-0.2333	0.1376							<.0001	0.0016366445	1	1	-0.6597	0.1404							0.3310	0.990813493	0	0	-0.1373	0.1404
Art4	3R
Art6	3R	<.0001	5.7312466E-9	1	1	-0.6095	0.08198							<.0001	3.5352391E-6	1	1	-0.4798	0.08198							0.0511	0.5219834734	0	0	-0.1705	0.08709							0.0035	0.1105482301	1	1	-0.2560	0.08709
Art7	2R	0.2234	0.7577140546	0	0	0.3512	0.2827							0.5834	0.999999132	0	0	0.1567	0.2827							0.9760	0.9999449387	0	0	0.009711	0.3217							0.3465	0.9957290194	0	0	0.3045	0.3217
Art8	2L
Art9	3R	0.0083	0.080959852	1	1	-0.5295	0.1985							0.0145	0.1247121123	1	1	-0.4896	0.1985							0.8923	0.9999449387	0	0	-0.02878	0.2125							0.8174	0.9999449387	0	0	-0.04910	0.2125
As	3L	0.0025	0.0310662717	1	1	0.6123	0.1952							0.0003	0.0057231031	1	1	0.7392	0.1952							0.0415	0.4737203841	1	0	-0.3685	0.1797							0.0596	0.5606906551	0	0	-0.3403	0.1797
Asph	2R	0.8077	0.999999132	0	0	0.07006	0.2868							0.4090	0.9752728217	0	0	0.2382	0.2868							0.1455	0.8025503235	0	0	-0.3325	0.2276							0.0580	0.5550726858	0	0	-0.4337	0.2276
Ast	3R	<.0001	0.0015197138	1	1	-0.3738	0.09085							0.0029	0.0346967732	1	1	-0.2755	0.09085							0.0027	0.093822565	1	1	-0.2730	0.09062							<.0001	0.0007687467	1	1	-0.4247	0.09062
Asx	2R	0.0280	0.2019065819	1	0	0.3764	0.1700							0.0781	0.4090499184	0	0	0.3011	0.1700							0.0030	0.0993394439	1	1	-0.4923	0.1651							0.0636	0.5761513228	0	0	-0.3069	0.1651
Atac1	2L	0.6625	0.999999132	0	0	0.1573	0.3588							0.8357	0.999999132	0	0	0.07470	0.3588							0.5922	0.9999449387	0	0	-0.1669	0.3111							0.6781	0.9999449387	0	0	-0.1293	0.3111
Ate1	2R
Atet	2L	0.0416	0.2685543476	1	0	0.3312	0.1615							0.0549	0.3242334187	0	0	0.3118	0.1615							0.0953	0.6901796052	0	0	-0.2711	0.1623							0.1676	0.8440996108	0	0	-0.2242	0.1623
Atf-2	2R
Atg1	3L
Atg18	3L	0.3741	0.9462203829	0	0	0.1513	0.1678							0.7257	0.999999132	0	0	0.05940	0.1678							0.0183	0.3025885564	1	0	-0.3823	0.1590							0.0752	0.6236287694	0	0	-0.2862	0.1590
Atg2	3L	0.7405	0.999999132	0	0	0.1899	0.5724							0.9938	0.999999132	0	0	-0.00447	0.5724							0.3904	0.9999449387	0	0	-0.4923	0.5727							0.5188	0.9999449387	0	0	-0.3698	0.5727
Atg4	2L	0.6783	0.999999132	0	0	-0.08113	0.1948							0.5123	0.999999132	0	0	-0.1283	0.1948							0.0384	0.4526719379	1	0	-0.3898	0.1871							0.0876	0.6650767326	0	0	-0.3211	0.1871
Atg5	X
Atg6	3R	0.8528	0.999999132	0	0	-0.02491	0.1331							0.2813	0.8438928343	0	0	-0.1460	0.1331							0.0119	0.2351752828	1	0	-0.3093	0.1205							0.0695	0.6011610234	0	0	-0.2214	0.1205
Atg7	2R	0.8334	0.999999132	0	0	0.03075	0.1458							0.8890	0.999999132	0	0	-0.02041	0.1458							0.0332	0.4189043017	1	0	-0.3337	0.1560							0.1730	0.8528157076	0	0	-0.2131	0.1560
Atg8a	X
Atg8b	3R	0.3018	0.8704027708	0	0	-0.4001	0.3857							0.6452	0.999999132	0	0	0.1781	0.3857							0.7137	0.9999449387	0	0	-0.1385	0.3770							0.3077	0.9832964666	0	0	-0.3852	0.3770
Atg9	2R	0.0014	0.0196982438	1	1	0.4739	0.1427							0.0005	0.0081328609	1	1	0.5221	0.1427							<.0001	0.0028018852	1	1	-0.5501	0.1257							<.0001	0.0004830452	1	1	-0.6158	0.1257
Atpalpha	3R
AttD	3R
Atu	3R	0.7176	0.999999132	0	0	0.03687	0.1015							0.4788	0.999999132	0	0	0.07230	0.1015							<.0001	0.0002188949	1	1	-0.5328	0.1042							0.0124	0.2407032655	1	0	-0.2628	0.1042
Atx-1	X
Atx2	3R	<.0001	0.0007032057	1	1	0.8537	0.1728							0.0096	0.090995765	1	1	0.4768	0.1728							<.0001	0.0015844788	1	1	-0.8008	0.1700							0.0004	0.0259965904	1	1	-0.6232	0.1700
Aut1	3L
Awh	3L
Axn	3R	0.0120	0.1075624748	1	1	0.6641	0.2488							0.6672	0.999999132	0	0	-0.1080	0.2488							0.0023	0.0833386587	1	1	-0.7392	0.2352							0.3312	0.990813493	0	0	-0.2298	0.2352
Axs	X							0.5133	0.999999132	0	0	0.1270	0.1935							0.0071	0.0173679427	1	1									0.0256	0.3617055578	1	0	-0.4474	0.1984							0.2649	0.9999770542	0	0	0.2221	0.1984
B-H1	X							0.5040	0.999999132	0	0	0.1378	0.2055							0.0164	0.0350564256	1	1									0.2847	0.9656552224	0	0	-0.2278	0.2122							0.1959	0.9999770542	0	0	0.2757	0.2122
B-H2	X							0.0550	0.324745469	0	0	-0.3274	0.1661							<.0001	6.4062051E-7	1	1									0.2644	0.9521405926	0	0	-0.1816	0.1613							0.2391	0.9999770542	0	0	0.1917	0.1613
B4	2L	0.3491	0.923204833	0	0	0.2364	0.2518							0.6260	0.999999132	0	0	0.1230	0.2518							0.0584	0.5560640443	0	0	-0.4915	0.2592							0.1418	0.7945690569	0	0	-0.3813	0.2592
B52	3R	0.0154	0.1307011995	1	1	-0.5670	0.2285							0.0211	0.1644012304	1	1	-0.5389	0.2285							0.5901	0.9999449387	0	0	-0.1135	0.2104							0.9726	0.9999449387	0	0	0.007231	0.2104
BBS1	3L	0.4447	0.9984211835	0	0	-0.1146	0.1496							0.4457	0.9993569307	0	0	-0.1144	0.1496							0.3807	0.9999449387	0	0	-0.1267	0.1443							0.4088	0.9999449387	0	0	-0.1193	0.1443
BBS4	2R	0.1811	0.6791881901	0	0	-0.4120	0.3066							0.2051	0.7255628611	0	0	-0.3902	0.3066							0.8088	0.9999449387	0	0	-0.07596	0.3137							0.8800	0.9999449387	0	0	-0.04740	0.3137
BBS8	2L	0.0029	0.0346679663	1	1	-0.4402	0.1456							0.0105	0.0976909635	1	1	-0.3762	0.1456							0.3227	0.9888146753	0	0	-0.1512	0.1528							0.2647	0.952228312	0	0	-0.1706	0.1528
BCL7-like	X							0.9556	0.999999132	0	0	0.01285	0.2293							0.0122	0.0274005304	1	1									0.0672	0.5921548058	0	0	-0.4067	0.2184							0.9269	0.9999770542	0	0	0.02013	0.2184
BEAF-32	2R	0.0560	0.328299977	0	0	0.6347	0.3287							0.6642	0.999999132	0	0	0.1431	0.3287							0.3737	0.9999449387	0	0	-0.3149	0.3535							0.8897	0.9999449387	0	0	-0.04909	0.3535
BG4	3R
BG642163	2L	0.7176	0.999999132	0	0	-0.06055	0.1670							0.8661	0.999999132	0	0	-0.02822	0.1670							0.4629	0.9999449387	0	0	0.1085	0.1476							0.3561	0.9996024954	0	0	0.1364	0.1476
BG642167	3R	0.0006	0.0100190567	1	1	-0.5171	0.1358							0.0039	0.0441851734	1	1	-0.4243	0.1358							0.9674	0.9999449387	0	0	0.007717	0.1882							0.3261	0.9900288633	0	0	0.1858	0.1882
BG642378	3L	<.0001	1.0801561E-6	1	1	-0.6859	0.08970							0.6327	0.999999132	0	0	-0.04330	0.08970							0.0607	0.5656171892	0	0	-0.1965	0.1034							0.0104	0.2183721655	1	0	-0.2706	0.1034
BM-40-SPARC	3R	0.0087	0.0841734604	1	1	0.2725	0.09735							0.0495	0.3021641362	1	0	0.1991	0.09735							0.0316	0.4077554608	1	0	-0.2653	0.1215							0.1947	0.8804558859	0	0	-0.1588	0.1215
BRWD3	3R	0.0052	0.0557531645	1	1	0.6849	0.2401							0.0588	0.3394297385	0	0	0.4583	0.2401							0.0003	0.0206674168	1	1	-0.7693	0.2104							0.0798	0.6393297765	0	0	-0.3697	0.2104
Baldspot	3L	0.2353	0.7771750432	0	0	0.2577	0.2163							0.2119	0.7377309227	0	0	0.2712	0.2163							0.1677	0.8440996108	0	0	-0.3102	0.2245							0.0129	0.246354982	1	0	-0.5605	0.2245
Bap	X
Bap170	2R	0.2005	0.7169047673	0	0	0.2480	0.1931							0.7335	0.999999132	0	0	0.06582	0.1931							0.0016	0.064856134	1	1	-0.5692	0.1792							0.2916	0.9702204564	0	0	-0.1892	0.1792
Bap55	2R	0.0096	0.0903739105	1	1	0.4843	0.1818							0.2195	0.7513972628	0	0	-0.2252	0.1818							0.0005	0.0275096869	1	1	-0.5599	0.1572							0.2908	0.9695681311	0	0	-0.1665	0.1572
Bap60	X							0.0073	0.0728060608	1	1	0.6004	0.2132							0.1185	0.1835482864	0	1									0.0005	0.0283029919	1	1	-0.7942	0.2154							0.2011	0.9999770542	0	0	0.2783	0.2154
Bc	2R	0.0404	0.2628876394	1	0	0.4106	0.1919							<.0001	0.0003449092	1	1	1.0054	0.1919							0.0930	0.6832870199	0	0	0.3039	0.1790							0.0042	0.1237800134	1	1	-0.5256	0.1790
Bem46	2L	0.9845	0.999999132	0	0	0.005794	0.2970							0.5115	0.999999132	0	0	-0.1960	0.2970							0.2242	0.9145053313	0	0	-0.3852	0.3160							0.7745	0.9999449387	0	0	-0.09067	0.3160
Best1	3R
Best2	3L	0.9229	0.999999132	0	0	-0.1020	1.0502							0.9415	0.999999132	0	0	-0.07731	1.0502							0.8569	0.9999449387	0	0	-0.1857	1.0286							0.8984	0.9999449387	0	0	-0.1315	1.0286
Best3	3L	<.0001	8.692096E-16	1	1	-1.0643	0.08488							<.0001	1.484836E-11	1	1	-0.8179	0.08488							0.0576	0.5526955008	0	0	-0.1855	0.09717							0.0073	0.1760040599	1	1	-0.2632	0.09717
Best4	3L	0.0819	0.4222966574	0	0	-0.7105	0.4047							0.2386	0.7825570535	0	0	-0.4794	0.4047							0.7176	0.9999449387	0	0	-0.1329	0.3671							0.4917	0.9999449387	0	0	-0.2527	0.3671
Bgb	3L
BicC	2L	0.0683	0.3745176338	0	0	0.5127	0.2792							0.9354	0.999999132	0	0	0.02266	0.2792							0.0185	0.3047664874	1	0	-0.5954	0.2518							0.2049	0.8927641125	0	0	-0.3197	0.2518
BicD	2L	0.4612	0.999999132	0	0	-0.09994	0.1339							0.1981	0.7121251094	0	0	-0.1762	0.1339							0.0075	0.1780506625	1	1	-0.4088	0.1494							0.2518	0.9418777013	0	0	-0.1723	0.1494
Bj1	3L	0.6281	0.999999132	0	0	0.1778	0.3655							0.8176	0.999999132	0	0	-0.08461	0.3655							0.0722	0.6120478676	0	0	-0.5585	0.3091							0.3230	0.9891422911	0	0	-0.3062	0.3091
Bka	2L
Blimp-1	3L	0.0005	0.0081135938	1	1	0.5937	0.1622							<.0001	0.0000454146	1	1	0.8684	0.1622							0.3447	0.9948387685	0	0	-0.1823	0.1925							0.2065	0.8949882143	0	0	-0.2439	0.1925
Bmcp	3L	0.4195	0.9819265667	0	0	0.08539	0.1044							0.5785	0.999999132	0	0	0.05860	0.1044							<.0001	0.0069251685	1	1	-0.4615	0.1102							0.0015	0.0620321837	1	1	-0.3616	0.1102
Borr	2L	0.9968	0.999999132	0	0	-0.00098	0.2457							0.2400	0.7844491123	0	0	-0.2902	0.2457							0.0064	0.161644877	1	1	-0.6486	0.2365							0.4298	0.9999449387	0	0	-0.1870	0.2365
Brd	3L	0.0793	0.4132483028	0	0	-0.1809	0.09967							0.3950	0.9633480414	0	0	-0.08598	0.09967							0.0020	0.0779143734	1	1	-0.3498	0.1102							0.0005	0.0297747547	1	1	-0.3972	0.1102
Brd8	3R
Bre1	3L	0.3180	0.8891134804	0	0	0.2778	0.2763							0.6578	0.999999132	0	0	0.1229	0.2763							0.0247	0.3558525371	1	0	-0.5041	0.2228							0.2461	0.9357899831	0	0	-0.2591	0.2228
Brf	3R	0.0025	0.0314697214	1	1	-0.6166	0.1876							0.0038	0.044136528	1	1	-0.5862	0.1876							0.2411	0.9302227303	0	0	-0.2338	0.1981							0.9781	0.9999449387	0	0	0.005457	0.1981
Bro	3L	0.0016	0.0212791897	1	1	-0.5307	0.1530							0.0015	0.0201087495	1	1	-0.5347	0.1530							0.4877	0.9999449387	0	0	-0.09245	0.1327							0.6254	0.9999449387	0	0	-0.06499	0.1327
Bruce	3R	0.1931	0.7028823983	0	0	0.2448	0.1874							0.1702	0.656190628	0	0	0.2580	0.1874							0.0541	0.536182112	0	0	-0.3540	0.1834							0.2274	0.9173636735	0	0	-0.2216	0.1834
Bsg	2L	0.0015	0.0205436187	1	1	-0.3359	0.09639							0.0205	0.1607200095	1	1	-0.2355	0.09639							0.1617	0.8339875921	0	0	-0.1501	0.1064							0.0037	0.1133757879	1	1	-0.3174	0.1064
Bsg25A	2L	0.7133	0.999999132	0	0	-0.07296	0.1982							0.8968	0.999999132	0	0	-0.02576	0.1982							0.0960	0.6912400981	0	0	-0.2962	0.1775							0.0618	0.5695123113	0	0	-0.3324	0.1775
Bsg25D	2L	0.2399	0.784160386	0	0	0.2614	0.2217							0.3262	0.8981286016	0	0	0.2182	0.2217							0.0213	0.3296352443	1	0	-0.5000	0.2165							0.2615	0.9501466546	0	0	-0.2433	0.2165
BtbVII	3L	0.6453	0.999999132	0	0	-0.08826	0.1899							0.7083	0.999999132	0	0	-0.07170	0.1899							0.3923	0.9999449387	0	0	0.1953	0.2272							0.2275	0.9173636735	0	0	0.2761	0.2272
Bteb2	X							0.0736	0.3935654698	0	0	-0.4116	0.2291							0.0370	0.0698191236	1	1									0.7872	0.9999449387	0	0	-0.06168	0.2283							0.7011	0.9999770542	0	0	0.08769	0.2283
BthD	X							0.0004	0.0071905063	1	1	0.5933	0.1553							0.0909	0.1472954294	0	1									<.0001	0.0057099528	1	1	-0.6469	0.1487							0.2610	0.9999770542	0	0	0.1686	0.1487
Btk29A	2L	<.0001	2.0989454E-6	1	1	-0.7137	0.09687							<.0001	1.5714118E-6	1	1	-0.7255	0.09687							0.8051	0.9999449387	0	0	-0.04112	0.1661							0.8852	0.9999449387	0	0	0.02406	0.1661
Bub1	2R	0.0036	0.0421893986	1	1	0.3242	0.1104							0.0012	0.0167978393	1	1	-0.3630	0.1104							<.0001	1.0357673E-6	1	1	-0.6315	0.09994							0.0473	0.5027674783	1	0	-0.1986	0.09994
Bub3	3R	0.6287	0.999999132	0	0	0.1129	0.2311							0.4369	0.9930082632	0	0	-0.1820	0.2311							0.0002	0.016851569	1	1	-0.7652	0.1992							0.0296	0.3930654216	1	0	-0.4404	0.1992
Buffy	2R
Bx	X							0.5543	0.999999132	0	0	0.1132	0.1899							0.6275	0.7061308254	0	0									0.6647	0.9999449387	0	0	0.07938	0.1823							0.1436	0.9999770542	0	0	-0.2699	0.1823
Bx42	X							0.0115	0.1041560186	1	1	0.6157	0.2391							0.9063	0.9306510834	0	0									0.0010	0.047829744	1	1	-0.7579	0.2262							0.2468	0.9999770542	0	0	0.2630	0.2262
Bzd	X							0.9812	0.999999132	0	0	0.004511	0.1909							0.2577	0.3475098302	0	0									0.0761	0.6265307908	0	0	-0.3310	0.1853							0.2936	0.9999770542	0	0	0.1953	0.1853
C15	3R	0.5650	0.999999132	0	0	-0.1415	0.2433							0.7602	0.999999132	0	0	-0.07494	0.2433							0.2184	0.9083502063	0	0	-0.3685	0.2973							0.2618	0.9501466546	0	0	-0.3358	0.2973
C3G	X							0.2976	0.8650648508	0	0	0.3432	0.3256							0.0033	0.0090783328	1	1									0.4498	0.9999449387	0	0	-0.2420	0.3183							0.4476	0.9999770542	0	0	0.2432	0.3183
C901	X							0.0671	0.3699495126	0	0	-0.2847	0.1538							0.0180	0.0380085344	1	1									0.9121	0.9999449387	0	0	0.01702	0.1540							0.3887	0.9999770542	0	0	0.1331	0.1540
CAH2	3L	0.2103	0.7351138935	0	0	0.4048	0.3202							0.9854	0.999999132	0	0	-0.00588	0.3202							0.7182	0.9999449387	0	0	-0.1315	0.3640							0.3530	0.9984662947	0	0	-0.3388	0.3640
CAP	2R	0.3257	0.8974358631	0	0	-0.3158	0.3208							0.7581	0.999999132	0	0	-0.09888	0.3208							0.9612	0.9999449387	0	0	0.01531	0.3148							0.9944	0.9999449387	0	0	0.002211	0.3148
CAP-D2	3R	0.8755	0.999999132	0	0	0.01728	0.1102							<.0001	0.000347905	1	1	-0.4886	0.1102							<.0001	0.0015269156	1	1	-0.4936	0.1106							0.3939	0.9999449387	0	0	-0.09432	0.1106
CBP	X							0.7347	0.999999132	0	0	0.05940	0.1750							0.0465	0.0845583823	1	1									0.0026	0.0916230841	1	1	-0.5225	0.1718							0.4156	0.9999770542	0	0	0.1401	0.1718
CCKLR-17D1	X							0.0377	0.2503675347	1	0	-0.4176	0.1949							<.0001	0.0004347225	1	1									0.6122	0.9999449387	0	0	-0.09815	0.1926							0.8203	0.9999770542	0	0	0.04395	0.1926
CCKLR-17D3	X							0.7349	0.999999132	0	0	0.06700	0.1966							0.0731	0.1229435443	0	1									0.1540	0.8184341526	0	0	-0.2749	0.1905							0.1875	0.9999770542	0	0	0.2539	0.1905
CCS	2R	0.8333	0.999999132	0	0	0.07494	0.3553							0.9290	0.999999132	0	0	0.03174	0.3553							0.2532	0.9421996177	0	0	-0.3707	0.3239							0.2102	0.8999798825	0	0	-0.4066	0.3239
CDC45L	X
CDase	3R	<.0001	0.0001496416	1	1	-0.6307	0.1263							0.0012	0.017665136	1	1	-0.4249	0.1263							0.1990	0.8848958322	0	0	-0.1537	0.1193							0.0050	0.1390728829	1	1	-0.3384	0.1193
CG10000	3R	0.6741	0.999999132	0	0	-0.1268	0.3008							0.7332	0.999999132	0	0	-0.1028	0.3008							0.8430	0.9999449387	0	0	-0.04998	0.2521							0.8109	0.9999449387	0	0	-0.06037	0.2521
CG10006	3L	0.2810	0.8436263406	0	0	0.1307	0.1192							0.1966	0.7098786438	0	0	0.1572	0.1192							0.1450	0.8014888789	0	0	-0.1751	0.1191							0.0901	0.6729238324	0	0	-0.2040	0.1191
CG10011	3R	0.0462	0.2883830985	1	0	0.1850	0.09239							0.0002	0.0040422031	1	1	0.3476	0.09239							0.0003	0.0186901067	1	1	-0.3525	0.09604							0.0001	0.0124801579	1	1	-0.3661	0.09604
CG10013	3R	0.0264	0.1938566523	1	1	-0.4202	0.1875							0.1027	0.4855385229	0	0	-0.3078	0.1875							0.4442	0.9999449387	0	0	0.1530	0.1999							0.4511	0.9999449387	0	0	-0.1508	0.1999
CG10014	3R	0.6972	0.999999132	0	0	0.06897	0.1756							0.5981	0.999999132	0	0	0.09353	0.1756							0.1260	0.7648790489	0	0	-0.2738	0.1773							0.1917	0.878164675	0	0	-0.2332	0.1773
CG10019	2L	0.9833	0.999999132	0	0	0.01132	0.5393							0.9762	0.999999132	0	0	-0.01609	0.5393							0.7711	0.9999449387	0	0	-0.1521	0.5226							0.8276	0.9999449387	0	0	-0.1138	0.5226
CG10026	2L	0.7706	0.999999132	0	0	-0.04129	0.1414							0.8218	0.999999132	0	0	-0.03190	0.1414							0.7212	0.9999449387	0	0	-0.05091	0.1426							0.4078	0.9999449387	0	0	-0.1181	0.1426
CG10029	3R	0.0002	0.0035698595	1	1	-0.5212	0.1344							<.0001	0.0018391392	1	1	-0.5506	0.1344							0.6995	0.9999449387	0	0	-0.05847	0.1514							0.3215	0.9882681012	0	0	-0.1503	0.1514
CG10031	2L	0.1852	0.6875986868	0	0	-0.5518	0.4072							0.2437	0.7904714421	0	0	-0.4840	0.4072							0.5095	0.9999449387	0	0	-0.2569	0.3880							0.0763	0.6273107231	0	0	-0.6957	0.3880
CG10032	3R	0.0349	0.2368062487	1	0	-0.3573	0.1674							0.1973	0.7110039352	0	0	-0.2170	0.1674							0.1516	0.8142370458	0	0	-0.2501	0.1740							0.0960	0.6912400981	0	0	-0.2905	0.1740
CG10035	3R	0.3148	0.8853078561	0	0	-0.1211	0.1197							0.1828	0.682720401	0	0	-0.1610	0.1197							0.2535	0.9426708353	0	0	-0.2020	0.1764							0.3046	0.9810906487	0	0	-0.1816	0.1764
CG10038	3R	0.0004	0.0067834706	1	1	-0.7256	0.1823							0.0111	0.1017884847	1	1	-0.4922	0.1823							0.2440	0.9338285664	0	0	-0.2011	0.1715							0.3470	0.9958434493	0	0	-0.1621	0.1715
CG10039	2L	0.1888	0.6937051747	0	0	-0.1896	0.1411							0.0221	0.1699971444	1	1	-0.3399	0.1411							0.1116	0.7326209281	0	0	-0.2260	0.1407							0.0064	0.1605635581	1	1	-0.3930	0.1407
CG10041	3R	0.0834	0.427022236	0	0	-0.3179	0.1811							0.1472	0.6048444882	0	0	-0.2653	0.1811							0.2097	0.8992623993	0	0	-0.2931	0.2330							0.2082	0.8970264768	0	0	-0.2941	0.2330
CG10050	3R	<.0001	0.0010242889	1	1	-0.5275	0.1204							<.0001	2.4454329E-6	1	1	-0.7473	0.1204							0.2560	0.9450253484	0	0	-0.1432	0.1257							0.4392	0.9999449387	0	0	-0.09743	0.1257
CG10051	2R	0.0337	0.2306144112	1	0	-0.4962	0.2324							0.0326	0.2252009104	1	0	-0.4994	0.2324							0.6001	0.9999449387	0	0	-0.1268	0.2418							0.6305	0.9999449387	0	0	-0.1164	0.2418
CG10053	3R	0.1065	0.4969862962	0	0	0.2290	0.1377							0.0835	0.4272526417	0	0	0.2463	0.1377							0.4506	0.9999449387	0	0	-0.1273	0.1679							0.5363	0.9999449387	0	0	-0.1043	0.1679
CG10055	3R
CG10062	2R	0.0089	0.0853115894	1	1	-0.3950	0.1497							0.1173	0.5279335408	0	0	-0.2353	0.1497							0.2089	0.8982317224	0	0	-0.2057	0.1636							0.0285	0.3846385803	1	0	-0.3591	0.1636
CG10064	3L	0.1004	0.4793323481	0	0	-0.2858	0.1687							0.1580	0.6291665872	0	0	-0.2441	0.1687							0.0904	0.673871852	0	0	-0.3755	0.2194							0.0588	0.5570536155	0	0	-0.4200	0.2194
CG10068	3R	0.0284	0.2039012735	1	0	0.3761	0.1694							0.1507	0.6120928974	0	0	0.2451	0.1694							0.1152	0.7420326104	0	0	-0.3294	0.2085							0.2302	0.9194345129	0	0	-0.2506	0.2085
CG10069	2R	0.4572	0.999999132	0	0	0.1526	0.2041							0.6738	0.999999132	0	0	-0.08627	0.2041							0.0107	0.221788805	1	0	-0.4242	0.1647							0.0971	0.6942842079	0	0	-0.2745	0.1647
CG10073	2R	0.0104	0.0968290941	1	1	-0.4250	0.1638							0.0164	0.136028566	1	1	-0.3977	0.1638							0.3618	0.9999449387	0	0	-0.1581	0.1732							0.4030	0.9999449387	0	0	-0.1450	0.1732
CG10075	3L	<.0001	0.0003061607	1	1	0.7235	0.1369							<.0001	0.0005248318	1	1	0.6929	0.1369							<.0001	0.0039892987	1	1	-0.5621	0.1284							0.0009	0.044642377	1	1	-0.4402	0.1284
CG10077	3L	0.9367	0.999999132	0	0	0.02245	0.2801							0.5525	0.999999132	0	0	-0.1683	0.2801							0.1312	0.7773203298	0	0	-0.4073	0.2674							0.9174	0.9999449387	0	0	-0.02782	0.2674
CG10080	2R	0.9511	0.999999132	0	0	-0.01391	0.2267							0.9206	0.999999132	0	0	-0.02262	0.2267							0.0935	0.6848312255	0	0	-0.3651	0.2173							0.3942	0.9999449387	0	0	-0.1853	0.2173
CG10081	2R	<.0001	0.0000140927	1	1	-0.5170	0.09907							<.0001	6.0405271E-6	1	1	-0.5364	0.09907							0.3745	0.9999449387	0	0	-0.09554	0.1076							0.3576	0.9999449387	0	0	-0.09898	0.1076
CG10082	2R	0.7629	0.999999132	0	0	0.1057	0.3499							0.7190	0.999999132	0	0	0.1261	0.3499							0.3460	0.9953156928	0	0	-0.3291	0.3488							0.3521	0.9982303406	0	0	-0.3249	0.3488
CG10083	3L	0.5994	0.999999132	0	0	0.07994	0.1506							0.9978	0.999999132	0	0	-0.00041	0.1506							<.0001	0.0015365151	1	1	-0.6479	0.1373							0.0424	0.4781402167	1	0	-0.2827	0.1373
CG10086	3R	0.1514	0.6137078018	0	0	-0.3136	0.2178							0.6610	0.999999132	0	0	-0.09565	0.2178							0.6567	0.9999449387	0	0	0.09456	0.2126							0.7513	0.9999449387	0	0	-0.06742	0.2126
CG10089	3L
CG10092	3R
CG10098	3R	0.1994	0.7148042021	0	0	-0.1972	0.1504							0.1686	0.6523209695	0	0	-0.2121	0.1504							0.0003	0.018257684	1	1	-0.4718	0.1237							0.0002	0.0179523542	1	1	-0.4725	0.1237
CG10101	3R	<.0001	0.0002650196	1	1	-0.8405	0.1831							<.0001	0.0005165367	1	1	-0.8065	0.1831							0.6666	0.9999449387	0	0	0.07464	0.1731							0.6841	0.9999449387	0	0	0.07048	0.1731
CG10103	3L
CG10104	2R	0.2246	0.7597231083	0	0	-0.3489	0.2857							0.4740	0.999999132	0	0	-0.2053	0.2857							0.4954	0.9999449387	0	0	-0.2001	0.2932							0.5405	0.9999449387	0	0	-0.1796	0.2932
CG10107	3L	0.3188	0.8900252318	0	0	0.3864	0.3859							0.5020	0.999999132	0	0	0.2600	0.3859							0.1163	0.7448856803	0	0	-0.5748	0.3650							0.2548	0.9434156156	0	0	-0.4164	0.3650
CG10116	3L	0.3583	0.9323321791	0	0	-0.2065	0.2239							0.7776	0.999999132	0	0	-0.06339	0.2239							0.8582	0.9999449387	0	0	0.04056	0.2268							0.3794	0.9999449387	0	0	-0.1996	0.2268
CG10126	3R	0.7963	0.999999132	0	0	0.03269	0.1263							<.0001	1.329111E-10	1	1	1.0516	0.1263							0.0990	0.7006408581	0	0	-0.2109	0.1275							0.0007	0.0371057575	1	1	-0.4364	0.1275
CG10131	2R	0.8317	0.999999132	0	0	-0.03263	0.1522							0.1461	0.6019133661	0	0	0.2269	0.1522							0.6959	0.9999449387	0	0	-0.05435	0.1386							0.1560	0.8232851416	0	0	-0.1983	0.1386
CG10132	2L	0.3471	0.9212568137	0	0	-0.1086	0.1150							0.2223	0.7559816904	0	0	0.1411	0.1150							0.0024	0.0864439307	1	1	-0.3224	0.1054							0.0006	0.0340837306	1	1	-0.3644	0.1054
CG10133	3L	<.0001	2.0638759E-9	1	1	-1.0141	0.09501							<.0001	9.8477251E-9	1	1	-0.9363	0.09501							0.8379	0.9999449387	0	0	-0.01989	0.09694							0.5030	0.9999449387	0	0	-0.06519	0.09694
CG10137	2L	0.0023	0.0294078451	1	1	-0.3013	0.09080							0.0102	0.0950134346	1	1	-0.2486	0.09080							0.0470	0.5019822957	1	0	-0.2025	0.1006							0.0072	0.1732818686	1	1	-0.2767	0.1006
CG10139	2R
CG10140	3L	0.0003	0.0047657743	1	1	-0.6638	0.1606							0.0001	0.0023063419	1	1	-0.7138	0.1606							0.1024	0.7108054352	0	0	-0.2479	0.1503							0.0563	0.5473674683	0	0	-0.2906	0.1503
CG10144	3L	0.5408	0.999999132	0	0	0.08261	0.1348							0.5308	0.999999132	0	0	-0.08467	0.1348							0.0026	0.0905954727	1	1	-0.3637	0.1201							0.0615	0.5682051177	0	0	-0.2250	0.1201
CG10147	3L	0.5378	0.999999132	0	0	0.1782	0.2879							0.8534	0.999999132	0	0	-0.05339	0.2879							0.4309	0.9999449387	0	0	-0.2774	0.3516							0.6878	0.9999449387	0	0	-0.1415	0.3516
CG10148	3R
CG10151	2R	0.0683	0.3745176338	0	0	-0.4172	0.2272							0.1045	0.4915484199	0	0	-0.3710	0.2272							0.8481	0.9999449387	0	0	-0.03838	0.2003							0.7298	0.9999449387	0	0	-0.06922	0.2003
CG10153	2R	0.2093	0.7333596851	0	0	0.1701	0.1327							<.0001	0.0001395748	1	1	-0.7438	0.1327							0.3428	0.9943499449	0	0	-0.1315	0.1378							0.7655	0.9999449387	0	0	0.04123	0.1378
CG10154	3L	0.0063	0.0651328653	1	1	-0.4451	0.1599							0.0028	0.034558289	1	1	-0.4880	0.1599							0.7306	0.9999449387	0	0	-0.05617	0.1630							0.8881	0.9999449387	0	0	-0.02295	0.1630
CG10157	3R
CG10158	2L	0.1062	0.4962526181	0	0	0.5680	0.3487							0.0763	0.4025265258	0	0	0.6239	0.3487							0.0352	0.4323873026	1	0	-0.6220	0.2942							0.1207	0.7526885977	0	0	-0.4577	0.2942
CG10164	3R	0.0211	0.164098476	1	1	-0.6060	0.2568							0.0234	0.1771432539	1	1	0.5950	0.2568							0.7151	0.9999449387	0	0	0.08879	0.2429							0.0429	0.4814646255	1	0	-0.4948	0.2429
CG10165	2L	0.4595	0.999999132	0	0	0.07209	0.09623							0.2433	0.7899432102	0	0	-0.1145	0.09623							0.0012	0.0540203957	1	1	-0.3920	0.1173							0.0054	0.1452314194	1	1	-0.3346	0.1173
CG10166	2L	0.0001	0.0025577055	1	1	0.6669	0.1688							0.0020	0.0262731515	1	1	0.5302	0.1688							0.0002	0.0151949589	1	1	-0.5681	0.1514							0.0005	0.0281369768	1	1	-0.5335	0.1514
CG10168	3R	<.0001	0.0006811127	1	1	-0.6372	0.1484							0.0004	0.0076431815	1	1	-0.5276	0.1484							0.9694	0.9999449387	0	0	-0.00576	0.1503							0.6161	0.9999449387	0	0	-0.07535	0.1503
CG1017	3L
CG10170	3R	0.1858	0.6886859067	0	0	-0.4862	0.3639							0.1827	0.682651026	0	0	-0.4896	0.3639							0.8680	0.9999449387	0	0	-0.06730	0.4044							0.7624	0.9999449387	0	0	-0.1224	0.4044
CG10171	3L
CG10175	3R	0.5149	0.999999132	0	0	-0.08227	0.1257							0.5233	0.999999132	0	0	-0.08064	0.1257							0.3546	0.9988586441	0	0	-0.1269	0.1368							0.0781	0.6333423013	0	0	-0.2421	0.1368
CG10176	2L	0.0712	0.3851330788	0	0	-0.3334	0.1785							0.1661	0.6467484691	0	0	-0.2531	0.1785							0.0314	0.4065938815	1	0	-0.3632	0.1661							0.0556	0.5437948931	0	0	-0.3222	0.1661
CG10177	3R	0.0003	0.0053999434	1	1	-0.7000	0.1838							0.9736	0.999999132	0	0	0.006108	0.1838							0.5100	0.9999449387	0	0	-0.1095	0.1659							0.0626	0.5727844602	0	0	-0.3105	0.1659
CG10178	2L
CG10182	3R	<.0001	0.0001520382	1	1	-0.5124	0.1086							<.0001	0.0003316384	1	1	-0.4898	0.1086							0.9075	0.9999449387	0	0	0.01291	0.1111							0.5370	0.9999449387	0	0	-0.06861	0.1111
CG10183	3R	0.0104	0.0968008759	1	1	-0.4270	0.1650							0.0245	0.1836201155	1	1	-0.3741	0.1650							0.1949	0.8806037438	0	0	-0.1901	0.1465							0.0913	0.6775588874	0	0	-0.2478	0.1465
CG10184	3R
CG10185	3R	<.0001	0.0000513406	1	1	-0.5030	0.1023							<.0001	0.0009146084	1	1	-0.4270	0.1023							0.4515	0.9999449387	0	0	-0.07933	0.1053							0.3283	0.9904092095	0	0	-0.1030	0.1053
CG10186	2L	0.7421	0.999999132	0	0	-0.09052	0.2744							0.2650	0.8236629145	0	0	0.3074	0.2744							0.9313	0.9999449387	0	0	0.02247	0.2605							0.4797	0.9999449387	0	0	-0.1843	0.2605
CG10188	2L	0.5072	0.999999132	0	0	0.2287	0.3409							0.3510	0.9248715956	0	0	0.3228	0.3409							0.5354	0.9999449387	0	0	0.2135	0.3431							0.2967	0.9753829815	0	0	0.3602	0.3431
CG10189	2L	0.4912	0.999999132	0	0	0.09282	0.1341							0.7647	0.999999132	0	0	0.04031	0.1341							0.0503	0.5178392116	0	0	-0.2787	0.1416							0.1198	0.7509050168	0	0	-0.2211	0.1416
CG10191	3L	0.9768	0.999999132	0	0	0.006744	0.2313							0.6247	0.999999132	0	0	0.1134	0.2313							0.2883	0.9682508043	0	0	-0.2715	0.2554							0.3672	0.9999449387	0	0	-0.2305	0.2554
CG10194	2L	0.3281	0.9006576646	0	0	0.1811	0.1840							0.9864	0.999999132	0	0	0.003150	0.1840							0.1526	0.8158287496	0	0	-0.2141	0.1491							0.9131	0.9999449387	0	0	-0.01630	0.1491
CG10195	2L	0.1913	0.6991326257	0	0	-0.09858	0.07379							0.6220	0.999999132	0	0	-0.03674	0.07379							0.0005	0.0313267987	1	1	-0.3293	0.09187							0.0001	0.011828558	1	1	-0.3659	0.09187
CG10200	2R
CG10202	2R	0.0003	0.0052228152	1	1	-0.7594	0.2025							0.3323	0.905483507	0	0	-0.1972	0.2025							0.5720	0.9999449387	0	0	0.1161	0.2053							0.4373	0.9999449387	0	0	-0.1597	0.2053
CG10205	2R	0.6311	0.999999132	0	0	-0.08377	0.1740							0.0543	0.3215830857	0	0	0.3384	0.1740							0.2620	0.9503597555	0	0	-0.1948	0.1734							0.0472	0.5022038191	1	0	-0.3454	0.1734
CG10208	3R	0.5521	0.999999132	0	0	-0.08381	0.1405							0.6963	0.999999132	0	0	-0.05499	0.1405							0.1773	0.8588849598	0	0	-0.1867	0.1381							0.0056	0.1483441094	1	1	-0.3852	0.1381
CG10209	2R	0.3726	0.9448578229	0	0	0.1716	0.1913							0.4848	0.999999132	0	0	0.1343	0.1913							0.2860	0.9661457606	0	0	-0.2316	0.2165							0.2287	0.9187414412	0	0	-0.2613	0.2165
CG1021	3R
CG10211	2L	0.7658	0.999999132	0	0	0.04887	0.1637							0.3751	0.9473613217	0	0	0.1457	0.1637							0.1397	0.7907582736	0	0	-0.2550	0.1722							0.0383	0.451746614	1	0	-0.3582	0.1722
CG10214	3R
CG10217	3R	0.8108	0.999999132	0	0	-0.04409	0.1840							0.3879	0.9576844876	0	0	-0.1591	0.1840							0.0113	0.228060571	1	0	-0.4103	0.1615							0.1497	0.8101311208	0	0	-0.2329	0.1615
CG10219	3R	0.7494	0.999999132	0	0	-0.07738	0.2401							0.7956	0.999999132	0	0	-0.06275	0.2401							0.0013	0.0576455568	1	1	-0.6432	0.1943							0.0011	0.0493760486	1	1	-0.6569	0.1943
CG10221	3R	0.3374	0.9109872784	0	0	-0.1825	0.1897							0.6665	0.999999132	0	0	-0.08188	0.1897							0.0099	0.2117203693	1	0	-0.4855	0.1875							0.0234	0.3465870848	1	0	-0.4263	0.1875
CG10222	3L	0.2860	0.8497073846	0	0	0.3717	0.3458							0.7593	0.999999132	0	0	0.1064	0.3458							0.0248	0.3573475652	1	0	-0.5814	0.2573							0.1626	0.8354592392	0	0	-0.3605	0.2573
CG10225	3R	0.7752	0.999999132	0	0	0.05315	0.1845							0.1316	0.5659166673	0	0	0.2858	0.1845							0.0082	0.1893644969	1	1	-0.4540	0.1680							0.0051	0.1410045667	1	1	-0.4821	0.1680
CG10226	3L	0.6884	0.999999132	0	0	-0.08951	0.2226							0.7081	0.999999132	0	0	-0.08356	0.2226							0.1835	0.8670723689	0	0	-0.2785	0.2089							0.0219	0.3349792905	1	0	-0.4813	0.2089
CG10232	3R	0.0197	0.156386253	1	1	-0.4595	0.1869							0.0445	0.2807649781	1	0	-0.3915	0.1869							0.5958	0.9999449387	0	0	0.08340	0.1567							0.8350	0.9999449387	0	0	0.03272	0.1567
CG10237	2L	0.3246	0.896223096	0	0	0.3531	0.3559							0.1749	0.6661228477	0	0	0.4878	0.3559							0.0031	0.1027337733	1	1	-0.8452	0.2828							0.0347	0.428847628	1	0	-0.6013	0.2828
CG10238	3R	0.1559	0.6236992834	0	0	0.2932	0.2052							0.9555	0.999999132	0	0	0.01149	0.2052							0.0097	0.2091761507	1	0	-0.5032	0.1934							0.1300	0.7742673285	0	0	-0.2936	0.1934
CG1024	3R	0.3805	0.9506059856	0	0	-0.2623	0.2983							0.2849	0.8485639849	0	0	-0.3201	0.2983							0.8176	0.9999449387	0	0	-0.06356	0.2754							0.7765	0.9999449387	0	0	0.07823	0.2754
CG10249	2R	0.5042	0.999999132	0	0	-0.06532	0.09667							0.7414	0.999999132	0	0	0.03218	0.09667							0.0030	0.0986004109	1	1	-0.3357	0.1099							<.0001	0.006921283	1	1	-0.4602	0.1099
CG10251	3R
CG10252	3R	0.1938	0.7045031241	0	0	-0.4065	0.3099							0.0233	0.1766298802	1	1	0.7185	0.3099							0.7059	0.9999449387	0	0	-0.1073	0.2840							0.0326	0.4146627373	1	0	-0.6110	0.2840
CG10253	2R	0.1553	0.6224405834	0	0	-0.2977	0.2073							0.3189	0.8901457913	0	0	-0.2080	0.2073							0.1232	0.7580245507	0	0	-0.3557	0.2298							0.0628	0.5736541365	0	0	-0.4299	0.2298
CG10254	3R	<.0001	5.6210262E-9	1	1	1.6058	0.2158							<.0001	0.0001086518	1	1	1.0653	0.2158							0.0002	0.0168941915	1	1	-0.7634	0.2048							0.0285	0.3846385803	1	0	-0.4507	0.2048
CG10257	2R
CG10260	X							0.3509	0.9248715956	0	0	-0.1373	0.1456							0.0001	0.0004860724	1	1									0.2700	0.9562624688	0	0	-0.1847	0.1660							0.1968	0.9999770542	0	0	-0.2165	0.1660
CG10262	2L	0.2850	0.8486812159	0	0	-0.3665	0.3402							0.7491	0.999999132	0	0	0.1092	0.3402							0.6648	0.9999449387	0	0	0.1499	0.3454							0.5285	0.9999449387	0	0	-0.2180	0.3454
CG10263	2L	0.4078	0.9745790966	0	0	0.09227	0.1100							0.2439	0.7907348451	0	0	0.1306	0.1100							<.0001	0.0000706695	1	1	-0.5662	0.09946							0.0775	0.6311785608	0	0	-0.1776	0.09946
CG10264	3R	0.0254	0.1887794648	1	1	-0.5346	0.2360							0.0196	0.1555613692	1	1	-0.5588	0.2360							0.9944	0.9999449387	0	0	0.001641	0.2327							0.9533	0.9999449387	0	0	-0.01363	0.2327
CG10265	2R	0.0034	0.0397635791	1	1	0.4318	0.1360							0.5039	0.999999132	0	0	0.09200	0.1360							0.0067	0.1652052115	1	1	-0.4186	0.1507							0.2138	0.9042499008	0	0	-0.1887	0.1507
CG10267	3R
CG10268	2L	0.4931	0.999999132	0	0	0.08036	0.1159							0.5687	0.999999132	0	0	0.06674	0.1159							0.0185	0.3047664874	1	0	-0.2441	0.1017							0.2875	0.967797961	0	0	-0.1088	0.1017
CG10274	3L	0.7645	0.999999132	0	0	0.1256	0.4178							0.4449	0.9986693501	0	0	-0.3210	0.4178							0.0543	0.5372594117	0	0	-0.7184	0.3713							0.3846	0.9999449387	0	0	-0.3235	0.3713
CG10277	3R	0.8736	0.999999132	0	0	-0.02350	0.1475							0.8184	0.999999132	0	0	-0.03391	0.1475							0.0409	0.4699838854	1	0	-0.2894	0.1413							0.2532	0.9421996177	0	0	-0.1615	0.1413
CG10280	3R	0.0154	0.1302905598	1	1	-0.4659	0.1816							0.0045	0.0500472536	1	1	-0.5563	0.1816							0.1355	0.7838101755	0	0	-0.2883	0.1914							0.2385	0.9280346239	0	0	-0.2271	0.1914
CG10283	2L	0.2180	0.7491101954	0	0	-0.2423	0.1950							0.1359	0.5770041517	0	0	-0.2940	0.1950							0.2378	0.9269837358	0	0	-0.2242	0.1894							0.2433	0.9329872856	0	0	-0.2216	0.1894
CG10284	3R	0.5920	0.999999132	0	0	-0.2900	0.5396							0.8396	0.999999132	0	0	-0.1095	0.5396							0.9078	0.9999449387	0	0	-0.06141	0.5296							0.6641	0.9999449387	0	0	-0.2302	0.5296
CG10286	3R	0.9462	0.999999132	0	0	-0.01489	0.2198							0.8915	0.999999132	0	0	-0.03011	0.2198							0.0152	0.2700528476	1	0	-0.5258	0.2148							0.4327	0.9999449387	0	0	-0.1689	0.2148
CG10289	3L	0.0002	0.0031572222	1	1	-0.7857	0.1823							0.0008	0.012226397	1	1	-0.6780	0.1823							0.3289	0.9904092095	0	0	0.1573	0.1603							0.0660	0.5864494303	0	0	0.2982	0.1603
CG10298	3R	<.0001	5.5210627E-7	1	1	-0.7226	0.1091							0.8579	0.999999132	0	0	0.01960	0.1091							0.9518	0.9999449387	0	0	0.008097	0.1337							0.0042	0.1240553146	1	1	-0.3866	0.1337
CG10300	3R	0.0009	0.0134621755	1	1	-0.5180	0.1528							0.0224	0.1718568541	1	1	-0.3524	0.1528							0.2895	0.968835234	0	0	-0.1815	0.1711							0.1096	0.7284545116	0	0	-0.2743	0.1711
CG10301	3R	0.2249	0.7602732712	0	0	-0.2557	0.2098							0.1612	0.6364931669	0	0	-0.2954	0.2098							0.5089	0.9999449387	0	0	-0.1581	0.2392							0.5536	0.9999449387	0	0	-0.1418	0.2392
CG10306	2R	0.3408	0.9147183424	0	0	0.1965	0.2031							0.3062	0.8753444929	0	0	0.2113	0.2031							0.0008	0.0413615648	1	1	-0.6286	0.1815							0.0840	0.6521242088	0	0	-0.3172	0.1815
CG10307	2R	0.8329	0.999999132	0	0	-0.02885	0.1356							0.8041	0.999999132	0	0	-0.03393	0.1356							0.0661	0.5868286775	0	0	-0.2597	0.1396							0.3728	0.9999449387	0	0	-0.1251	0.1396
CG10311	3R
CG10317	3R	0.0024	0.0303056849	1	1	-0.5633	0.1705							0.3577	0.9317372096	0	0	0.1591	0.1705							0.5966	0.9999449387	0	0	-0.1027	0.1934							0.0027	0.0922772007	1	1	-0.5978	0.1934
CG10321	2R	0.4994	0.999999132	0	0	-0.08077	0.1182							0.5590	0.999999132	0	0	-0.06981	0.1182							0.9632	0.9999449387	0	0	0.008143	0.1758							0.6366	0.9999449387	0	0	0.08335	0.1758
CG10324	3R	0.0059	0.0622894989	1	1	0.3570	0.1259							0.0059	0.0618287929	1	1	0.3574	0.1259							0.0006	0.0352199943	1	1	-0.3903	0.1127							0.0042	0.1228834253	1	1	-0.3264	0.1127
CG10326	3R
CG10333	2L	0.2356	0.7776899328	0	0	0.3227	0.2698							0.6847	0.999999132	0	0	0.1100	0.2698							0.0177	0.2979661355	1	0	-0.5863	0.2453							0.0857	0.6588811542	0	0	-0.4235	0.2453
CG10336	2L	0.9460	0.999999132	0	0	-0.02248	0.3292							0.9271	0.999999132	0	0	0.03036	0.3292							0.2274	0.9173636735	0	0	-0.3877	0.3190							0.5816	0.9999449387	0	0	-0.1765	0.3190
CG10337	2L	<.0001	0.0002630454	1	1	-0.5391	0.1150							<.0001	1.9977197E-6	1	1	-0.6898	0.1150							0.6354	0.9999449387	0	0	-0.06779	0.1429							0.5472	0.9999449387	0	0	-0.08609	0.1429
CG10338	2L	0.4710	0.999999132	0	0	-0.1570	0.2171							0.3873	0.9571760616	0	0	-0.1884	0.2171							0.1221	0.7558000495	0	0	-0.2813	0.1815							0.3809	0.9999449387	0	0	-0.1592	0.1815
CG10339	2R	0.0010	0.015329892	1	1	-0.4912	0.1458							0.0025	0.0307271968	1	1	-0.4520	0.1458							0.1119	0.7332204456	0	0	-0.2576	0.1616							0.1649	0.839429699	0	0	-0.2249	0.1616
CG10340	3R	0.1306	0.5628908228	0	0	0.3166	0.2070							0.1068	0.4979305534	0	0	0.3381	0.2070							0.0920	0.680069147	0	0	-0.3698	0.2185							0.0666	0.5889360597	0	0	-0.4029	0.2185
CG10341	2L	0.2814	0.8442154619	0	0	0.3876	0.3571							0.6230	0.999999132	0	0	0.1763	0.3571							0.1764	0.85809803	0	0	-0.4699	0.3464							0.5786	0.9999449387	0	0	-0.1927	0.3464
CG10343	2L
CG10344	2R	0.7816	0.999999132	0	0	-0.09475	0.3405							0.4258	0.9860468747	0	0	-0.2727	0.3405							0.1572	0.8253559562	0	0	-0.4793	0.3376							0.4193	0.9999449387	0	0	-0.2732	0.3376
CG10345	3R
CG10347	X							0.0002	0.0043727412	1	1	0.6011	0.1603							0.0110	0.025127747	1	1									0.0053	0.1437934095	1	1	-0.4479	0.1595							0.2885	0.9999770542	0	0	0.1696	0.1595
CG10348	2L	0.0045	0.049998268	1	1	-0.3110	0.1015							0.0380	0.2512829487	1	0	-0.2201	0.1015							0.0175	0.295909605	1	0	-0.2473	0.1022							0.0287	0.3866010291	1	0	-0.2272	0.1022
CG10352	X							0.0214	0.1660421077	1	1	-0.5370	0.2251							0.0115	0.0259469119	1	1									0.1546	0.819789785	0	0	0.3147	0.2185							0.4539	0.9999770542	0	0	-0.1646	0.2185
CG10353	X							0.6586	0.999999132	0	0	-0.08337	0.1883							0.0007	0.0022642791	1	1									0.2569	0.9459445997	0	0	-0.2131	0.1875							0.6765	0.9999770542	0	0	0.07832	0.1875
CG10354	2L	0.0827	0.424875873	0	0	0.3117	0.1787							0.2454	0.7932409213	0	0	0.2082	0.1787							0.0131	0.2491185782	1	0	-0.4607	0.1851							0.1634	0.8374065454	0	0	-0.2583	0.1851
CG10357	3L	0.1705	0.6566448697	0	0	-0.3525	0.2555							0.1441	0.5966156407	0	0	-0.3759	0.2555							0.3603	0.9999449387	0	0	-0.2500	0.2729							0.3190	0.9873809646	0	0	-0.2724	0.2729
CG10359	3L	0.7311	0.999999132	0	0	-0.05042	0.1464							0.7318	0.999999132	0	0	-0.05030	0.1464							0.0115	0.2301130487	1	0	-0.2877	0.1132							0.0091	0.2008418718	1	0	-0.2971	0.1132
CG10361	3L	0.3599	0.9334734098	0	0	0.2237	0.2434							0.1308	0.5633823478	0	0	0.3705	0.2434							0.0965	0.6923015877	0	0	-0.3328	0.1996							0.0108	0.223129897	1	0	-0.5115	0.1996
CG10362	X
CG10365	3R	0.8135	0.999999132	0	0	0.03657	0.1537							0.9663	0.999999132	0	0	0.006556	0.1537							0.3308	0.990813493	0	0	-0.1466	0.1499							0.7798	0.9999449387	0	0	0.04203	0.1499
CG10366	2L	0.2716	0.8323068509	0	0	0.1731	0.1566							0.9938	0.999999132	0	0	-0.00121	0.1566							0.0156	0.2741119107	1	0	-0.4242	0.1745							0.2744	0.9592027198	0	0	-0.1910	0.1745
CG10373	2L
CG10376	2L	0.0008	0.0122479681	1	1	0.7814	0.2265							0.0904	0.44925639	0	0	0.3869	0.2265							0.0050	0.1396485526	1	1	-0.6280	0.2224							0.2099	0.8995985393	0	0	-0.2794	0.2224
CG10383	2L	0.1606	0.6350450415	0	0	0.3308	0.2301							0.0902	0.448721603	0	0	0.4025	0.2301							0.0189	0.3081346469	1	0	-0.4787	0.2002							0.0076	0.1805510791	1	1	-0.5465	0.2002
CG10384	2R	0.2419	0.7877857379	0	0	0.1118	0.09374							0.2686	0.8286104997	0	0	0.1056	0.09374							0.0001	0.0097243413	1	1	-0.3541	0.08721							<.0001	0.0039816461	1	1	-0.3821	0.08721
CG10399	2L	0.7459	0.999999132	0	0	-0.04572	0.1399							0.1624	0.6390426444	0	0	-0.2002	0.1399							0.0140	0.25852418	1	0	-0.3740	0.1493							0.0595	0.5602926065	0	0	-0.2849	0.1493
CG10405	3R	0.5434	0.999999132	0	0	0.07674	0.1249							0.5911	0.999999132	0	0	-0.06781	0.1249							0.0107	0.2217792438	1	0	-0.3005	0.1153							0.0229	0.3433989872	1	0	-0.2667	0.1153
CG10407	3R	<.0001	0.0018764233	1	1	-0.5358	0.1182							0.6368	0.999999132	0	0	0.05638	0.1182							0.0002	0.0160674431	1	1	0.7132	0.1848							0.2195	0.9094589261	0	0	-0.2285	0.1848
CG1041	3R	0.0379	0.251054022	1	0	0.3312	0.1565							0.2430	0.7895385707	0	0	-0.1843	0.1565							0.0389	0.4563914143	1	0	-0.2537	0.1221							0.0015	0.0636681357	1	1	-0.3919	0.1221
CG10413	2L	0.1691	0.6536891334	0	0	0.1641	0.1165							0.9685	0.999999132	0	0	-0.00464	0.1165							0.0185	0.3047664874	1	0	-0.3468	0.1445							0.2227	0.9130826923	0	0	-0.1775	0.1445
CG10414	2L	0.9584	0.999999132	0	0	-0.02134	0.4086							0.3051	0.8739657007	0	0	-0.4210	0.4086							0.2197	0.9096936908	0	0	-0.4829	0.3927							0.5472	0.9999449387	0	0	-0.2366	0.3927
CG10418	3L
CG10419	3L
CG10420	3R	0.7518	0.999999132	0	0	-0.06568	0.2073							0.7438	0.999999132	0	0	-0.06787	0.2073							0.0131	0.2494458414	1	0	-0.3776	0.1516							0.0796	0.6386624338	0	0	-0.2664	0.1516
CG10424	3L
CG10425	3R	0.9793	0.999999132	0	0	-0.00795	0.3058							0.8257	0.999999132	0	0	0.06759	0.3058							0.0682	0.5957915699	0	0	-0.5784	0.3156							0.1198	0.7509050168	0	0	-0.4930	0.3156
CG10426	3L	0.0750	0.3985579481	0	0	0.3787	0.2056							0.2726	0.8337190152	0	0	0.2297	0.2056							0.0003	0.0224610928	1	1	-0.6315	0.1695							0.0008	0.0398927554	1	1	-0.5897	0.1695
CG10428	2L	0.5020	0.999999132	0	0	-0.1061	0.1561							0.4101	0.9756501046	0	0	-0.1304	0.1561							0.0002	0.0134391308	1	1	-0.5427	0.1381							0.0051	0.1406772847	1	1	-0.3965	0.1381
CG10431	2L	0.4456	0.9992960962	0	0	-0.1267	0.1658							0.1817	0.6805399941	0	0	-0.2220	0.1658							0.0962	0.6914858747	0	0	-0.2978	0.1788							0.2403	0.9293790207	0	0	-0.2101	0.1788
CG10433	2R	0.0382	0.2526248352	1	0	0.5764	0.2662							0.0022	0.0277223127	1	1	0.8908	0.2662							0.5263	0.9999449387	0	0	0.1756	0.2761							0.7184	0.9999449387	0	0	-0.09988	0.2761
CG10435	3R	0.0651	0.3625564706	0	0	0.7028	0.3675							0.1353	0.575474022	0	0	0.5635	0.3675							0.0283	0.382945864	1	0	-0.6271	0.2813							0.1279	0.7704696801	0	0	-0.4321	0.2813
CG10440	2R
CG10444	2R
CG10445	3R	0.4359	0.9923978891	0	0	-0.2619	0.3356							0.5480	0.999999132	0	0	-0.2019	0.3356							0.5526	0.9999449387	0	0	-0.1982	0.3335							0.6116	0.9999449387	0	0	-0.1694	0.3335
CG10447	2L	0.1924	0.7014417578	0	0	0.4474	0.3400							0.3645	0.93741421	0	0	0.3103	0.3400							0.3144	0.9847314121	0	0	-0.3615	0.3584							0.5212	0.9999449387	0	0	-0.2303	0.3584
CG10459	2R	0.0760	0.4017097649	0	0	0.1658	0.09035							0.5925	0.999999132	0	0	0.04887	0.09035							0.0008	0.0393178534	1	1	-0.3252	0.09328							0.0080	0.1862567019	1	1	-0.2530	0.09328
CG10462	2L	0.8814	0.999999132	0	0	-0.05957	0.3979							0.8720	0.999999132	0	0	0.06435	0.3979							0.3590	0.9999449387	0	0	-0.3492	0.3799							0.7771	0.9999449387	0	0	-0.1077	0.3799
CG10463	2L	0.2334	0.7742497443	0	0	-0.1772	0.1458							0.0004	0.007054091	1	1	-0.5778	0.1458							0.0022	0.0823854981	1	1	-0.4815	0.1529							0.6670	0.9999449387	0	0	-0.06601	0.1529
CG10466	2L	0.0009	0.0132817267	1	1	0.3154	0.09075							0.0285	0.2045239553	1	0	0.2029	0.09075							<.0001	0.003850101	1	1	-0.3854	0.09041							0.0065	0.1629979582	1	1	-0.2483	0.09041
CG10467	3L	0.2750	0.8366641657	0	0	0.2169	0.1977							0.0990	0.4753914403	0	0	0.3290	0.1977							0.1920	0.8783751633	0	0	-0.2612	0.1998							0.0159	0.2772493954	1	0	-0.4846	0.1998
CG10469	3L	0.1559	0.6238374814	0	0	0.2780	0.1938							0.1546	0.620848841	0	0	0.2789	0.1938							0.6912	0.9999449387	0	0	0.08273	0.2080							0.1825	0.8659397224	0	0	-0.2782	0.2080
CG10470	2L
CG10472	3L	0.3144	0.8847559338	0	0	0.1122	0.1097							<.0001	0.0009777345	1	1	0.5268	0.1097							0.0163	0.2826168331	1	0	0.3125	0.1276							0.1134	0.7380974103	0	0	-0.2040	0.1276
CG10474	2R	0.0959	0.4663739194	0	0	-0.4454	0.2652							0.0729	0.3912947224	0	0	-0.4803	0.2652							0.8233	0.9999449387	0	0	-0.06272	0.2807							0.8618	0.9999449387	0	0	-0.04890	0.2807
CG10478	3L	0.1134	0.5170776169	0	0	-0.3889	0.2442							0.4177	0.9809005069	0	0	0.1985	0.2442							0.8241	0.9999449387	0	0	-0.05160	0.2321							0.3859	0.9999449387	0	0	-0.2014	0.2321
CG10479	3L	0.5047	0.999999132	0	0	0.1496	0.2231							0.7767	0.999999132	0	0	0.06354	0.2231							0.4046	0.9999449387	0	0	-0.1916	0.2294							0.3153	0.9850044045	0	0	-0.2309	0.2294
CG10481	2L	0.3572	0.9311515244	0	0	-0.3353	0.3618							0.5035	0.999999132	0	0	-0.2433	0.3618							0.6411	0.9999449387	0	0	-0.1647	0.3528							0.6650	0.9999449387	0	0	-0.1530	0.3528
CG10483	3L
CG10486	3L	0.0300	0.2120314321	1	0	-0.2802	0.1281							0.0752	0.3990712603	0	0	-0.2292	0.1281							0.3923	0.9999449387	0	0	-0.1233	0.1440							0.2019	0.8883345566	0	0	-0.1840	0.1440
CG10492	2L	0.7294	0.999999132	0	0	0.4392	1.2646							0.8718	0.999999132	0	0	0.2048	1.2646							0.8992	0.9999449387	0	0	-0.1604	1.2642							0.9733	0.9999449387	0	0	0.04244	1.2642
CG10494	2R
CG10495	2L	0.1171	0.5275078004	0	0	-0.1809	0.1122							0.6099	0.999999132	0	0	0.05785	0.1122							0.0226	0.3405390932	1	0	-0.2539	0.1094							0.7856	0.9999449387	0	0	-0.02985	0.1094
CG10496	2R
CG10505	2R	0.0031	0.0373148048	1	1	-0.5644	0.1899							0.0049	0.0536907562	1	1	-0.5367	0.1899							0.4620	0.9999449387	0	0	-0.1376	0.1870							0.4755	0.9999449387	0	0	-0.1335	0.1870
CG10508	3L
CG10510	3L	0.2792	0.8413960306	0	0	-0.4521	0.4166							0.9313	0.999999132	0	0	0.03594	0.4166							0.9362	0.9999449387	0	0	0.03241	0.4047							0.6907	0.9999449387	0	0	-0.1611	0.4047
CG10512	3L
CG10513	3R	0.7386	0.999999132	0	0	0.1024	0.3061							0.0743	0.39617823	0	0	0.5514	0.3061							0.4072	0.9999449387	0	0	-0.2418	0.2913							0.1419	0.7946196689	0	0	-0.4289	0.2913
CG10514	3R	0.6935	0.999999132	0	0	0.1084	0.2744							0.4274	0.9868144898	0	0	0.2186	0.2744							0.9544	0.9999449387	0	0	-0.01648	0.2876							0.0642	0.5793392656	0	0	-0.5341	0.2876
CG10516	3L	0.3381	0.9117581292	0	0	0.1177	0.1210							0.2739	0.8353619294	0	0	0.1347	0.1210							<.0001	0.0078100141	1	1	-0.5565	0.1343							<.0001	0.0001129119	1	1	-0.7457	0.1343
CG10527	2R
CG10531	2R	<.0001	5.375313E-15	1	1	-0.6279	0.06372							<.0001	2.613192E-16	1	1	-0.6649	0.06372							0.0323	0.4129198656	1	0	0.1601	0.07463							0.5669	0.9999449387	0	0	-0.04276	0.07463
CG10535	3R	0.1151	0.5218943463	0	0	0.2815	0.1779							0.8268	0.999999132	0	0	0.03897	0.1779							0.0037	0.1139780577	1	1	-0.5263	0.1806							0.1679	0.844594953	0	0	-0.2493	0.1806
CG10543	2R	0.5364	0.999999132	0	0	0.1294	0.2069							0.7598	0.999999132	0	0	0.06383	0.2069							0.0727	0.6135589813	0	0	-0.3317	0.1826							0.4172	0.9999449387	0	0	-0.1489	0.1826
CG10550	3R	0.0301	0.2127454262	1	0	0.3265	0.1476							<.0001	0.0005523227	1	1	0.6763	0.1476							0.0013	0.0576455568	1	1	-0.4939	0.1519							<.0001	1.7592346E-7	1	1	-1.0546	0.1519
CG10553	3R	0.4372	0.9930414121	0	0	0.3728	0.4771							0.7582	0.999999132	0	0	0.1474	0.4771							0.7235	0.9999449387	0	0	0.1781	0.5028							0.8246	0.9999449387	0	0	-0.1116	0.5028
CG10555	X							0.0294	0.2089345034	1	0	0.3996	0.1774							0.4817	0.5737340785	0	0									0.0413	0.4727750781	1	0	-0.3040	0.1460							0.4027	0.9999770542	0	0	-0.1230	0.1460
CG10559	3R	0.0728	0.3910447861	0	0	-0.3107	0.1722							0.8190	0.999999132	0	0	-0.03946	0.1722							0.5435	0.9999449387	0	0	-0.08067	0.1327							0.0070	0.1712703264	1	1	-0.3591	0.1327
CG10560	3R	0.6375	0.999999132	0	0	-0.1965	0.4129							0.5618	0.999999132	0	0	0.2421	0.4129							0.9423	0.9999449387	0	0	0.02192	0.3019							0.0644	0.5800901508	0	0	-0.5652	0.3019
CG10561	2L
CG10562	3R	0.4165	0.9801619727	0	0	-0.1138	0.1393							0.0375	0.2492824558	1	0	0.2953	0.1393							0.0503	0.5178392116	0	0	-0.2577	0.1309							<.0001	0.002115886	1	1	-0.5847	0.1309
CG10565	3L
CG10566	3L	0.8334	0.999999132	0	0	-0.04819	0.2286							0.7631	0.999999132	0	0	0.06908	0.2286							0.5832	0.9999449387	0	0	-0.1382	0.2516							0.5191	0.9999449387	0	0	-0.1624	0.2516
CG10570	2L
CG10575	3L	0.4249	0.9856922621	0	0	0.2553	0.3180							0.5443	0.999999132	0	0	0.1938	0.3180							0.0587	0.5570536155	0	0	-0.4635	0.2439							0.1686	0.8459612085	0	0	-0.3369	0.2439
CG10576	3L	0.5367	0.999999132	0	0	-0.2618	0.4216							0.6272	0.999999132	0	0	-0.2057	0.4216							0.6068	0.9999449387	0	0	-0.2098	0.4072							0.6657	0.9999449387	0	0	-0.1762	0.4072
CG10581	3L	<.0001	8.9056854E-7	1	1	-0.7228	0.09349							<.0001	2.6960631E-6	1	1	-0.6788	0.09349							0.0584	0.5560640443	0	0	-0.1895	0.09884							0.0214	0.3309657215	1	0	-0.2314	0.09884
CG10584	3L	0.7085	0.999999132	0	0	0.05117	0.1363							0.2926	0.8583629357	0	0	-0.1445	0.1363							<.0001	0.000109871	1	1	-0.6563	0.1235							0.0005	0.0307309714	1	1	-0.4344	0.1235
CG10585	3L	0.3103	0.8800999526	0	0	0.1758	0.1724							0.8412	0.999999132	0	0	0.03463	0.1724							0.0043	0.1265549261	1	1	-0.5147	0.1792							0.0746	0.6210387924	0	0	-0.3206	0.1792
CG10586	3L	0.0011	0.0158837854	1	1	-0.6500	0.1907							0.1966	0.7098109084	0	0	-0.2486	0.1907							0.5385	0.9999449387	0	0	-0.1022	0.1659							0.0302	0.3980285993	1	0	-0.3621	0.1659
CG10588	3L	0.0014	0.0194260876	1	1	-0.6758	0.2061							0.0266	0.1947724049	1	1	-0.4632	0.2061							0.5367	0.9999449387	0	0	-0.1264	0.2044							0.6659	0.9999449387	0	0	-0.08836	0.2044
CG10589	3L	0.0222	0.1703410264	1	1	-0.4339	0.1881							0.8544	0.999999132	0	0	0.03457	0.1881							0.1286	0.7715666601	0	0	-0.2643	0.1737							0.0022	0.0812429434	1	1	-0.5349	0.1737
CG10590	3L	0.2791	0.841325402	0	0	-0.1218	0.1106							0.3672	0.9399080232	0	0	-0.1012	0.1106							0.0197	0.3156048391	1	0	-0.2559	0.1078							0.1830	0.8668920379	0	0	-0.1446	0.1078
CG10591	3L	0.1222	0.5402852843	0	0	-0.2557	0.1635							0.1411	0.5897215973	0	0	-0.2433	0.1635							0.0362	0.4386322406	1	0	-0.3568	0.1693							0.0842	0.6528824592	0	0	-0.2937	0.1693
CG10592	3L	<.0001	2.772085E-12	1	1	-0.6372	0.07177							<.0001	5.1620681E-7	1	1	-0.4445	0.07177							0.0040	0.1203559723	1	1	0.2272	0.07861							0.3061	0.9821642661	0	0	0.08053	0.07861
CG10597	X							0.0824	0.4240534522	0	0	-0.3383	0.1903							<.0001	0.0000242278	1	1									0.4515	0.9999449387	0	0	-0.1404	0.1853							0.2763	0.9999770542	0	0	0.2034	0.1853
CG10598	X							<.0001	2.177239E-6	1	1	-0.9142	0.1358							<.0001	2.197714E-8	1	1									0.8234	0.9999449387	0	0	0.02792	0.1246							0.7433	0.9999770542	0	0	0.04098	0.1246
CG10600	2L	0.0009	0.0130813347	1	1	0.5268	0.1428							0.0753	0.3994521196	0	0	0.2628	0.1428							0.0096	0.2083692082	1	0	-0.4032	0.1525							0.4989	0.9999449387	0	0	-0.1035	0.1525
CG10602	2L	0.0713	0.3852589383	0	0	0.3709	0.2026							0.1083	0.5022508319	0	0	0.3294	0.2026							0.0140	0.2580760612	1	0	-0.4406	0.1778							0.1902	0.8760560981	0	0	-0.2337	0.1778
CG10616	3L
CG10617	X
CG10621	2L	0.1632	0.6407902143	0	0	0.2771	0.1967							0.0013	0.0186300005	1	1	0.6576	0.1967							0.3016	0.9790977671	0	0	-0.2021	0.1952							<.0001	2.324765E-6	1	1	-1.2315	0.1952
CG10623	2L
CG10625	3L	0.0069	0.0696286287	1	1	-0.2252	0.07775							0.0100	0.0935968406	1	1	-0.2134	0.07775							0.0146	0.2638616141	1	0	-0.2903	0.1166							0.0038	0.1153162433	1	1	-0.3467	0.1166
CG10627	3L	0.4072	0.9741891757	0	0	0.1597	0.1921							0.6242	0.999999132	0	0	0.09433	0.1921							0.0055	0.1468036257	1	1	-0.4831	0.1731							0.1793	0.8610383502	0	0	-0.2328	0.1731
CG10628	2L
CG10630	3L	0.7431	0.999999132	0	0	-0.1562	0.4723							0.8351	0.999999132	0	0	0.09918	0.4723							0.9326	0.9999449387	0	0	0.03412	0.4021							0.9460	0.9999449387	0	0	0.02734	0.4021
CG10631	2L	0.0928	0.45664216	0	0	0.2465	0.1462							0.3859	0.9556137624	0	0	0.1270	0.1462							0.0006	0.0347933357	1	1	-0.4915	0.1435							0.0782	0.6334867481	0	0	-0.2529	0.1435
CG10632	3L	0.4986	0.999999132	0	0	-0.1139	0.1664							0.5380	0.999999132	0	0	-0.1036	0.1664							0.2022	0.8886047996	0	0	-0.1720	0.1339							0.3496	0.9970941081	0	0	-0.1259	0.1339
CG10633	3L	0.1226	0.5413799243	0	0	-0.6311	0.4065							0.2299	0.76832818	0	0	-0.4900	0.4065							0.5263	0.9999449387	0	0	0.2431	0.3834							0.8716	0.9999449387	0	0	0.06200	0.3834
CG10635	3L	0.6547	0.999999132	0	0	0.1331	0.2948							0.8080	0.999999132	0	0	-0.07225	0.2948							0.1967	0.8822112225	0	0	-0.3587	0.2758							0.5856	0.9999449387	0	0	-0.1509	0.2758
CG10638	3L	0.0036	0.0415633332	1	1	-0.4005	0.1358							0.0039	0.0443192833	1	1	-0.3970	0.1358							0.1432	0.7970510908	0	0	-0.2029	0.1384							0.3096	0.983618256	0	0	-0.1407	0.1384
CG10639	2L	0.7123	0.999999132	0	0	0.08652	0.2337							0.3300	0.9027550184	0	0	0.2292	0.2337							0.0933	0.6840253654	0	0	-0.3353	0.1989							0.0544	0.5375809315	0	0	-0.3846	0.1989
CG10641	2L
CG10646	3L	0.7236	0.999999132	0	0	0.04306	0.1213							0.7175	0.999999132	0	0	-0.04405	0.1213							0.0002	0.0157762856	1	1	-0.5032	0.1333							0.0029	0.0974226916	1	1	-0.4018	0.1333
CG10648	X							<.0001	0.0000845919	1	1	0.9003	0.1650							0.2011	0.284143497	0	0									0.0002	0.0175223983	1	1	-0.6347	0.1629							0.2395	0.9999770542	0	0	0.1934	0.1629
CG10650	2L	0.4508	0.999999132	0	0	-0.1637	0.2166							0.4968	0.999999132	0	0	0.1475	0.2166							0.7666	0.9999449387	0	0	0.06540	0.2202							0.0372	0.4447540411	1	0	-0.4599	0.2202
CG10651	2L	0.3185	0.88964602	0	0	-0.2769	0.2769							0.2923	0.8580959126	0	0	-0.2924	0.2769							0.6768	0.9999449387	0	0	-0.1189	0.2850							0.5434	0.9999449387	0	0	-0.1733	0.2850
CG10654	3L	0.0612	0.3488291264	0	0	-0.1915	0.09856							0.1257	0.5491949589	0	0	-0.1551	0.09856							0.0717	0.6101394858	0	0	-0.2452	0.1346							0.3683	0.9999449387	0	0	-0.1217	0.1346
CG10657	3L
CG10659	2L	0.1350	0.5747640655	0	0	-0.1890	0.1250							0.4352	0.9920925805	0	0	-0.09809	0.1250							0.4751	0.9999449387	0	0	0.09052	0.1265							0.0010	0.0456595597	1	1	-0.4239	0.1265
CG10660	3L
CG10664	2L	0.1243	0.5453278739	0	0	0.9317	0.5898							0.1833	0.6838577295	0	0	0.8028	0.5898							0.3535	0.9986468687	0	0	-0.3933	0.4217							0.2905	0.9694142462	0	0	-0.4484	0.4217
CG10669	3R	0.6990	0.999999132	0	0	0.06133	0.1584							0.9313	0.999999132	0	0	-0.01368	0.1584							0.0073	0.174805822	1	1	-0.4391	0.1631							0.0873	0.6644873093	0	0	-0.2792	0.1631
CG10671	3L	0.0806	0.4177434154	0	0	0.3064	0.1728							0.0908	0.4507401869	0	0	0.2963	0.1728							0.0004	0.0251938461	1	1	-0.4855	0.1349							0.0004	0.0241912519	1	1	-0.4875	0.1349
CG10672	3L	0.2152	0.7438023911	0	0	0.2922	0.2336							0.1147	0.520609515	0	0	0.3732	0.2336							0.2194	0.9093610669	0	0	-0.3222	0.2615							0.2645	0.9522217664	0	0	-0.2926	0.2615
CG10673	3L	0.3290	0.9018627001	0	0	-0.1954	0.1970							0.9508	0.999999132	0	0	-0.01227	0.1970							0.0402	0.4646667642	1	0	-0.3028	0.1454							0.0123	0.2400189488	1	0	-0.3713	0.1454
CG10680	2L
CG10681	3L
CG10688	3L	0.9061	0.999999132	0	0	-0.03956	0.3343							0.8770	0.999999132	0	0	-0.05193	0.3343							0.5634	0.9999449387	0	0	-0.1995	0.3447							0.4908	0.9999449387	0	0	-0.2379	0.3447
CG10694	3R	0.9110	0.999999132	0	0	-0.04818	0.4294							0.7147	0.999999132	0	0	-0.1576	0.4294							0.3858	0.9999449387	0	0	-0.3792	0.4364							0.3650	0.9999449387	0	0	-0.3962	0.4364
CG10700	2L	0.0022	0.0282315737	1	1	-0.3475	0.1120							0.0003	0.0060994429	1	1	-0.4087	0.1120							0.3700	0.9999449387	0	0	-0.08677	0.09672							0.2662	0.9526801081	0	0	-0.1076	0.09672
CG10702	2L	0.0495	0.302433299	1	0	0.3866	0.1952							0.6295	0.999999132	0	0	-0.09437	0.1952							0.0004	0.0267950811	1	1	-0.6853	0.1934							0.1154	0.7427862536	0	0	-0.3051	0.1934
CG10703	3R
CG10710	3L	0.1555	0.6227587252	0	0	-0.2550	0.1776							0.2740	0.8355470637	0	0	-0.1958	0.1776							0.5606	0.9999449387	0	0	-0.1213	0.2081							0.5473	0.9999449387	0	0	-0.1254	0.2081
CG10713	3L	0.0003	0.0056060233	1	1	-0.6450	0.1588							0.0223	0.1712079405	1	1	-0.3820	0.1588							0.1448	0.8011483129	0	0	-0.2205	0.1499							0.0183	0.3031708631	1	0	-0.3602	0.1499
CG10721	2L
CG10722	2L	0.2105	0.7354719914	0	0	0.2723	0.2130							0.7796	0.999999132	0	0	-0.06010	0.2130							0.0064	0.1613944534	1	1	-0.5551	0.1989							0.1079	0.7238312573	0	0	-0.3230	0.1989
CG10724	3L	0.0036	0.0422049672	1	1	0.6672	0.2259							0.2235	0.7578286472	0	0	0.2761	0.2259							0.0015	0.0615296449	1	1	-0.6520	0.2036							0.0618	0.5695123113	0	0	-0.3812	0.2036
CG10725	3L	0.0018	0.0241133526	1	1	-0.6699	0.2111							0.0021	0.0276125602	1	1	-0.6591	0.2111							0.8305	0.9999449387	0	0	-0.04090	0.1909							0.9858	0.9999449387	0	0	-0.00341	0.1909
CG10730	2L	0.1526	0.6163661662	0	0	-0.3180	0.2208							0.7524	0.999999132	0	0	-0.06981	0.2208							0.2507	0.9416155436	0	0	-0.2796	0.2429							0.0270	0.3729444222	1	0	-0.5395	0.2429
CG10732	3L	0.0447	0.2819787075	1	0	0.4997	0.2478							0.0102	0.0952143315	1	1	0.6411	0.2478							0.1745	0.8554340694	0	0	-0.3356	0.2470							0.2407	0.9297885234	0	0	-0.2900	0.2470
CG10738	3L	0.9649	0.999999132	0	0	-0.00846	0.1921							0.2977	0.8652000276	0	0	-0.2007	0.1921							0.0254	0.3603619948	1	0	-0.4200	0.1873							0.1362	0.7844560927	0	0	-0.2796	0.1873
CG1074	3R	0.0018	0.0237074694	1	1	0.4499	0.1405							0.3818	0.9519509925	0	0	0.1234	0.1405							<.0001	0.0000155584	1	1	-0.7269	0.1267							0.0097	0.2093878303	1	0	-0.3295	0.1267
CG10741	3L	0.8975	0.999999132	0	0	0.03120	0.2401							0.6445	0.999999132	0	0	-0.1119	0.2401							0.0817	0.6451733537	0	0	-0.4040	0.2295							0.5255	0.9999449387	0	0	-0.1463	0.2295
CG10743	3L	0.1972	0.7108746637	0	0	0.4951	0.3823							0.5662	0.999999132	0	0	0.2198	0.3823							0.3700	0.9999449387	0	0	-0.3352	0.3735							0.7169	0.9999449387	0	0	-0.1355	0.3735
CG10747	2L	0.8397	0.999999132	0	0	0.02222	0.1089							0.6690	0.999999132	0	0	0.04701	0.1089							0.0250	0.3588013937	1	0	-0.2709	0.1188							0.0029	0.0965064905	1	1	-0.3645	0.1188
CG10748	3L	0.0017	0.023214315	1	1	-0.6008	0.1884							0.0235	0.1777112557	1	1	-0.4311	0.1884							0.5349	0.9999449387	0	0	-0.1351	0.2176							0.2135	0.9038035068	0	0	-0.2710	0.2176
CG10749	3L	0.0223	0.1708415197	1	1	-0.4872	0.2084							0.6741	0.999999132	0	0	-0.08801	0.2084							0.4863	0.9999449387	0	0	0.1703	0.2442							0.5503	0.9999449387	0	0	-0.1461	0.2442
CG10750	2L	0.0053	0.0564937181	1	1	-0.6059	0.2139							0.3195	0.8905911598	0	0	0.2137	0.2139							0.9086	0.9999449387	0	0	-0.02442	0.2125							0.0242	0.352631619	1	0	-0.4806	0.2125
CG10752	3L	<.0001	0.0001410435	1	1	-0.6661	0.1189							0.0129	0.1140552559	1	1	-0.3136	0.1189							0.3830	0.9999449387	0	0	-0.1220	0.1391							0.0682	0.5957915699	0	0	-0.2568	0.1391
CG10754	3L	0.6207	0.999999132	0	0	-0.05457	0.1100							0.1714	0.6587946988	0	0	-0.1512	0.1100							<.0001	0.0033638015	1	1	-0.4715	0.1108							0.0024	0.0861471458	1	1	-0.3384	0.1108
CG10761	X							0.0011	0.0160053265	1	1	-0.3792	0.1085							<.0001	8.3805369E-6	1	1									0.0062	0.157956991	1	1	-0.2960	0.1045							0.2945	0.9999770542	0	0	0.1105	0.1045
CG10764	2R	<.0001	1.6557182E-9	1	1	-0.9538	0.08828							<.0001	4.8487482E-8	1	1	-0.8012	0.08828							0.4257	0.9999449387	0	0	0.06885	0.08603							0.6069	0.9999449387	0	0	-0.04442	0.08603
CG10777	X
CG10778	X
CG1078	3R	0.4380	0.9934206789	0	0	0.2670	0.3424							0.8606	0.999999132	0	0	0.06033	0.3424							0.2771	0.9615610439	0	0	-0.4353	0.3994							0.6242	0.9999449387	0	0	-0.1960	0.3994
CG1079	3L	<.0001	0.0015583146	1	1	-0.5305	0.1151							0.0576	0.334544569	0	0	0.2269	0.1151							0.1387	0.7895664551	0	0	-0.1904	0.1275							0.0286	0.3859016839	1	0	-0.2836	0.1275
CG10795	2R	0.0948	0.4635272562	0	0	0.4128	0.2438							0.7303	0.999999132	0	0	-0.08439	0.2438							0.0111	0.2266760714	1	0	-0.5000	0.1952							0.3880	0.9999449387	0	0	-0.1689	0.1952
CG10799	2R
CG10801	X							0.0245	0.1834184132	1	1	-0.3465	0.1533							<.0001	3.1305226E-6	1	1									0.1382	0.7883450399	0	0	-0.2279	0.1535							0.1751	0.9999770542	0	0	0.2084	0.1535
CG10802	X							0.2436	0.7903203608	0	0	0.4155	0.3516							0.6034	0.6844498866	0	0									0.4654	0.9999449387	0	0	0.2529	0.3444							0.3492	0.9999770542	0	0	-0.3248	0.3444
CG10803	X							0.8023	0.999999132	0	0	0.04171	0.1661							<.0001	0.0003862433	1	1									0.7837	0.9999449387	0	0	0.04327	0.1573							0.8223	0.9999770542	0	0	-0.03539	0.1573
CG10804	X							0.2192	0.7509318951	0	0	-0.2423	0.1969							<.0001	0.0002075188	1	1									0.3431	0.9945243561	0	0	-0.1833	0.1932							0.4000	0.9999770542	0	0	0.1627	0.1932
CG10806	2L	0.9480	0.999999132	0	0	-0.01384	0.2120							0.8226	0.999999132	0	0	0.04758	0.2120							0.4442	0.9999449387	0	0	-0.1720	0.2246							0.4453	0.9999449387	0	0	-0.1716	0.2246
CG10809	3L
CG10814	2R	0.5201	0.999999132	0	0	-0.2012	0.3113							0.6040	0.999999132	0	0	-0.1621	0.3113							0.9958	0.9999449387	0	0	0.001624	0.3115							0.4415	0.9999449387	0	0	-0.2402	0.3115
CG10824	3R	0.4113	0.9765901022	0	0	-0.2474	0.2994							0.9082	0.999999132	0	0	0.03463	0.2994							0.4049	0.9999449387	0	0	-0.2716	0.3254							0.0426	0.4791621296	1	0	-0.6638	0.3254
CG10825	3R
CG10827	3R	0.8572	0.999999132	0	0	-0.03567	0.1978							0.8534	0.999999132	0	0	0.03664	0.1978							0.4744	0.9999449387	0	0	-0.1540	0.2150							0.1774	0.8588901332	0	0	-0.2906	0.2150
CG10830	3R
CG10839	2L	<.0001	5.7422821E-9	1	1	-1.0251	0.1012							0.5145	0.999999132	0	0	0.06672	0.1012							0.5646	0.9999449387	0	0	-0.07297	0.1262							0.0095	0.2068418951	1	0	-0.3345	0.1262
CG10841	3R	<.0001	0.000013094	1	1	-0.6714	0.1269							0.4261	0.9860675765	0	0	0.1012	0.1269							0.6757	0.9999449387	0	0	-0.05135	0.1227							0.0003	0.0225251579	1	1	-0.4411	0.1227
CG10845	3R	0.0021	0.0268849409	1	1	-0.8576	0.2720							0.5836	0.999999132	0	0	0.1495	0.2720							0.8255	0.9999449387	0	0	-0.06095	0.2763							0.7244	0.9999449387	0	0	-0.09748	0.2763
CG10853	3L	0.0079	0.0776003113	1	1	-0.3202	0.1127							0.0180	0.1458256456	1	1	-0.2816	0.1127							0.1698	0.8486430624	0	0	-0.2473	0.1787							0.1287	0.7716867252	0	0	-0.2740	0.1787
CG10855	3L
CG10858	3L	0.0002	0.0044303918	1	1	-0.5898	0.1549							0.0018	0.0239551933	1	1	-0.4954	0.1549							0.6850	0.9999449387	0	0	-0.05791	0.1426							0.5310	0.9999449387	0	0	-0.08944	0.1426
CG10859	2L	0.0007	0.0111940742	1	1	-0.7640	0.2210							0.9928	0.999999132	0	0	-0.00200	0.2210							0.3514	0.9979985986	0	0	0.1994	0.2138							0.4159	0.9999449387	0	0	-0.1741	0.2138
CG10863	3L
CG10864	3R	0.0002	0.0039582639	1	1	-0.5486	0.1440							0.0025	0.0312809191	1	1	-0.4426	0.1440							0.4519	0.9999449387	0	0	-0.1177	0.1563							0.4628	0.9999449387	0	0	-0.1148	0.1563
CG10866	3L	<.0001	0.0006886488	1	1	0.7165	0.1448							0.0612	0.3486901518	0	0	0.2813	0.1448							0.0037	0.1133757879	1	1	-0.3384	0.1134							0.5496	0.9999449387	0	0	-0.06810	0.1134
CG10869	2L	0.0015	0.0210812473	1	1	-0.6094	0.1896							0.8894	0.999999132	0	0	-0.02641	0.1896							0.4242	0.9999449387	0	0	-0.1364	0.1706							0.0914	0.6778802149	0	0	-0.2884	0.1706
CG10874	2L	0.6070	0.999999132	0	0	0.2090	0.4023							0.8820	0.999999132	0	0	0.06023	0.4023							0.0258	0.3625257082	1	0	-0.6710	0.2959							0.1222	0.7559430227	0	0	-0.4618	0.2959
CG10877	3R	0.0276	0.1999584797	1	1	0.5595	0.2488							0.0342	0.2336773363	1	0	0.5371	0.2488							0.3718	0.9999449387	0	0	-0.2199	0.2456							0.2324	0.9222852312	0	0	-0.2942	0.2456
CG10880	2L
CG10881	3R	0.7070	0.999999132	0	0	-0.06717	0.1783							0.2045	0.7240967357	0	0	-0.2275	0.1783							0.1563	0.8235521657	0	0	-0.2687	0.1891							0.1489	0.8084594437	0	0	-0.2735	0.1891
CG10882	2L	0.1857	0.6886859067	0	0	0.2108	0.1583							0.2037	0.7225787336	0	0	0.2025	0.1583							0.0576	0.5526955008	0	0	-0.3404	0.1787							0.1962	0.8822112225	0	0	-0.2314	0.1787
CG10887	3R	<.0001	0.0001260661	1	1	-0.7950	0.1647							0.1319	0.5668597877	0	0	-0.2494	0.1647							0.9533	0.9999449387	0	0	-0.00853	0.1457							0.3054	0.9815204587	0	0	-0.1495	0.1457
CG10889	3R	0.0685	0.3754922809	0	0	-0.3719	0.2022							0.0692	0.3776667371	0	0	-0.3710	0.2022							0.0511	0.5219834734	0	0	-0.4130	0.2109							0.2796	0.9632737991	0	0	-0.2284	0.2109
CG10898	3R	0.6291	0.999999132	0	0	0.1151	0.2377							0.4705	0.999999132	0	0	-0.1721	0.2377							0.2301	0.9194345129	0	0	-0.3292	0.2738							0.6412	0.9999449387	0	0	-0.1277	0.2738
CG10899	3R	0.0232	0.176257887	1	1	-0.3496	0.1525							0.8135	0.999999132	0	0	0.03603	0.1525							0.5076	0.9999449387	0	0	-0.1014	0.1528							0.1008	0.7060944381	0	0	-0.2513	0.1528
CG1090	3R
CG10903	3R	0.3550	0.9295900558	0	0	0.1930	0.2080							0.8870	0.999999132	0	0	-0.02962	0.2080							0.0089	0.1982585849	1	1	-0.4735	0.1802							0.1397	0.7907582736	0	0	-0.2666	0.1802
CG10904	2R
CG10907	3L	0.1226	0.5412128249	0	0	0.3425	0.2192							0.1202	0.5350871771	0	0	0.3447	0.2192							0.3587	0.9999449387	0	0	-0.2265	0.2462							0.3055	0.9817291721	0	0	-0.2529	0.2462
CG10908	2L
CG10909	3R	0.6511	0.999999132	0	0	0.09572	0.2111							0.8275	0.999999132	0	0	0.04612	0.2111							0.7520	0.9999449387	0	0	-0.08441	0.2668							0.6806	0.9999449387	0	0	-0.1099	0.2668
CG1091	3R	0.0049	0.0537701601	1	1	0.6270	0.2160							0.0041	0.0460842978	1	1	0.6416	0.2160							0.0001	0.0103810995	1	1	-0.7493	0.1905							0.0010	0.0460243991	1	1	-0.6375	0.1905
CG10910	2R	0.2849	0.8485669269	0	0	-0.2118	0.1975							0.8474	0.999999132	0	0	0.03805	0.1975							0.4146	0.9999449387	0	0	0.1847	0.2262							0.3479	0.9962493395	0	0	-0.2125	0.2262
CG10911	2R	0.2873	0.8512624264	0	0	-0.2431	0.2273							0.4311	0.9893349133	0	0	-0.1796	0.2273							<.0001	0.0022799204	1	1	1.0922	0.2478							0.0466	0.4998963733	1	0	0.4951	0.2478
CG10912	2R	0.9976	0.999999132	0	0	-0.00185	0.6239							0.6671	0.999999132	0	0	0.2695	0.6239							0.0009	0.0431895266	1	1	1.8426	0.5456							0.0228	0.3419205562	1	0	1.2518	0.5456
CG10914	2R	0.0019	0.0248541367	1	1	-0.4870	0.1434							0.0047	0.0520128546	1	1	-0.4365	0.1434							0.4002	0.9999449387	0	0	-0.1406	0.1663							0.3544	0.9988586441	0	0	-0.1548	0.1663
CG10915	2R
CG10916	2R	0.9501	0.999999132	0	0	-0.00828	0.1311							0.0510	0.3083993551	0	0	0.2662	0.1311							0.8740	0.9999449387	0	0	-0.02376	0.1494							0.4070	0.9999449387	0	0	-0.1244	0.1494
CG10918	X							0.0739	0.3949550461	0	0	0.2577	0.1408							0.6398	0.7157344816	0	0									0.3132	0.9843204959	0	0	0.1362	0.1340							0.4449	0.9999770542	0	0	-0.1030	0.1340
CG10919	3R	0.0241	0.18119509	1	1	-0.4838	0.2116							0.0154	0.1304488591	1	1	0.5207	0.2116							0.7644	0.9999449387	0	0	-0.06064	0.2022							0.0930	0.6832870199	0	0	-0.3406	0.2022
CG10924	2R	0.0002	0.0039177741	1	1	-0.4820	0.1286							0.0491	0.3004532321	1	0	-0.2537	0.1286							0.0787	0.6354021257	0	0	-0.2036	0.1157							0.0004	0.0230883654	1	1	-0.4143	0.1157
CG10927	2R
CG10931	2R	0.0002	0.0041539733	1	1	-0.5029	0.1325							0.0173	0.1414598754	1	1	-0.3191	0.1325							0.2140	0.9043440254	0	0	-0.1467	0.1179							0.0337	0.4225368496	1	0	-0.2512	0.1179
CG10932	X
CG10933	2R	0.6439	0.999999132	0	0	-0.06797	0.1466							0.5584	0.999999132	0	0	-0.08608	0.1466							0.2564	0.9454492612	0	0	-0.1848	0.1625							0.2124	0.9021865507	0	0	-0.2030	0.1625
CG10934	2R	0.0731	0.3921547764	0	0	-0.4377	0.2432							0.1762	0.668518881	0	0	0.3299	0.2432							0.6558	0.9999449387	0	0	-0.09454	0.2120							0.1282	0.7709337136	0	0	-0.3229	0.2120
CG10936	2R	0.0427	0.2731889459	1	0	-0.3494	0.1693							0.3408	0.9147183424	0	0	-0.1624	0.1693							0.2982	0.9768204108	0	0	-0.1991	0.1909							0.0518	0.5254035591	0	0	-0.3734	0.1909
CG10943	3L	0.2408	0.7859170933	0	0	-0.1842	0.1557							0.3862	0.9560255287	0	0	-0.1358	0.1557							0.0647	0.5812597489	0	0	0.3117	0.1678							0.0053	0.1442844809	1	1	0.4726	0.1678
CG10947	2L	0.7345	0.999999132	0	0	-0.09114	0.2677							0.5832	0.999999132	0	0	-0.1476	0.2677							0.9998	0.9999749867	0	0	0.000056	0.2503							0.9928	0.9999449387	0	0	-0.00227	0.2503
CG10948	3L	0.8466	0.999999132	0	0	0.04264	0.2199							0.9487	0.999999132	0	0	-0.01418	0.2199							0.0745	0.6206223998	0	0	-0.3327	0.1859							0.3763	0.9999449387	0	0	-0.1647	0.1859
CG10949	2L
CG10950	2R	0.0007	0.0107293002	1	1	-0.6397	0.1694							<.0001	0.0009199273	1	1	-0.8178	0.1694							0.0058	0.1513404742	1	1	0.5604	0.1981							0.0008	0.0393940713	1	1	0.6902	0.1981
CG10956	2R	<.0001	8.4928515E-8	1	1	-0.7000	0.1058							<.0001	0.0000346546	1	1	-0.5469	0.1058							0.3313	0.990813493	0	0	-0.1073	0.1103							0.0702	0.6036141643	0	0	-0.2002	0.1103
CG10958	X
CG10959	X
CG10960	3L
CG10969	3L	0.0082	0.0802488029	1	1	-0.6896	0.2574							0.6476	0.999999132	0	0	-0.1179	0.2574							0.6184	0.9999449387	0	0	-0.1276	0.2560							0.2097	0.8993013548	0	0	-0.3216	0.2560
CG10970	X							0.1924	0.7013210353	0	0	-0.4928	0.3764							0.0109	0.0249500726	1	1									0.9780	0.9999449387	0	0	-0.01069	0.3871							0.8287	0.9999770542	0	0	0.08386	0.3871
CG10971	3L	0.1098	0.5064134347	0	0	-0.4758	0.2958							0.1998	0.7156191647	0	0	-0.3809	0.2958							0.6544	0.9999449387	0	0	-0.1217	0.2716							0.6922	0.9999449387	0	0	-0.1076	0.2716
CG10973	3L	0.0051	0.0548486384	1	1	-0.3196	0.1105							<.0001	0.0016602679	1	1	-0.4665	0.1105							0.1114	0.7320371926	0	0	-0.2334	0.1460							0.6908	0.9999449387	0	0	-0.05816	0.1460
CG10979	3R
CG10981	3R	<.0001	0.0002885887	1	1	0.8141	0.1747							0.1100	0.5068482146	0	0	0.2815	0.1747							<.0001	0.0030572761	1	1	-0.7251	0.1685							0.0374	0.4459801499	1	0	-0.3520	0.1685
CG10984	3L
CG10990	X							0.0546	0.3230069471	0	0	0.8567	0.4405							0.8420	0.8837079549	0	0									0.0725	0.6131538852	0	0	-0.7663	0.4236							0.5413	0.9999770542	0	0	0.2594	0.4236
CG10992	X							0.0394	0.2580538033	1	0	0.5561	0.2676							0.0749	0.1255434275	0	1									0.7595	0.9999449387	0	0	-0.08581	0.2800							0.5081	0.9999770542	0	0	-0.1856	0.2800
CG10996	X							0.0009	0.0137582552	1	1	-0.4507	0.1333							<.0001	4.54594E-9	1	1									0.1749	0.8557625264	0	0	-0.1847	0.1357							0.1513	0.9999770542	0	0	0.1954	0.1357
CG10999	3R
CG11000	3R
CG11006	3L	0.2353	0.7771930474	0	0	0.2926	0.2455							0.2175	0.7481396574	0	0	0.3041	0.2455							0.8774	0.9999449387	0	0	-0.04253	0.2755							0.6186	0.9999449387	0	0	0.1372	0.2755
CG11007	2R	0.8302	0.999999132	0	0	-0.06878	0.3179							0.5874	0.999999132	0	0	-0.1743	0.3179							0.3146	0.9848817017	0	0	0.2954	0.2921							0.1029	0.7116404764	0	0	0.4813	0.2921
CG11008	3L	0.7144	0.999999132	0	0	-0.08558	0.2333							0.9259	0.999999132	0	0	-0.02173	0.2333							0.1658	0.8411175725	0	0	-0.3849	0.2771							0.5535	0.9999449387	0	0	-0.1644	0.2771
CG11009	3L	0.9875	0.999999132	0	0	0.003692	0.2358							0.8652	0.999999132	0	0	-0.04007	0.2358							0.6197	0.9999449387	0	0	-0.1124	0.2263							0.4772	0.9999449387	0	0	-0.1609	0.2263
CG11018	2R	<.0001	0.0000536318	1	1	-0.6947	0.1158							0.0582	0.3369041519	0	0	0.2278	0.1158							0.0659	0.5861460433	0	0	-0.2069	0.1111							0.0351	0.4315287199	1	0	-0.2378	0.1111
CG11019	2L
CG11029	2L	0.0711	0.3847121725	0	0	-0.2528	0.1393							0.0450	0.283205329	1	0	-0.2811	0.1393							0.4728	0.9999449387	0	0	-0.09377	0.1305							0.2592	0.9480486626	0	0	-0.1474	0.1305
CG11030	2L
CG11033	3R	0.6230	0.999999132	0	0	-0.08486	0.1722							0.9925	0.999999132	0	0	-0.00162	0.1722							0.0197	0.3158224297	1	0	-0.3757	0.1605							0.0738	0.6178865873	0	0	-0.2876	0.1605
CG11034	2L	0.7869	0.999999132	0	0	-0.04712	0.1739							0.6475	0.999999132	0	0	-0.07973	0.1739							0.2245	0.9150635142	0	0	-0.2035	0.1672							0.0616	0.5684167081	0	0	-0.3136	0.1672
CG11035	3R	0.5715	0.999999132	0	0	-0.08176	0.1429							0.4223	0.9842434852	0	0	-0.1162	0.1429							0.0369	0.4428083181	1	0	-0.3722	0.1757							0.1004	0.7054239462	0	0	-0.2917	0.1757
CG11037	3L	<.0001	0.0007200086	1	1	-0.5787	0.1174							0.0011	0.0158275783	1	1	0.4233	0.1174							0.5417	0.9999449387	0	0	-0.08133	0.1328							0.0053	0.1435992564	1	1	-0.3798	0.1328
CG1104	3R	0.2875	0.8515309081	0	0	0.2927	0.2742							0.1976	0.7111672401	0	0	0.3549	0.2742							0.3537	0.9987701627	0	0	-0.2366	0.2549							0.2533	0.9422153405	0	0	-0.2915	0.2549
CG11041	2R	0.0004	0.0073312881	1	1	-0.5658	0.1557							0.0014	0.0193666923	1	1	-0.5106	0.1557							0.5583	0.9999449387	0	0	-0.1056	0.1802							0.5540	0.9999449387	0	0	-0.1067	0.1802
CG11043	2L	<.0001	0.0000650657	1	1	-0.8129	0.1374							0.4635	0.999999132	0	0	0.1020	0.1374							0.6872	0.9999449387	0	0	0.06636	0.1643							0.2890	0.9683660143	0	0	-0.1752	0.1643
CG11044	2R	0.1987	0.7131803418	0	0	0.2821	0.2174							0.0397	0.2595642658	1	0	0.4556	0.2174							0.3510	0.9978571464	0	0	-0.2165	0.2316							0.1603	0.8314885766	0	0	-0.3263	0.2316
CG11048	2R	0.0375	0.249559094	1	0	-0.3438	0.1646							0.0048	0.0529836069	1	1	-0.4671	0.1646							0.2353	0.9244069158	0	0	-0.1895	0.1596							0.4674	0.9999449387	0	0	-0.1160	0.1596
CG11050	2L	0.3707	0.9430857483	0	0	-0.1276	0.1417							0.3920	0.9607415372	0	0	-0.1220	0.1417							0.2343	0.923766825	0	0	-0.1501	0.1258							0.1590	0.8288418034	0	0	-0.1778	0.1258
CG11055	2R	0.3256	0.8972947996	0	0	0.1605	0.1629							0.2357	0.7778063272	0	0	0.1937	0.1629							0.0005	0.0289971297	1	1	-0.5404	0.1541							0.0251	0.3588052447	1	0	-0.3461	0.1541
CG11060	2R	0.0266	0.1948204319	1	1	-0.2662	0.1176							0.0418	0.2696097236	1	0	-0.2437	0.1176							0.7772	0.9999449387	0	0	0.04176	0.1474							0.8281	0.9999449387	0	0	0.03204	0.1474
CG11063	X							0.0007	0.0116738109	1	1	0.6163	0.1792							0.6732	0.7436197712	0	0									0.0008	0.0406394929	1	1	-0.5967	0.1756							0.3295	0.9999770542	0	0	0.1716	0.1756
CG11068	X							0.0300	0.2120531992	1	0	-0.4522	0.2073							0.0516	0.0922633233	0	1									0.8281	0.9999449387	0	0	-0.04554	0.2096							0.5785	0.9999770542	0	0	0.1165	0.2096
CG11069	3R	0.0568	0.3311842078	0	0	-0.2858	0.1444							0.0840	0.428827209	0	0	-0.2578	0.1444							0.8288	0.9999449387	0	0	0.03889	0.1793							0.8333	0.9999449387	0	0	0.03784	0.1793
CG11070	2L	0.9464	0.999999132	0	0	0.02124	0.3154							0.9711	0.999999132	0	0	-0.01144	0.3154							0.2331	0.9225629132	0	0	-0.3833	0.3208							0.3896	0.9999449387	0	0	-0.2764	0.3208
CG11071	X							0.3621	0.9354459941	0	0	0.1092	0.1186							<.0001	3.5157666E-7	1	1									0.0325	0.4139067726	1	0	-0.2512	0.1149							0.0248	0.8578008943	1	0	0.2641	0.1149
CG11073	2R
CG11085	X							0.0417	0.2688698818	1	0	0.2668	0.1271							0.0672	0.1147800144	0	1									<.0001	0.0037557446	1	1	-0.5337	0.1185							0.0017	0.2511513638	1	0	0.3878	0.1185
CG11089	3R	0.2485	0.7981300083	0	0	0.4250	0.3653							0.2688	0.8287583163	0	0	0.4072	0.3653							0.1978	0.8829546466	0	0	-0.4099	0.3173							0.0105	0.2199814443	1	0	-0.8188	0.3173
CG1109	3R	0.3972	0.9652039917	0	0	0.6939	0.8146							0.6742	0.999999132	0	0	0.3438	0.8146							0.5330	0.9999449387	0	0	-0.4814	0.7709							0.6537	0.9999449387	0	0	-0.3463	0.7709
CG11092	X
CG11095	X							0.1426	0.5932003457	0	0	-0.3044	0.2039							0.0006	0.0019688314	1	1									0.3696	0.9999449387	0	0	-0.1885	0.2086							0.3114	0.9999770542	0	0	0.2128	0.2086
CG11103	X
CG11105	X							0.0844	0.4299085269	0	0	-0.3502	0.1984							0.0001	0.0005962226	1	1									0.2590	0.94778048	0	0	-0.2256	0.1981							0.2384	0.9999770542	0	0	0.2358	0.1981
CG11107	2R	0.9695	0.999999132	0	0	0.01012	0.2633							0.6414	0.999999132	0	0	-0.1232	0.2633							0.0616	0.5683130946	0	0	-0.4260	0.2267							0.2356	0.9246924389	0	0	-0.2696	0.2267
CG11109	3L	0.7810	0.999999132	0	0	0.07779	0.2773							0.8873	0.999999132	0	0	0.03962	0.2773							0.3153	0.9850044045	0	0	-0.2150	0.2130							0.1911	0.8772801931	0	0	-0.2805	0.2130
CG11110	2R	0.0061	0.0636769785	1	1	-0.3033	0.1031							0.1457	0.6009067854	0	0	-0.1538	0.1031							0.1865	0.8715789743	0	0	-0.2165	0.1627							0.2040	0.8917686179	0	0	-0.2081	0.1627
CG11112	2R	<.0001	0.0003276857	1	1	-0.6749	0.1420							0.9431	0.999999132	0	0	0.01018	0.1420							0.5804	0.9999449387	0	0	-0.08780	0.1586							0.0060	0.1557711422	1	1	-0.4398	0.1586
CG11113	2R	0.0215	0.1663847589	1	1	-0.5640	0.2329							0.6575	0.999999132	0	0	-0.1042	0.2329							0.7039	0.9999449387	0	0	-0.07751	0.2033							0.0830	0.6491036785	0	0	-0.3564	0.2033
CG11120	3R	0.6421	0.999999132	0	0	-0.07317	0.1571							0.4540	0.999999132	0	0	-0.1179	0.1571							0.0074	0.1774485168	1	1	-0.4188	0.1558							0.0226	0.3405754281	1	0	-0.3565	0.1558
CG11122	X							<.0001	0.0004199876	1	1	0.6075	0.1365							0.0526	0.0938516121	0	1									<.0001	0.0025861697	1	1	-0.5872	0.1343							0.1633	0.9999770542	0	0	0.1876	0.1343
CG11123	2R	0.1538	0.6192720304	0	0	0.2156	0.1501							0.8736	0.999999132	0	0	0.02393	0.1501							0.0011	0.0513247615	1	1	-0.5124	0.1560							0.0875	0.6649492183	0	0	-0.2673	0.1560
CG11125	2R	0.5234	0.999999132	0	0	-0.1106	0.1730							0.9272	0.999999132	0	0	-0.01582	0.1730							0.0221	0.3376013155	1	0	-0.3688	0.1609							0.0049	0.1380442463	1	1	-0.4535	0.1609
CG11126	X							0.0026	0.0321209784	1	1	-0.5085	0.1661							<.0001	0.0000227784	1	1									0.8994	0.9999449387	0	0	-0.02087	0.1649							0.9705	0.9999770542	0	0	-0.00610	0.1649
CG11127	2R
CG1113	3R	0.0006	0.0096555121	1	1	-0.4541	0.1295							0.0047	0.0516598435	1	1	-0.3717	0.1295							0.2376	0.9266586214	0	0	-0.1677	0.1418							0.2234	0.9137327159	0	0	-0.1729	0.1418
CG11133	3L	0.4233	0.9847224144	0	0	0.1791	0.2233							0.2598	0.8154809269	0	0	-0.2522	0.2233							0.0790	0.6367800924	0	0	-0.3847	0.2187							0.8856	0.9999449387	0	0	-0.03149	0.2187
CG11134	X							0.0005	0.0085631399	1	1	0.5365	0.1431							0.0085	0.0201984878	1	1									0.0008	0.0391267797	1	1	-0.4897	0.1383							0.0824	0.9999770542	0	0	0.2440	0.1383
CG11136	2R	0.0866	0.4368659392	0	0	-0.3394	0.1968							0.1523	0.6158081727	0	0	-0.2831	0.1968							0.5381	0.9999449387	0	0	-0.1127	0.1830							0.3844	0.9999449387	0	0	-0.1593	0.1830
CG11138	X							0.0003	0.0058255393	1	1	0.8162	0.2190							0.3346	0.4274005897	0	0									0.0052	0.1415631724	1	1	-0.6502	0.2290							0.1938	0.9999770542	0	0	0.2989	0.2290
CG11141	2R	0.1040	0.4899773379	0	0	0.5272	0.3216							0.1737	0.6631320019	0	0	0.4404	0.3216							0.6708	0.9999449387	0	0	-0.1253	0.2945							0.9438	0.9999449387	0	0	0.02079	0.2945
CG11146	X							0.8749	0.999999132	0	0	0.03141	0.1983							0.6730	0.7436197712	0	0									0.2532	0.9421996177	0	0	0.2282	0.1979							0.1421	0.9999770542	0	0	-0.2942	0.1979
CG11147	2L	0.2806	0.8434727151	0	0	0.2004	0.1849							0.0027	0.0334947731	1	1	0.5666	0.1849							0.6744	0.9999449387	0	0	0.09440	0.2245							0.7885	0.9999449387	0	0	-0.06025	0.2245
CG11149	2L	0.1072	0.4991013353	0	0	-0.3830	0.2308							0.0675	0.3713297538	0	0	-0.4374	0.2308							0.7052	0.9999449387	0	0	0.08613	0.2270							0.7773	0.9999449387	0	0	0.06439	0.2270
CG1115	3R	0.6835	0.999999132	0	0	0.1285	0.3123							0.5515	0.999999132	0	0	-0.1880	0.3123							0.0071	0.1723517835	1	1	-0.7629	0.2770							0.0137	0.2550882798	1	0	-0.6963	0.2770
CG11158	X							0.2520	0.8027917534	0	0	-0.2343	0.2019							0.0080	0.0192208239	1	1									0.1594	0.8297702903	0	0	-0.2684	0.1885							0.3590	0.9999770542	0	0	0.1742	0.1885
CG11159	2R	0.9591	0.999999132	0	0	-0.00683	0.1322							0.5916	0.999999132	0	0	-0.07165	0.1322							0.0366	0.440327027	1	0	-0.3645	0.1717							0.0476	0.504469656	1	0	-0.3450	0.1717
CG1116	3R	0.8153	0.999999132	0	0	0.05963	0.2544							0.8673	0.999999132	0	0	-0.04267	0.2544							0.1745	0.8553559816	0	0	-0.3577	0.2625							0.7745	0.9999449387	0	0	-0.07531	0.2625
CG11160	X							0.3367	0.9103440615	0	0	-0.4773	0.4944							0.2903	0.3811648711	0	0									0.7030	0.9999449387	0	0	0.1868	0.4890							0.8513	0.9999770542	0	0	-0.09184	0.4890
CG11162	X							0.8608	0.999999132	0	0	-0.05071	0.2874							0.2674	0.3580889451	0	0									0.1253	0.7632401193	0	0	0.4497	0.2895							0.1491	0.9999770542	0	0	-0.4228	0.2895
CG11163	2R	0.7112	0.999999132	0	0	-0.1198	0.3226							0.9462	0.999999132	0	0	0.02183	0.3226							0.9591	0.9999449387	0	0	0.01704	0.3319							0.9300	0.9999449387	0	0	0.02917	0.3319
CG11164	X							0.0648	0.361579408	0	0	-0.4138	0.2216							0.0012	0.0038162726	1	1									0.0418	0.4750898393	1	0	-0.4471	0.2177							0.7532	0.9999770542	0	0	0.06857	0.2177
CG11165	2R	0.0009	0.0140322076	1	1	-0.5912	0.1616							0.4926	0.999999132	0	0	-0.1122	0.1616							0.7100	0.9999449387	0	0	0.06670	0.1788							0.0199	0.3183755432	1	0	-0.4237	0.1788
CG11166	2R	0.6086	0.999999132	0	0	0.3090	0.6021							0.7086	0.999999132	0	0	0.2254	0.6021							0.4936	0.9999449387	0	0	-0.4026	0.5877							0.8331	0.9999449387	0	0	-0.1239	0.5877
CG11168	3R	0.5363	0.999999132	0	0	0.1781	0.2873							0.4728	0.999999132	0	0	0.2068	0.2873							0.4986	0.9999449387	0	0	-0.1884	0.2782							0.6841	0.9999449387	0	0	-0.1133	0.2782
CG11170	2R	0.3054	0.8743511242	0	0	-0.2896	0.2805							0.2263	0.7623914031	0	0	-0.3424	0.2805							0.9758	0.9999449387	0	0	-0.01059	0.3485							0.7190	0.9999449387	0	0	0.1255	0.3485
CG11175	2R	0.9953	0.999999132	0	0	-0.00125	0.2116							0.8480	0.999999132	0	0	-0.04061	0.2116							0.3609	0.9999449387	0	0	-0.1961	0.2144							0.2434	0.9330209685	0	0	-0.2505	0.2144
CG11178	X							0.7331	0.999999132	0	0	0.08684	0.2539							0.0773	0.128723721	0	1									0.1001	0.7040014979	0	0	-0.4235	0.2559							0.7976	0.9999770542	0	0	0.06576	0.2559
CG11180	2R	0.0031	0.0373335383	1	1	-0.4632	0.1445							<.0001	3.589763E-10	1	1	-1.6798	0.1445							<.0001	0.003273991	1	1	-0.6670	0.1498							0.1066	0.7202165051	0	0	-0.2442	0.1498
CG11188	2L	0.3582	0.9322351118	0	0	-0.1405	0.1522							0.0433	0.2757287551	1	0	-0.3112	0.1522							0.0012	0.0535509994	1	1	-0.4390	0.1344							0.2664	0.9529507237	0	0	-0.1496	0.1344
CG11190	X
CG11191	2R
CG11196	2R	0.7139	0.999999132	0	0	-0.09500	0.2584							0.3921	0.9607591239	0	0	0.2221	0.2584							0.5020	0.9999449387	0	0	-0.1898	0.2825							0.1275	0.7691582071	0	0	-0.4316	0.2825
CG11198	2R	0.7701	0.999999132	0	0	0.1191	0.4068							0.6845	0.999999132	0	0	0.1656	0.4068							0.3423	0.9942303329	0	0	-0.3711	0.3904							0.0357	0.434743713	1	0	-0.8225	0.3904
CG1120	3L
CG11200	2R	0.6390	0.999999132	0	0	0.06048	0.1287							0.2775	0.8394003854	0	0	-0.1402	0.1287							0.0012	0.0524558301	1	1	-0.4252	0.1301							0.0140	0.2580760612	1	0	-0.3210	0.1301
CG11201	2L	0.0618	0.3508887388	0	0	-0.4092	0.2178							0.2835	0.8465458257	0	0	0.2343	0.2178							0.5607	0.9999449387	0	0	-0.1251	0.2150							0.0113	0.2288692128	1	0	-0.5460	0.2150
CG11203	X							0.0047	0.051834254	1	1	-0.3698	0.1242							<.0001	0.000271281	1	1									0.0507	0.5202521605	0	0	-0.2404	0.1207							0.0400	0.9999770542	1	0	0.2531	0.1207
CG11206	2R	0.1647	0.6441197859	0	0	-0.3202	0.2289							0.1914	0.699609339	0	0	-0.3009	0.2289							0.4195	0.9999449387	0	0	-0.1952	0.2415							0.5878	0.9999449387	0	0	-0.1311	0.2415
CG11208	2R
CG11210	2R	0.2031	0.7214454374	0	0	0.1486	0.1165							0.3299	0.9027234381	0	0	0.1137	0.1165							0.0004	0.026615095	1	1	-0.4412	0.1247							0.0283	0.3834398376	1	0	-0.2741	0.1247
CG11211	2R	0.4105	0.9759735092	0	0	0.1520	0.1822							0.0026	0.0321101435	1	1	0.5970	0.1822							0.1346	0.7828371891	0	0	-0.3148	0.2085							0.0032	0.1033863483	1	1	-0.6323	0.2085
CG11221	2L
CG11227	X							0.9091	0.999999132	0	0	-0.03852	0.3356							0.8711	0.904330809	0	0									0.9057	0.9999449387	0	0	0.03992	0.3356							0.9497	0.9999770542	0	0	0.02127	0.3356
CG11235	X							0.9920	0.999999132	0	0	-0.00306	0.3038							0.9350	0.9518100033	0	0									0.3424	0.9942303329	0	0	0.2839	0.2967							0.4708	0.9999770542	0	0	-0.2153	0.2967
CG11236	2L	0.7232	0.999999132	0	0	0.06296	0.1771							0.8241	0.999999132	0	0	-0.03951	0.1771							0.0084	0.192204759	1	1	-0.4370	0.1644							<.0001	0.0002314382	1	1	-0.8382	0.1644
CG1124	3R
CG11241	3L	0.4172	0.9807353332	0	0	-0.2345	0.2880							0.0528	0.3154681434	0	0	-0.5637	0.2880							0.3137	0.9843579979	0	0	-0.2633	0.2610							0.1448	0.8011483129	0	0	-0.3815	0.2610
CG11242	2R
CG11245	X							0.4394	0.9943831837	0	0	-0.3413	0.4396							0.2319	0.3189311872	0	0									0.6950	0.9999449387	0	0	-0.1726	0.4394							0.6934	0.9999770542	0	0	0.1736	0.4394
CG11247	3L	0.7393	0.999999132	0	0	0.1052	0.3150							0.9890	0.999999132	0	0	0.004349	0.3150							0.3314	0.990813493	0	0	-0.3269	0.3358							0.7240	0.9999449387	0	0	-0.1187	0.3358
CG11248	3L
CG11249	3L	0.1981	0.7121251094	0	0	-0.1522	0.1158							0.2956	0.8622691885	0	0	-0.1231	0.1158							0.0923	0.6806339329	0	0	-0.2824	0.1659							0.5153	0.9999449387	0	0	-0.1084	0.1659
CG11251	3L	0.1048	0.492317646	0	0	-0.3363	0.2012							0.0019	0.0245431957	1	1	-0.6845	0.2012							0.9478	0.9999449387	0	0	-0.01291	0.1966							0.1506	0.8118039601	0	0	-0.2851	0.1966
CG11253	3L	0.7082	0.999999132	0	0	-0.2792	0.7430							0.8843	0.999999132	0	0	-0.1085	0.7430							0.8553	0.9999449387	0	0	-0.1335	0.7310							0.8668	0.9999449387	0	0	-0.1228	0.7310
CG11255	3L
CG11257	2R	0.1081	0.5016841127	0	0	-0.2148	0.1298							<.0001	0.0005331079	1	1	-0.6563	0.1298							0.0027	0.093400927	1	1	-0.5129	0.1663							0.0557	0.5441395152	0	0	-0.3225	0.1663
CG1126	3R	0.0071	0.0718718566	1	1	-0.5380	0.1963							0.0028	0.0341873561	1	1	-0.6001	0.1963							0.9080	0.9999449387	0	0	0.02134	0.1845							0.7325	0.9999449387	0	0	0.06312	0.1845
CG11261	3L	0.8935	0.999999132	0	0	0.06509	0.4846							0.8287	0.999999132	0	0	0.1052	0.4846							0.7761	0.9999449387	0	0	0.1147	0.4026							0.9653	0.9999449387	0	0	-0.01754	0.4026
CG11262	3L	0.0438	0.2777452687	1	0	-0.4868	0.2394							0.5699	0.999999132	0	0	-0.1363	0.2394							0.9119	0.9999449387	0	0	-0.02716	0.2453							0.2879	0.9680553784	0	0	-0.2610	0.2453
CG11263	3L	0.5190	0.999999132	0	0	0.1105	0.1708							0.2782	0.8402425134	0	0	-0.1861	0.1708							0.0191	0.3099982669	1	0	-0.4617	0.1961							0.0523	0.5277367003	0	0	-0.3819	0.1961
CG11265	X
CG11266	2L	0.0005	0.0082556519	1	1	0.7182	0.1845							0.0262	0.1925404147	1	1	0.4309	0.1845							<.0001	0.0001403338	1	1	-0.8465	0.1547							0.0124	0.2411698041	1	0	-0.3946	0.1547
CG11267	3L
CG11268	3L	0.3685	0.940608564	0	0	0.07522	0.08242							0.5504	0.999999132	0	0	0.04976	0.08242							<.0001	0.0033511435	1	1	-0.4771	0.1074							0.0344	0.4272677595	1	0	-0.2307	0.1074
CG11275	2R	0.3560	0.930742321	0	0	0.1094	0.1168							0.0194	0.1546325278	1	1	0.2879	0.1168							0.0536	0.5342525	0	0	-0.2108	0.1078							0.0120	0.2365025774	1	0	-0.2763	0.1078
CG11279	3L
CG11281	3L	0.2916	0.85722332	0	0	-0.2718	0.2570							0.6078	0.999999132	0	0	-0.1321	0.2570							0.3584	0.9999449387	0	0	-0.2388	0.2598							0.2380	0.927198624	0	0	-0.3068	0.2598
CG11284	X
CG11286	3R	<.0001	9.7766463E-8	1	1	-1.0643	0.1216							0.0746	0.3969653662	0	0	0.2245	0.1216							0.8919	0.9999449387	0	0	0.02064	0.1515							0.0540	0.5357492773	0	0	-0.2958	0.1515
CG11289	2L	<.0001	0.0000402469	1	1	-0.5910	0.09659							<.0001	0.0000163068	1	1	-0.6272	0.09659							0.3161	0.9855652127	0	0	-0.1272	0.1261							0.4526	0.9999449387	0	0	-0.09514	0.1261
CG1129	3R	0.2416	0.7872145344	0	0	0.4175	0.3535							0.3627	0.9358486919	0	0	0.3239	0.3535							0.3935	0.9999449387	0	0	-0.2830	0.3309							0.4225	0.9999449387	0	0	-0.2660	0.3309
CG11291	2R	<.0001	0.000150269	1	1	-0.7631	0.1609							0.3935	0.9618615428	0	0	-0.1376	0.1609							0.5723	0.9999449387	0	0	-0.08970	0.1588							0.0017	0.0678902536	1	1	-0.5010	0.1588
CG11294	X							0.0629	0.3549130165	0	0	-0.2626	0.1376							<.0001	2.2883787E-6	1	1									0.0039	0.11834903	1	1	-0.4095	0.1368							0.0016	0.2474387684	1	0	0.4512	0.1368
CG11299	2R
CG11306	3L
CG11307	3L
CG11309	3L
CG11313	3R	0.1817	0.6804824075	0	0	-0.8675	0.6349							0.1635	0.6414767958	0	0	-0.9063	0.6349							0.1043	0.7152020946	0	0	0.7334	0.4469							0.0842	0.6528824592	0	0	0.7804	0.4469
CG11314	3R
CG11315	3R	0.5954	0.999999132	0	0	-0.1706	0.3198							0.2160	0.7452889927	0	0	-0.3992	0.3198							0.4537	0.9999449387	0	0	-0.2477	0.3300							0.0308	0.401759793	1	0	-0.7175	0.3300
CG11317	3R	0.5394	0.999999132	0	0	-0.07934	0.1278							0.3767	0.9486360407	0	0	0.1147	0.1278							0.0065	0.1629220314	1	1	-0.3974	0.1427							0.0031	0.1012812008	1	1	-0.4342	0.1427
CG11318	3R	0.0531	0.31655666	0	0	-0.2065	0.1063							0.0854	0.4330401732	0	0	-0.1835	0.1063							0.0421	0.4772874718	1	0	-0.2131	0.1047							0.0465	0.4995005185	1	0	-0.2087	0.1047
CG11319	2L	0.7038	0.999999132	0	0	-0.1026	0.2691							0.4122	0.9773692772	0	0	-0.2214	0.2691							0.3810	0.9999449387	0	0	-0.2489	0.2837							0.5536	0.9999449387	0	0	-0.1682	0.2837
CG11320	2L	0.1155	0.5228533569	0	0	-0.2986	0.1874							0.1181	0.5301597141	0	0	-0.2964	0.1874							0.0463	0.4987742654	1	0	-0.3397	0.1695							0.0283	0.3833516955	1	0	-0.3742	0.1695
CG11321	2L	0.4541	0.999999132	0	0	-0.09585	0.1279							0.0156	0.1316107655	1	1	0.3109	0.1279							0.0447	0.490826256	1	0	-0.2668	0.1327							0.0018	0.071416486	1	1	-0.4150	0.1327
CG11322	2L	0.3287	0.9013799242	0	0	-0.1648	0.1684							0.0805	0.4174804227	0	0	-0.2953	0.1684							0.1168	0.7460816463	0	0	-0.2432	0.1549							0.0135	0.2527090193	1	0	-0.3835	0.1549
CG11323	2L	<.0001	0.0002442457	1	1	-0.3889	0.08565							<.0001	0.0015975324	1	1	-0.3447	0.08565							0.1205	0.7522556651	0	0	-0.1414	0.09099							0.0836	0.6512032541	0	0	-0.1576	0.09099
CG11327	2L	0.0006	0.0103434916	1	1	-0.5868	0.1700							0.0212	0.1647635382	1	1	0.3942	0.1700							0.3215	0.9882681012	0	0	-0.1643	0.1657							0.0055	0.1475014017	1	1	-0.4610	0.1657
CG11329	2L	0.9689	0.999999132	0	0	-0.03204	0.8158							0.6897	0.999999132	0	0	-0.3288	0.8158							0.5767	0.9999449387	0	0	-0.3223	0.5754							0.8244	0.9999449387	0	0	-0.1281	0.5754
CG11333	3R
CG11334	3R	0.1090	0.5039605722	0	0	0.5105	0.3145							0.1170	0.5272579276	0	0	0.4990	0.3145							0.0190	0.3088328534	1	0	-0.6909	0.2922							0.0661	0.5868599926	0	0	-0.5398	0.2922
CG11337	3R	0.5778	0.999999132	0	0	0.1896	0.3391							0.7526	0.999999132	0	0	-0.1073	0.3391							0.2267	0.9168524671	0	0	-0.4315	0.3559							0.6810	0.9999449387	0	0	-0.1465	0.3559
CG1134	3L	0.0926	0.4559692115	0	0	0.2575	0.1510							0.0680	0.3735151495	0	0	0.2799	0.1510							0.0621	0.570940667	0	0	-0.4076	0.2174							0.1478	0.8059900728	0	0	-0.3157	0.2174
CG11340	3R	0.0130	0.1141841378	1	1	-0.3731	0.1484							0.5607	0.999999132	0	0	-0.08651	0.1484							0.6344	0.9999449387	0	0	-0.06358	0.1336							0.0790	0.6367800924	0	0	-0.2352	0.1336
CG11342	3L	0.3037	0.8723696133	0	0	-0.1970	0.1901							0.0448	0.2820868108	1	0	-0.3884	0.1901							0.0836	0.6512032541	0	0	-0.3169	0.1823							0.1353	0.7835584716	0	0	-0.2733	0.1823
CG11347	3L	0.7118	0.999999132	0	0	-0.1024	0.2747							0.7137	0.999999132	0	0	-0.1017	0.2747							0.1557	0.8225303325	0	0	-0.3881	0.2710							0.1880	0.8730610092	0	0	-0.3595	0.2710
CG11349	3L	<.0001	7.7996522E-6	1	1	-0.8504	0.1249							<.0001	3.9282653E-6	1	1	-0.8862	0.1249							0.2116	0.9012647177	0	0	-0.1737	0.1380							0.2733	0.9585157943	0	0	-0.1521	0.1380
CG1135	3L	0.0099	0.0926628624	1	1	0.4139	0.1576							0.6105	0.999999132	0	0	0.08051	0.1576							0.0025	0.0881458472	1	1	-0.4975	0.1632							0.1171	0.7465584113	0	0	-0.2564	0.1632
CG11353	3L	0.0005	0.0079351191	1	1	-0.5559	0.1574							0.0003	0.0060317823	1	1	-0.5701	0.1574							0.9129	0.9999449387	0	0	0.01942	0.1775							0.9762	0.9999449387	0	0	0.005296	0.1775
CG11356	X							0.0144	0.1235135339	1	1	-0.5276	0.2131							0.0042	0.0111001758	1	1									0.9283	0.9999449387	0	0	-0.01986	0.2204							0.8020	0.9999770542	0	0	0.05534	0.2204
CG11357	3L	0.2061	0.7275121482	0	0	0.1912	0.1498							0.9659	0.999999132	0	0	0.006431	0.1498							0.0090	0.1992075656	1	1	-0.4844	0.1836							0.1517	0.8144026928	0	0	-0.2642	0.1836
CG1136	3L	0.5458	0.999999132	0	0	-0.1276	0.2090							0.3877	0.9575430303	0	0	-0.1831	0.2090							0.8920	0.9999449387	0	0	-0.03268	0.2400							0.6808	0.9999449387	0	0	-0.09903	0.2400
CG11367	3L	0.1391	0.5848764216	0	0	0.3437	0.2297							0.8578	0.999999132	0	0	0.04131	0.2297							0.0089	0.1982585849	1	1	-0.6460	0.2446							0.1632	0.8369306235	0	0	-0.3423	0.2446
CG11368	X
CG11369	X							<.0001	0.0020980316	1	1	-0.6948	0.1616							<.0001	0.0002077919	1	1									0.5689	0.9999449387	0	0	0.09290	0.1622							0.7120	0.9999770542	0	0	-0.06015	0.1622
CG1137	3R	0.3949	0.9633480414	0	0	-0.2258	0.2644							0.9502	0.999999132	0	0	0.01656	0.2644							0.7342	0.9999449387	0	0	-0.09167	0.2697							0.2246	0.9150795969	0	0	-0.3282	0.2697
CG11370	3L	0.0844	0.4300003004	0	0	0.4432	0.2486							0.0745	0.3965630658	0	0	0.4589	0.2486							0.8895	0.9999449387	0	0	-0.03190	0.2289							0.9429	0.9999449387	0	0	-0.01643	0.2289
CG11373	3R	0.1853	0.6877560543	0	0	-0.2178	0.1628							<.0001	0.0000702211	1	1	0.8501	0.1628							0.3424	0.9942303329	0	0	-0.1715	0.1802							0.0149	0.2665227765	1	0	-0.4426	0.1802
CG11376	2L	0.6364	0.999999132	0	0	0.07475	0.1565							0.8143	0.999999132	0	0	0.03708	0.1565							0.0077	0.1819435319	1	1	-0.4408	0.1617							0.1808	0.8631458659	0	0	-0.2181	0.1617
CG11377	2L	0.5004	0.999999132	0	0	0.1288	0.1889							0.8107	0.999999132	0	0	-0.04561	0.1889							0.0037	0.1145874359	1	1	-0.6361	0.2136							0.0132	0.2499454851	1	0	-0.5404	0.2136
CG11378	X
CG1138	3R	0.0165	0.1370147588	1	1	-0.2812	0.1109							0.2144	0.7425514429	0	0	-0.1406	0.1109							0.6965	0.9999449387	0	0	-0.06846	0.1750							0.8765	0.9999449387	0	0	0.02727	0.1750
CG11380	X							0.1701	0.6557559578	0	0	-0.2121	0.1539							<.0001	0.0000167353	1	1									0.0882	0.6675050897	0	0	-0.2615	0.1527							0.0316	0.9587929502	1	0	0.3303	0.1527
CG11381	X							0.6815	0.999999132	0	0	-0.07360	0.1790							0.0122	0.0272670112	1	1									0.0727	0.6134188091	0	0	0.3249	0.1802							0.5312	0.9999770542	0	0	-0.1130	0.1802
CG11382	X							0.5883	0.999999132	0	0	0.06873	0.1260							0.0009	0.0029878573	1	1									0.0227	0.3419163345	1	0	-0.2611	0.1118							0.0168	0.7443641449	1	0	0.2746	0.1118
CG11384	X							<.0001	0.00181552	1	1	-0.7124	0.1729							<.0001	0.0003079363	1	1									0.7296	0.9999449387	0	0	0.06180	0.1785							0.9267	0.9999770542	0	0	-0.01646	0.1785
CG11388	2R
CG1139	3L	0.0421	0.2706909835	1	0	-0.5220	0.2539							0.0195	0.1551627398	1	1	-0.6016	0.2539							0.1803	0.8625599215	0	0	0.3549	0.2644							0.3087	0.9835749613	0	0	0.2695	0.2644
CG11391	3R	0.6391	0.999999132	0	0	-0.03051	0.06441							0.4681	0.999999132	0	0	-0.04732	0.06441							<.0001	0.0025108353	1	1	-0.3694	0.08102							<.0001	0.0015269156	1	1	-0.3825	0.08102
CG11395	2R	0.9334	0.999999132	0	0	0.01146	0.1359							0.3165	0.8873753287	0	0	0.1384	0.1359							0.0183	0.3025885564	1	0	-0.3482	0.1448							<.0001	0.0001220748	1	1	-0.8008	0.1448
CG11396	3L	0.8592	0.999999132	0	0	0.02644	0.1478							0.8127	0.999999132	0	0	-0.03532	0.1478							0.0082	0.1886555946	1	1	-0.4828	0.1786							0.0909	0.675787285	0	0	-0.3052	0.1786
CG11399	3L	0.8971	0.999999132	0	0	0.1460	1.1241							0.9167	0.999999132	0	0	0.1179	1.1241							0.8462	0.9999449387	0	0	-0.2191	1.1277							0.9938	0.9999449387	0	0	-0.00876	1.1277
CG1140	3L	0.0211	0.1642817328	1	1	0.6445	0.2652							0.0116	0.1049523343	1	1	0.7116	0.2652							0.0426	0.4791621296	1	0	-0.4758	0.2313							0.0008	0.0415839393	1	1	-0.8005	0.2313
CG11400	2R
CG11403	X							0.0133	0.116677562	1	1	0.3669	0.1456							0.0355	0.0674542863	1	1									0.0014	0.0608489925	1	1	-0.4748	0.1462							0.2441	0.9999770542	0	0	0.1709	0.1462
CG11404	3L	0.0095	0.0902556235	1	1	-0.5551	0.2083							0.8223	0.999999132	0	0	-0.04695	0.2083							0.7857	0.9999449387	0	0	-0.04983	0.1831							0.1397	0.7908355179	0	0	-0.2714	0.1831
CG11406	2R	0.0751	0.3987407704	0	0	-0.3363	0.1877							0.0508	0.3075109241	0	0	-0.3695	0.1877							0.7335	0.9999449387	0	0	-0.06979	0.2049							0.6484	0.9999449387	0	0	-0.09349	0.2049
CG11407	3R	0.6936	0.999999132	0	0	0.1004	0.2523							0.0016	0.0215112377	1	1	0.8739	0.2523							0.5194	0.9999449387	0	0	-0.1549	0.2394							0.0049	0.1381521263	1	1	-0.6899	0.2394
CG11409	X							0.1484	0.6070268542	0	0	-0.2063	0.1416							0.0006	0.0020443628	1	1									0.4714	0.9999449387	0	0	-0.1015	0.1406							0.1903	0.9999770542	0	0	0.1851	0.1406
CG11414	2R	0.5636	0.999999132	0	0	0.4477	0.7715							0.8123	0.999999132	0	0	0.1839	0.7715							0.6957	0.9999449387	0	0	0.2824	0.7210							0.5119	0.9999449387	0	0	0.4736	0.7210
CG11417	X							0.6010	0.999999132	0	0	0.1456	0.2764							0.8444	0.8854436611	0	0									0.8818	0.9999449387	0	0	0.04148	0.2778							0.4234	0.9999770542	0	0	0.2238	0.2778
CG11418	X							0.0249	0.1859951983	1	1	-0.3699	0.1593							0.0012	0.0037838407	1	1									0.0478	0.5055449426	1	0	-0.2999	0.1486							0.9704	0.9999770542	0	0	0.005530	0.1486
CG11419	2R
CG1142	3R	0.0376	0.249884006	1	0	0.2031	0.09352							0.8113	0.999999132	0	0	-0.02252	0.09352							0.0003	0.0204773089	1	1	-0.3462	0.09188							0.0357	0.4351686036	1	0	-0.1959	0.09188
CG11423	2R	0.1083	0.502155997	0	0	-0.5296	0.3271							0.5871	0.999999132	0	0	0.1781	0.3271							0.9127	0.9999449387	0	0	0.03641	0.3317							0.2078	0.8967445485	0	0	-0.4186	0.3317
CG11425	3L
CG11426	3L	0.0045	0.0500685347	1	1	0.4907	0.1602							<.0001	0.0001294978	1	1	0.9029	0.1602							0.7892	0.9999449387	0	0	0.05802	0.2164							0.7822	0.9999449387	0	0	0.06000	0.2164
CG1143	3L
CG11437	3L	<.0001	1.9599834E-8	1	1	-0.7072	0.07442							<.0001	2.0657117E-7	1	1	-0.6250	0.07442							0.0008	0.0398626373	1	1	-0.3084	0.08864							0.0695	0.6011610234	0	0	-0.1628	0.08864
CG11444	X							<.0001	0.0003416386	1	1	1.0212	0.2056							0.2798	0.3706539029	0	0									0.0193	0.3111947365	1	0	-0.6135	0.2554							0.3907	0.9999770542	0	0	0.2207	0.2554
CG11447	3R	0.6712	0.999999132	0	0	-0.05617	0.1311							0.2817	0.8443854172	0	0	-0.1436	0.1311							0.0035	0.1094793196	1	1	-0.4852	0.1616							0.0122	0.2386737997	1	0	-0.4133	0.1616
CG11448	X
CG11449	3L	0.6120	0.999999132	0	0	-0.1922	0.3772							0.5437	0.999999132	0	0	-0.2302	0.3772							0.9181	0.9999449387	0	0	-0.03686	0.3579							0.9848	0.9999449387	0	0	-0.00682	0.3579
CG11451	3L	0.4112	0.9765901022	0	0	0.1039	0.1263							0.0093	0.0882829206	1	1	-0.3304	0.1263							<.0001	0.0078100141	1	1	-0.5042	0.1271							0.0730	0.6149037208	0	0	-0.2281	0.1271
CG11453	3R	0.6438	0.999999132	0	0	-0.09000	0.1944							0.9147	0.999999132	0	0	0.02085	0.1944							0.4793	0.9999449387	0	0	-0.1255	0.1773							0.4212	0.9999449387	0	0	-0.1427	0.1773
CG11454	2L
CG11455	2L	0.5850	0.999999132	0	0	-0.1309	0.2373							0.3905	0.9596118983	0	0	-0.2067	0.2373							0.0465	0.4996597567	1	0	-0.4591	0.2275							0.0692	0.5998012537	0	0	-0.4184	0.2275
CG11456	3L	0.0066	0.0678444517	1	1	-0.3344	0.1149							0.0129	0.1139418043	1	1	-0.3032	0.1149							0.0001	0.0096413171	1	1	-0.4336	0.1067							0.0057	0.1503592759	1	1	-0.3022	0.1067
CG1146	3L
CG11470	3R
CG11473	X							0.8477	0.999999132	0	0	-0.04331	0.2252							0.0375	0.0705213282	1	1									0.4281	0.9999449387	0	0	-0.1717	0.2163							0.5219	0.9999770542	0	0	0.1388	0.2163
CG11474	2R	<.0001	0.000260157	1	1	0.6123	0.1322							<.0001	0.0002478114	1	1	0.6140	0.1322							<.0001	0.0003021378	1	1	-0.6439	0.1302							<.0001	0.0085965237	1	1	-0.5149	0.1302
CG11475	2R	<.0001	0.0003700541	1	1	-0.4945	0.09494							0.4679	0.999999132	0	0	0.06977	0.09494							0.1287	0.7716867252	0	0	-0.1594	0.1039							<.0001	5.4526321E-6	1	1	-0.6712	0.1039
CG11486	3L
CG11489	3L
CG11490	2L	0.8960	0.999999132	0	0	-0.06190	0.4697							0.9637	0.999999132	0	0	0.02154	0.4697							0.5498	0.9999449387	0	0	-0.2750	0.4581							0.8473	0.9999449387	0	0	-0.08848	0.4581
CG11498	3R	0.5946	0.999999132	0	0	-0.2136	0.3995							0.5186	0.999999132	0	0	-0.2592	0.3995							0.9882	0.9999449387	0	0	-0.00649	0.4372							0.8805	0.9999449387	0	0	-0.06580	0.4372
CG11504	3R
CG11505	3L	0.6006	0.999999132	0	0	-0.2363	0.4500							0.6324	0.999999132	0	0	-0.2159	0.4500							0.4549	0.9999449387	0	0	-0.3146	0.4205							0.8097	0.9999449387	0	0	-0.1013	0.4205
CG11508	2R	0.1792	0.675047305	0	0	-0.3405	0.2510							0.2194	0.7512518055	0	0	-0.3110	0.2510							0.8312	0.9999449387	0	0	0.05048	0.2365							0.2818	0.9648400447	0	0	0.2552	0.2365
CG11526	3L	0.2371	0.7802896079	0	0	0.1738	0.1467							0.1457	0.6008419454	0	0	0.2140	0.1467							0.0005	0.0297394865	1	1	-0.4650	0.1333							0.0253	0.3596388876	1	0	-0.2986	0.1333
CG11529	3L	0.0003	0.0049223839	1	1	-0.6453	0.1679							0.0031	0.0373335383	1	1	-0.5139	0.1679							0.8842	0.9999449387	0	0	-0.02783	0.1909							0.3488	0.9966788732	0	0	-0.1792	0.1909
CG11534	3L	0.8378	0.999999132	0	0	0.06771	0.3279							0.6859	0.999999132	0	0	-0.1339	0.3279							0.2224	0.9124080971	0	0	-0.4173	0.3396							0.3282	0.990385956	0	0	-0.3339	0.3396
CG11537	3L	0.3609	0.9344932514	0	0	0.2747	0.2995							0.2042	0.7234208749	0	0	0.3825	0.2995							0.4008	0.9999449387	0	0	-0.2866	0.3407							0.7497	0.9999449387	0	0	-0.1088	0.3407
CG11539	3R	0.0727	0.3906507435	0	0	0.2816	0.1515							0.1137	0.5182879449	0	0	0.2466	0.1515							0.0001	0.01131234	1	1	-0.5362	0.1340							0.0074	0.1770415291	1	1	-0.3672	0.1340
CG11552	3L	<.0001	0.000048922	1	1	-0.9116	0.1821							0.4086	0.9750715247	0	0	-0.1507	0.1821							0.1514	0.8135975758	0	0	0.2417	0.1683							0.6570	0.9999449387	0	0	-0.07475	0.1683
CG11555	2L
CG11560	3L
CG11562	2L	<.0001	0.000037903	1	1	0.7777	0.1266							<.0001	2.652998E-7	1	1	1.0484	0.1266							0.0001	0.0107831679	1	1	-0.6308	0.1569							0.0008	0.0417000896	1	1	-0.5427	0.1569
CG11563	3R
CG11570	3L	0.5592	0.999999132	0	0	-0.09231	0.1564							0.2832	0.8461049988	0	0	-0.1708	0.1564							0.6917	0.9999449387	0	0	-0.06202	0.1559							0.6514	0.9999449387	0	0	-0.07068	0.1559
CG11574	3R
CG11575	3R	0.0228	0.1736325755	1	1	-0.3930	0.1716							0.0336	0.2304518769	1	0	-0.3664	0.1716							0.4034	0.9999449387	0	0	-0.1465	0.1752							0.5795	0.9999449387	0	0	-0.09713	0.1752
CG11576	3R	0.9521	0.999999132	0	0	0.008777	0.1450							0.9738	0.999999132	0	0	0.004791	0.1450							0.0625	0.5723226107	0	0	-0.2326	0.1233							0.1154	0.7427235368	0	0	-0.1961	0.1233
CG11581	X							0.0033	0.0386537314	1	1	-0.5517	0.1847							0.0012	0.0038057418	1	1									0.8438	0.9999449387	0	0	0.03674	0.1863							0.7513	0.9999770542	0	0	0.05910	0.1863
CG11583	3L	0.0257	0.190540281	1	1	0.5177	0.2273							0.5012	0.999999132	0	0	-0.1536	0.2273							<.0001	7.1429054E-6	1	1	-1.0290	0.1711							0.0087	0.1956067643	1	1	-0.4534	0.1711
CG11584	X							0.4123	0.9773764398	0	0	-0.1212	0.1464							<.0001	1.3728877E-6	1	1									0.0453	0.4942819249	1	0	-0.3024	0.1481							0.0106	0.6222273972	1	0	0.3899	0.1481
CG11585	X							<.0001	0.0002147272	1	1	-0.5051	0.09843							<.0001	0.0000331241	1	1									0.9209	0.9999449387	0	0	-0.00980	0.09830							0.5070	0.9999770542	0	0	0.06559	0.09830
CG11586	3L	0.2744	0.8361203349	0	0	0.5064	0.4551							0.5169	0.999999132	0	0	0.2984	0.4551							0.2296	0.9192168195	0	0	-0.4247	0.3511							0.4575	0.9999449387	0	0	-0.2620	0.3511
CG11588	3L	0.4795	0.999999132	0	0	-0.2071	0.2913							0.1287	0.5581410609	0	0	0.4477	0.2913							0.4282	0.9999449387	0	0	-0.2668	0.3361							0.1109	0.7311363952	0	0	-0.5381	0.3361
CG11591	3L	0.0004	0.0073989836	1	1	-0.7177	0.1820							<.0001	0.0004931092	1	1	-0.9262	0.1820							0.7483	0.9999449387	0	0	-0.05345	0.1661							0.3091	0.9835749613	0	0	0.1699	0.1661
CG11592	2L	0.0080	0.0782632024	1	1	-0.3434	0.1270							0.2093	0.7333596851	0	0	-0.1604	0.1270							0.7348	0.9999449387	0	0	-0.04400	0.1298							0.2697	0.9560616556	0	0	-0.1435	0.1298
CG11593	3L	0.3800	0.9505135681	0	0	0.2048	0.2318							0.3052	0.873983868	0	0	0.2394	0.2318							0.0112	0.2276097566	1	0	-0.5917	0.2313							0.4076	0.9999449387	0	0	-0.1919	0.2313
CG11594	3L	0.8280	0.999999132	0	0	-0.07240	0.3324							0.2043	0.7238414449	0	0	0.4244	0.3324							0.4405	0.9999449387	0	0	-0.2176	0.2817							0.0003	0.0215593222	1	1	-1.0252	0.2817
CG11597	3L	0.0404	0.2628876394	1	0	-0.4165	0.2008							0.2728	0.83397621	0	0	-0.2213	0.2008							0.4721	0.9999449387	0	0	-0.1503	0.2088							0.3599	0.9999449387	0	0	-0.1915	0.2088
CG11598	3R	0.0013	0.0184818092	1	1	-0.6854	0.2101							0.9117	0.999999132	0	0	-0.02332	0.2101							0.9265	0.9999449387	0	0	-0.01981	0.2147							0.0053	0.1437934095	1	1	-0.6012	0.2147
CG11600	3R	0.1227	0.5416034771	0	0	0.1669	0.1052							0.0098	0.0920333694	1	1	-0.2896	0.1052							0.5226	0.9999449387	0	0	-0.09046	0.1409							0.0820	0.6459747055	0	0	-0.2478	0.1409
CG11601	2L	0.3820	0.9521093665	0	0	0.4695	0.5294							0.4024	0.969939328	0	0	0.4495	0.5294							0.2033	0.8907475067	0	0	-0.4785	0.3734							0.2479	0.9380785537	0	0	-0.4342	0.3734
CG11604	2L	0.0873	0.4392564806	0	0	0.6559	0.3783							0.8763	0.999999132	0	0	-0.05912	0.3783							0.0465	0.499337904	1	0	-0.7112	0.3551							0.4920	0.9999449387	0	0	-0.2444	0.3551
CG11608	3R	0.1072	0.4991438073	0	0	-0.3442	0.2119							0.5726	0.999999132	0	0	0.1199	0.2119							0.2340	0.923278617	0	0	-0.2511	0.2106							0.0113	0.228060571	1	0	-0.5368	0.2106
CG1161	3R
CG11617	2L	0.9654	0.999999132	0	0	-0.01056	0.2414							0.9615	0.999999132	0	0	0.01175	0.2414							0.2781	0.962251601	0	0	0.2382	0.2183							0.8320	0.9999449387	0	0	0.04646	0.2183
CG11619	3L	<.0001	0.0004806426	1	1	-0.8529	0.1914							<.0001	0.0009074888	1	1	-0.8170	0.1914							0.6180	0.9999449387	0	0	0.07285	0.1460							0.5394	0.9999449387	0	0	0.08966	0.1460
CG11620	2L	0.6277	0.999999132	0	0	-0.2281	0.4689							0.4285	0.9872690919	0	0	-0.3727	0.4689							0.6867	0.9999449387	0	0	-0.1809	0.4481							0.7154	0.9999449387	0	0	-0.1635	0.4481
CG11626	3R
CG11629	2L	0.5222	0.999999132	0	0	0.08332	0.1287							0.7461	0.999999132	0	0	-0.04206	0.1287							0.0418	0.4752114379	1	0	-0.2849	0.1380							0.1412	0.7939941155	0	0	-0.2048	0.1380
CG11635	2R	0.0854	0.4330830086	0	0	-0.4466	0.2580							0.8453	0.999999132	0	0	-0.05042	0.2580							0.4794	0.9999449387	0	0	-0.1665	0.2352							0.0909	0.6760393536	0	0	-0.3985	0.2352
CG11637	3L	0.0004	0.0073815981	1	1	-0.5228	0.1326							0.0003	0.0050529112	1	1	-0.5444	0.1326							0.0280	0.3816741476	1	0	-0.2609	0.1169							0.1215	0.7545340227	0	0	-0.1827	0.1169
CG11652	3L	<.0001	0.0002021959	1	1	-0.4503	0.08254							<.0001	0.0007847133	1	1	-0.4039	0.08254							0.3868	0.9999449387	0	0	-0.07659	0.08808							0.1525	0.8158287496	0	0	-0.1271	0.08808
CG11655	X							0.0205	0.1610141282	1	1	0.5513	0.2342							0.4366	0.5291200081	0	0									0.1626	0.8354592392	0	0	-0.3425	0.2440							0.5723	0.9999770542	0	0	0.1381	0.2440
CG11656	3R	0.4081	0.9746936505	0	0	0.1933	0.2305							0.0271	0.1970791411	1	1	0.5349	0.2305							0.7238	0.9999449387	0	0	-0.08748	0.2468							0.0018	0.0717242802	1	1	-0.7928	0.2468
CG11658	3L
CG11660	3L	0.7656	0.999999132	0	0	-0.07821	0.2619							0.3054	0.87434082	0	0	-0.2694	0.2619							0.3502	0.9975914894	0	0	-0.2510	0.2684							0.9382	0.9999449387	0	0	0.02082	0.2684
CG11663	X							0.2929	0.8587017077	0	0	-0.3196	0.3002							0.5772	0.6618760745	0	0									0.9615	0.9999449387	0	0	-0.01417	0.2921							0.9161	0.9999770542	0	0	0.03091	0.2921
CG11664	X							0.1474	0.6053109702	0	0	-0.4918	0.3378							0.1115	0.1745864041	0	1									0.5967	0.9999449387	0	0	-0.1761	0.3323							0.6188	0.9999770542	0	0	0.1656	0.3323
CG11668	3R
CG11669	2R	0.3651	0.9378812202	0	0	-0.1446	0.1594							0.1424	0.5929019305	0	0	0.2344	0.1594							0.0586	0.5566958459	0	0	0.2932	0.1548							0.0016	0.0654261583	1	1	-0.4902	0.1548
CG11670	3R	0.0005	0.0079604511	1	1	-0.6130	0.1731							<.0001	0.0018447162	1	1	-0.6934	0.1731							0.5382	0.9999449387	0	0	-0.1127	0.1830							0.7268	0.9999449387	0	0	-0.06396	0.1830
CG11672	3R	0.4865	0.999999132	0	0	-0.2071	0.2967							0.5998	0.999999132	0	0	-0.1561	0.2967							0.5289	0.9999449387	0	0	0.1585	0.2514							0.8640	0.9999449387	0	0	-0.04308	0.2514
CG11674	X							0.0344	0.2344449919	1	0	0.6037	0.2815							0.6595	0.7320819547	0	0									0.0197	0.3154735277	1	0	-0.6467	0.2742							0.7281	0.9999770542	0	0	0.09550	0.2742
CG11679	X							0.5432	0.999999132	0	0	-0.1318	0.2163							0.0101	0.0234256792	1	1									0.1344	0.7828371891	0	0	-0.3169	0.2110							0.3086	0.9999770542	0	0	0.2153	0.2110
CG11693	3R	0.0847	0.4310177606	0	0	-0.2334	0.1347							0.0201	0.1587162081	1	1	-0.3157	0.1347							0.0328	0.4161832342	1	0	-0.2920	0.1365							0.0329	0.4166911351	1	0	-0.2919	0.1365
CG11695	X
CG11696	X							0.0003	0.0056958067	1	1	0.6311	0.1728							0.3331	0.4256226247	0	0									0.0002	0.0147232313	1	1	-0.6531	0.1734							0.1390	0.9999770542	0	0	0.2570	0.1734
CG11697	X							0.5310	0.999999132	0	0	-0.1615	0.2569							0.7432	0.8026625956	0	0									0.4307	0.9999449387	0	0	0.2105	0.2664							0.4123	0.9999770542	0	0	-0.2191	0.2664
CG11698	3R	0.4541	0.999999132	0	0	-0.2325	0.3095							0.3981	0.9659496071	0	0	-0.2626	0.3095							0.6486	0.9999449387	0	0	-0.1531	0.3356							0.6504	0.9999449387	0	0	-0.1522	0.3356
CG11699	X							0.0114	0.103364674	1	1	0.5777	0.2186							0.5899	0.6734081865	0	0									0.1546	0.819789785	0	0	-0.2781	0.1930							0.6062	0.9999770542	0	0	-0.1000	0.1930
CG11703	3R	0.0346	0.2352182538	1	0	-0.4754	0.2222							0.7923	0.999999132	0	0	-0.05865	0.2222							0.3094	0.9835749613	0	0	-0.2115	0.2077							0.0034	0.1077883538	1	1	-0.6132	0.2077
CG11710	X
CG11718	3R	0.0374	0.2491569567	1	0	-0.2382	0.1096							0.2401	0.7845950698	0	0	-0.1312	0.1096							0.0880	0.6665759849	0	0	-0.2408	0.1396							0.1946	0.8804527931	0	0	-0.1824	0.1396
CG1172	3R
CG11723	2L
CG11726	3L	0.7500	0.999999132	0	0	-0.1484	0.4640							0.8731	0.999999132	0	0	-0.07439	0.4640							0.8638	0.9999449387	0	0	0.08826	0.5137							0.9912	0.9999449387	0	0	-0.00568	0.5137
CG11727	X							0.0050	0.0544918964	1	1	0.5159	0.1746							0.0829	0.1365005278	0	1									0.0037	0.1136679424	1	1	-0.5081	0.1684							0.4469	0.9999770542	0	0	0.1289	0.1684
CG11737	3R	0.3188	0.8899303675	0	0	-0.07388	0.07291							0.3397	0.9137832296	0	0	0.07070	0.07291							0.4225	0.9999449387	0	0	0.1381	0.1714							0.7510	0.9999449387	0	0	0.05455	0.1714
CG11739	3R
CG11741	3R	0.7029	0.999999132	0	0	0.1298	0.3372							0.9550	0.999999132	0	0	-0.01917	0.3372							0.8561	0.9999449387	0	0	-0.06683	0.3675							0.9095	0.9999449387	0	0	-0.04190	0.3675
CG11750	X
CG11755	3R
CG11756	X							0.0093	0.0885057804	1	1	-0.4257	0.1565							0.0555	0.098027495	0	1									0.5894	0.9999449387	0	0	-0.08619	0.1589							0.6042	0.9999770542	0	0	0.08278	0.1589
CG11760	3R	<.0001	8.307717E-10	1	1	-0.8972	0.08040							<.0001	1.7796965E-7	1	1	-0.6809	0.08040							0.1661	0.8413860136	0	0	-0.1298	0.09296							0.0055	0.1472839238	1	1	-0.2644	0.09296
CG11762	3R	0.2618	0.8188630676	0	0	-0.2312	0.2049							0.2241	0.7590273842	0	0	-0.2505	0.2049							0.1379	0.7876778895	0	0	0.3118	0.2097							0.1111	0.7319171081	0	0	0.3349	0.2097
CG11768	3R
CG11769	3R	0.4295	0.9879847397	0	0	0.07587	0.09478							0.0314	0.2192613434	1	0	0.2137	0.09478							0.0089	0.1980454576	1	1	-0.2436	0.09105							0.0044	0.1268202443	1	1	-0.2662	0.09105
CG11771	3R	0.6064	0.999999132	0	0	0.1077	0.2082							0.6164	0.999999132	0	0	-0.1047	0.2082							0.0513	0.5233245982	0	0	-0.4004	0.2043							0.4295	0.9999449387	0	0	-0.1617	0.2043
CG11775	3R	0.5039	0.999999132	0	0	-0.3551	0.5285							0.4439	0.9981197104	0	0	-0.4069	0.5285							0.6094	0.9999449387	0	0	-0.2638	0.5156							0.7314	0.9999449387	0	0	-0.1772	0.5156
CG11776	3R
CG11778	2R	0.1502	0.6107864693	0	0	-0.2756	0.1906							0.6456	0.999999132	0	0	0.08783	0.1906							0.6130	0.9999449387	0	0	-0.09763	0.1929							0.0217	0.3338516187	1	0	-0.4442	0.1929
CG11779	3R
CG11781	3R
CG11786	3R	<.0001	0.0000559231	1	1	-0.5590	0.1057							<.0001	1.1673261E-6	1	1	-0.6774	0.1057							0.4310	0.9999449387	0	0	-0.09319	0.1181							0.3973	0.9999449387	0	0	-0.1002	0.1181
CG11788	2R
CG11790	3R	<.0001	1.2661367E-8	1	1	-0.8065	0.08293							<.0001	1.0615425E-7	1	1	-0.7225	0.08293							0.7360	0.9999449387	0	0	-0.03298	0.09750							0.9720	0.9999449387	0	0	-0.00343	0.09750
CG11791	3R	0.0064	0.0658420132	1	1	0.3915	0.1338							0.0313	0.2186567866	1	0	0.3019	0.1338							0.0101	0.2142702373	1	0	0.4636	0.1765							0.0047	0.1327030457	1	1	0.5118	0.1765
CG11796	3L
CG11802	X
CG11807	2R	0.9586	0.999999132	0	0	0.01888	0.3622							0.9163	0.999999132	0	0	-0.03821	0.3622							0.1386	0.7894069136	0	0	-0.5192	0.3493							0.3262	0.9901203684	0	0	-0.3437	0.3493
CG11808	2R	0.9747	0.999999132	0	0	0.009857	0.3102							0.9856	0.999999132	0	0	0.005601	0.3102							0.9622	0.9999449387	0	0	0.01795	0.3778							0.8120	0.9999449387	0	0	0.09000	0.3778
CG11811	3L
CG11814	3L	0.2358	0.7778183927	0	0	0.2008	0.1691							0.4360	0.9924953476	0	0	0.1319	0.1691							0.0112	0.2278097812	1	0	-0.4118	0.1622							0.1084	0.7250779508	0	0	-0.2605	0.1622
CG11815	3L	0.2667	0.825862524	0	0	0.5180	0.4580							0.9274	0.999999132	0	0	0.04209	0.4580							0.6815	0.9999449387	0	0	-0.1336	0.3244							0.6544	0.9999449387	0	0	-0.1457	0.3244
CG11820	3R	0.0639	0.3586358671	0	0	0.2415	0.1257							0.1494	0.6092494294	0	0	0.1858	0.1257							0.0487	0.510034564	1	0	-0.2341	0.1171							0.3417	0.9940445173	0	0	-0.1120	0.1171
CG11828	3R	<.0001	2.87354E-11	1	1	-1.0569	0.1120							<.0001	0.0000307334	1	1	-0.6124	0.1120							0.8961	0.9999449387	0	0	0.01493	0.1142							0.0275	0.3768425678	1	0	-0.2536	0.1142
CG11835	2L	<.0001	1.384813E-13	1	1	-2.2249	0.1341							<.0001	4.3931558E-9	1	1	-1.3783	0.1341							0.9002	0.9999449387	0	0	-0.01728	0.1374							0.9968	0.9999449387	0	0	-0.00055	0.1374
CG11836	3R	0.1047	0.4920713812	0	0	-0.1637	0.09791							0.0063	0.0647383873	1	1	-0.2872	0.09791							0.0093	0.2046541378	1	0	-0.3725	0.1402							0.0142	0.2592982201	1	0	-0.3508	0.1402
CG11837	3R	0.5853	0.999999132	0	0	0.09144	0.1658							0.5422	0.999999132	0	0	0.1022	0.1658							0.0948	0.6882664554	0	0	-0.2843	0.1683							0.2691	0.9555170994	0	0	-0.1872	0.1683
CG11839	3R
CG11841	3R	0.0015	0.0208325075	1	1	-0.3866	0.1111							0.0004	0.0073989836	1	1	-0.4381	0.1111							0.0471	0.5022038191	1	0	-0.2217	0.1102							0.0738	0.6178865873	0	0	-0.1993	0.1102
CG11842	3R
CG11843	3R	0.3667	0.9394138213	0	0	-0.2938	0.3233							0.4587	0.999999132	0	0	-0.2409	0.3233							0.3821	0.9999449387	0	0	-0.2725	0.3111							0.4740	0.9999449387	0	0	-0.2232	0.3111
CG11847	3R	0.0868	0.4375042188	0	0	0.5076	0.2938							0.4817	0.999999132	0	0	0.2074	0.2938							0.0559	0.5455334584	0	0	-0.5683	0.2962							0.4087	0.9999449387	0	0	-0.2450	0.2962
CG11848	3R	0.5164	0.999999132	0	0	-0.1453	0.2233							0.9222	0.999999132	0	0	0.02185	0.2233							0.2167	0.9073133962	0	0	-0.2444	0.1974							0.1145	0.740452416	0	0	-0.3125	0.1974
CG11851	3R	0.5466	0.999999132	0	0	-0.06281	0.1030							0.8692	0.999999132	0	0	-0.01711	0.1030							0.2850	0.9658608283	0	0	-0.1524	0.1417							0.3657	0.9999449387	0	0	-0.1288	0.1417
CG11854	3R	0.0652	0.3629703779	0	0	0.4673	0.2444							0.0828	0.4250458073	0	0	0.4382	0.2444							0.2689	0.9555170994	0	0	-0.2670	0.2400							0.3381	0.9927968606	0	0	-0.2311	0.2400
CG11857	3R
CG11858	3R	0.7659	0.999999132	0	0	0.04671	0.1555							0.3533	0.9275549922	0	0	-0.1466	0.1555							<.0001	0.0021109396	1	1	-0.5388	0.1167							0.0026	0.0898751474	1	1	-0.3621	0.1167
CG11859	3R	0.1469	0.6040973481	0	0	0.4266	0.2909							0.4261	0.9860675765	0	0	0.2329	0.2909							0.0491	0.5112243504	1	0	-0.5463	0.2760							0.3034	0.9803871528	0	0	-0.2848	0.2760
CG11864	2L	0.0030	0.0356545756	1	1	-0.4958	0.1610							0.7850	0.999999132	0	0	-0.04409	0.1610							0.2543	0.9431505936	0	0	-0.2049	0.1792							0.0027	0.093137846	1	1	-0.5442	0.1792
CG11866	2R	0.7173	0.999999132	0	0	0.06702	0.1834							0.5162	0.999999132	0	0	0.1205	0.1834							<.0001	0.0025874333	1	1	-0.6120	0.1345							0.0393	0.4593226113	1	0	-0.2813	0.1345
CG11870	3R	0.8224	0.999999132	0	0	-0.1122	0.4993							0.9123	0.999999132	0	0	-0.05506	0.4993							0.5612	0.9999449387	0	0	-0.2843	0.4891							0.7236	0.9999449387	0	0	-0.1730	0.4891
CG11872	3R	0.1062	0.4962526181	0	0	-0.3108	0.1919							0.1012	0.4815608145	0	0	-0.3153	0.1919							0.5366	0.9999449387	0	0	-0.1241	0.2007							0.7146	0.9999449387	0	0	-0.07341	0.2007
CG11873	3R	0.1117	0.5116485927	0	0	0.3675	0.2292							0.5968	0.999999132	0	0	0.1216	0.2292							0.2185	0.9084757811	0	0	-0.3042	0.2468							0.5791	0.9999449387	0	0	-0.1370	0.2468
CG11874	3R	0.0002	0.0043679146	1	1	0.6535	0.1682							0.0468	0.2908985334	1	0	0.3403	0.1682							<.0001	0.0002285437	1	1	-0.7778	0.1524							0.0056	0.1492564072	1	1	-0.4263	0.1524
CG11875	3R
CG11876	3R	0.4996	0.999999132	0	0	-0.1021	0.1494							0.0609	0.3478656671	0	0	0.2906	0.1494							0.0782	0.6336990927	0	0	-0.3106	0.1744							0.0552	0.5419427523	0	0	-0.3387	0.1744
CG11877	3R
CG11878	3R	0.4612	0.999999132	0	0	0.2382	0.3221							0.1063	0.4964619829	0	0	0.5245	0.3221							0.4818	0.9999449387	0	0	0.2333	0.3312							0.9472	0.9999449387	0	0	-0.02196	0.3312
CG11880	3R	0.0509	0.3079307445	0	0	0.6135	0.3123							0.1091	0.5044131215	0	0	0.5027	0.3123							0.1010	0.706860247	0	0	-0.5290	0.3221							0.2130	0.9028652831	0	0	-0.4015	0.3221
CG11881	3R
CG11882	3R	0.6221	0.999999132	0	0	0.1525	0.3063							0.5185	0.999999132	0	0	0.2001	0.3063							0.0658	0.5855606541	0	0	-0.6051	0.3249							0.1313	0.7774150944	0	0	-0.4948	0.3249
CG11883	2R	0.0065	0.0664190207	1	1	0.3277	0.1180							0.3739	0.9459366519	0	0	0.1054	0.1180							<.0001	0.0063721923	1	1	-0.4747	0.1166							0.0409	0.4703895151	1	0	-0.2392	0.1166
CG11885	2L
CG11892	3R	<.0001	0.0000261879	1	1	-0.5837	0.09271							<.0001	0.0000348324	1	1	-0.5727	0.09271							0.1846	0.8688576156	0	0	-0.1289	0.09641							0.1800	0.8617861964	0	0	-0.1303	0.09641
CG11893	3R
CG11896	3R	0.2045	0.7240967357	0	0	0.5260	0.4058							0.2347	0.7762830626	0	0	0.4918	0.4058							0.2538	0.9428114786	0	0	-0.3269	0.2846							0.3989	0.9999449387	0	0	-0.2412	0.2846
CG11897	3R	<.0001	1.0636351E-6	1	1	1.2626	0.2121							0.0220	0.1694521581	1	1	0.4899	0.2121							0.0006	0.0342998895	1	1	-0.7400	0.2150							0.0759	0.6258478205	0	0	-0.3823	0.2150
CG11898	3R	<.0001	0.00160947	1	1	-0.5567	0.1376							0.0004	0.0068609826	1	1	-0.4942	0.1376							0.9426	0.9999449387	0	0	0.01051	0.1460							0.6259	0.9999449387	0	0	-0.07120	0.1460
CG11899	3R
CG11900	3R
CG11902	3R	0.4173	0.9807833697	0	0	0.1610	0.1981							0.9715	0.999999132	0	0	-0.00708	0.1981							0.0321	0.4110665986	1	0	-0.4285	0.1994							0.2584	0.9471746533	0	0	-0.2256	0.1994
CG11905	3L	0.0011	0.0158837854	1	1	-0.5069	0.1537							0.0010	0.0143945194	1	1	-0.5121	0.1537							0.2355	0.9246411266	0	0	-0.1878	0.1581							0.3829	0.9999449387	0	0	-0.1381	0.1581
CG11906	2R	0.6983	0.999999132	0	0	-0.06677	0.1718							0.2490	0.7987241995	0	0	-0.1991	0.1718							0.0250	0.3588013937	1	0	-0.3921	0.1741							0.1782	0.8598433044	0	0	-0.2350	0.1741
CG11909	3R	0.1173	0.5279254402	0	0	-0.2836	0.1804							0.2070	0.7293765705	0	0	-0.2283	0.1804							0.6026	0.9999449387	0	0	0.08642	0.1659							<.0001	0.0029545482	1	1	-0.7116	0.1659
CG11910	3R
CG11912	2L	0.0003	0.0055600352	1	1	-0.5034	0.1238							0.0017	0.0227305202	1	1	-0.4257	0.1238							0.6998	0.9999449387	0	0	0.04384	0.1133							0.8389	0.9999449387	0	0	-0.02311	0.1133
CG11913	3R	0.8936	0.999999132	0	0	-0.03744	0.2793							0.6317	0.999999132	0	0	0.1343	0.2793							0.7842	0.9999449387	0	0	-0.07732	0.2821							0.6230	0.9999449387	0	0	-0.1388	0.2821
CG11915	3L	0.8227	0.999999132	0	0	0.09078	0.4017							0.9324	0.999999132	0	0	0.03437	0.4017							0.6357	0.9999449387	0	0	-0.1448	0.3047							0.9658	0.9999449387	0	0	-0.01311	0.3047
CG11920	3R
CG11926	2L	0.2008	0.7173766044	0	0	0.1611	0.1232							0.4940	0.999999132	0	0	0.08528	0.1232							0.0003	0.0218899659	1	1	-0.4218	0.1128							0.0144	0.2621016236	1	0	-0.2815	0.1128
CG11927	2L
CG11929	2L	0.0108	0.0995393397	1	1	-0.5589	0.2135							0.3747	0.9469906659	0	0	0.1907	0.2135							0.2945	0.9729127737	0	0	-0.1870	0.1779							0.3356	0.992354234	0	0	-0.1717	0.1779
CG1193	3R	0.0092	0.0879885945	1	1	-0.2826	0.1018							0.0746	0.3971240947	0	0	-0.1877	0.1018							0.0004	0.0251938461	1	1	-0.4449	0.1209							0.0004	0.0257792258	1	1	-0.4436	0.1209
CG11943	X							0.3610	0.934588843	0	0	0.2692	0.2934							0.6476	0.7220320427	0	0									0.0459	0.4965224048	1	0	-0.5971	0.2966							0.7020	0.9999770542	0	0	0.1137	0.2966
CG11951	3R	0.2516	0.8024638697	0	0	-0.1792	0.1551							0.4873	0.999999132	0	0	0.1083	0.1551							0.7038	0.9999449387	0	0	0.06790	0.1783							0.4449	0.9999449387	0	0	-0.1365	0.1783
CG11961	2R	0.0957	0.4658912579	0	0	-0.2285	0.1365							0.4652	0.999999132	0	0	-0.09987	0.1365							0.6846	0.9999449387	0	0	0.05220	0.1285							0.3526	0.9984662947	0	0	-0.1195	0.1285
CG11963	3R
CG11964	3R	0.5999	0.999999132	0	0	-0.1031	0.1958							0.3551	0.9296700474	0	0	-0.1822	0.1958							0.0441	0.4875752716	1	0	-0.3520	0.1738							0.2244	0.9148270151	0	0	-0.2118	0.1738
CG11966	3R	0.3452	0.9196166744	0	0	-0.2455	0.2594							0.0997	0.477334528	0	0	-0.4292	0.2594							0.9063	0.9999449387	0	0	-0.03228	0.2741							0.7787	0.9999449387	0	0	-0.07706	0.2741
CG11967	3R	0.9635	0.999999132	0	0	-0.01740	0.3786							0.5964	0.999999132	0	0	-0.2014	0.3786							0.5254	0.9999449387	0	0	-0.2254	0.3543							0.6077	0.9999449387	0	0	-0.1822	0.3543
CG11968	3R
CG11970	3R	0.4733	0.999999132	0	0	0.1006	0.1386							0.6268	0.999999132	0	0	0.06805	0.1386							0.0002	0.0172654334	1	1	-0.4434	0.1157							0.0039	0.117806163	1	1	-0.3427	0.1157
CG11971	3R	0.3443	0.9187151686	0	0	-0.2184	0.2274							0.8307	0.999999132	0	0	-0.04903	0.2274							0.4502	0.9999449387	0	0	-0.1501	0.1979							0.3756	0.9999449387	0	0	0.1763	0.1979
CG11975	3R	0.8503	0.999999132	0	0	0.02758	0.1449							0.3624	0.9356484742	0	0	-0.1340	0.1449							<.0001	0.0005701485	1	1	-0.5806	0.1153							0.0009	0.0453101713	1	1	-0.3942	0.1153
CG11980	3R	<.0001	0.0000460664	1	1	0.8825	0.1455							0.3062	0.8753319264	0	0	-0.1514	0.1455							<.0001	1.485815E-6	1	1	-0.9144	0.1332							0.0231	0.3445393077	1	0	-0.3079	0.1332
CG11982	3R
CG11983	3R	0.1298	0.5608588449	0	0	-0.2209	0.1450							0.3400	0.9141845864	0	0	-0.1388	0.1450							0.0964	0.6923015877	0	0	-0.2589	0.1554							0.0675	0.5932974534	0	0	-0.2848	0.1554
CG11984	3R
CG11985	3R
CG11986	3R	0.7194	0.999999132	0	0	-0.05068	0.1405							0.0204	0.1603329762	1	1	-0.3334	0.1405							0.0053	0.144378709	1	1	-0.4387	0.1558							0.0634	0.575394037	0	0	-0.2908	0.1558
CG11997	3R	0.1708	0.6573474744	0	0	-0.2846	0.2068							0.3242	0.8954759162	0	0	-0.2045	0.2068							0.1349	0.7828371891	0	0	-0.3242	0.2164							0.1783	0.860042045	0	0	-0.2918	0.2164
CG11999	3R	0.5981	0.999999132	0	0	-0.1694	0.3180							0.8244	0.999999132	0	0	-0.07118	0.3180							0.0222	0.337654547	1	0	-0.5394	0.2317							0.0369	0.4430243112	1	0	-0.4908	0.2317
CG12001	3R	0.1085	0.5026236276	0	0	0.1149	0.06954							0.1214	0.5382756461	0	0	0.1107	0.06954							0.0058	0.1524627389	1	1	-0.2166	0.07672							0.0004	0.0241813766	1	1	-0.2835	0.07672
CG12003	3L	0.9115	0.999999132	0	0	0.01422	0.1269							0.9421	0.999999132	0	0	0.009296	0.1269							0.1639	0.8378783469	0	0	0.3198	0.2278							0.1179	0.7473926706	0	0	0.3597	0.2278
CG12004	3L	0.2316	0.7713983268	0	0	-0.3982	0.3300							0.5750	0.999999132	0	0	-0.1859	0.3300							0.5344	0.9999449387	0	0	-0.1913	0.3074							0.6138	0.9999449387	0	0	-0.1553	0.3074
CG12006	3L	0.0001	0.0024386013	1	1	0.7907	0.1789							0.3209	0.8920403442	0	0	0.1804	0.1789							<.0001	0.00002958	1	1	-0.8977	0.1507							0.0026	0.0909410908	1	1	-0.4668	0.1507
CG12007	3R	0.6419	0.999999132	0	0	0.04484	0.09549							0.8504	0.999999132	0	0	0.01817	0.09549							0.0050	0.1387086273	1	1	-0.2899	0.1007							0.0532	0.5320532118	0	0	-0.1972	0.1007
CG12009	3L	0.0025	0.0315357624	1	1	-0.4872	0.1600							0.0005	0.0078122798	1	1	-0.5668	0.1600							0.2199	0.9100411084	0	0	-0.1991	0.1622							0.2443	0.9342135152	0	0	-0.1889	0.1622
CG12010	3L
CG12011	3L	0.4905	0.999999132	0	0	0.5926	0.8550							0.8118	0.999999132	0	0	0.2044	0.8550							0.9369	0.9999449387	0	0	-0.06396	0.8074							0.9482	0.9999449387	0	0	0.05252	0.8074
CG12012	3L	0.1524	0.616116493	0	0	0.3003	0.2046							0.1220	0.5397165154	0	0	0.3253	0.2046							0.0233	0.3457733992	1	0	-0.3978	0.1724							0.0705	0.6050231719	0	0	-0.3155	0.1724
CG12014	3L	0.4617	0.999999132	0	0	-0.08962	0.1202							0.4213	0.9834423064	0	0	0.09800	0.1202							0.0249	0.3574087772	1	0	-0.2531	0.1109							0.2614	0.9501466546	0	0	-0.1254	0.1109
CG12016	3L
CG12017	3L	0.3366	0.9101692589	0	0	-0.2525	0.2619							0.3561	0.930742321	0	0	-0.2424	0.2619							0.8223	0.9999449387	0	0	-0.05289	0.2353							0.6988	0.9999449387	0	0	-0.09111	0.2353
CG12018	3L	0.0076	0.0756883131	1	1	0.4698	0.1711							0.7539	0.999999132	0	0	-0.05382	0.1711							0.0050	0.1396485526	1	1	-0.5874	0.2072							0.2217	0.9115221381	0	0	-0.2540	0.2072
CG12020	3L	0.0952	0.4642471652	0	0	-0.2940	0.1754							0.8306	0.999999132	0	0	-0.03759	0.1754							0.8039	0.9999449387	0	0	0.04110	0.1654							0.4821	0.9999449387	0	0	-0.1164	0.1654
CG12022	3L
CG12024	3L	0.2842	0.8475015041	0	0	0.2011	0.1845							0.1787	0.6739688215	0	0	0.2539	0.1845							0.0089	0.1985095963	1	1	-0.6224	0.2328							0.0251	0.3588052447	1	0	-0.5301	0.2328
CG12026	3L	0.1384	0.5830313053	0	0	-0.3034	0.2036							0.1906	0.6977568547	0	0	-0.2677	0.2036							0.7768	0.9999449387	0	0	-0.05075	0.1789							0.9733	0.9999449387	0	0	-0.00600	0.1789
CG12027	3L	0.5849	0.999999132	0	0	-0.07530	0.1364							0.7562	0.999999132	0	0	-0.04272	0.1364							0.3266	0.9902341329	0	0	0.2267	0.2299							0.1595	0.8297702903	0	0	0.3260	0.2299
CG12029	3L
CG12030	3L	0.0665	0.3677254089	0	0	0.2535	0.1332							<.0001	0.0018339303	1	1	0.6052	0.1332							0.3741	0.9999449387	0	0	-0.1282	0.1436							<.0001	0.0033818893	1	1	-0.6370	0.1436
CG12035	3L
CG12038	3L	0.0699	0.3804424852	0	0	0.2809	0.1496							0.6049	0.999999132	0	0	0.07819	0.1496							0.4345	0.9999449387	0	0	-0.1150	0.1466							0.5215	0.9999449387	0	0	-0.09433	0.1466
CG12042	2R	0.9797	0.999999132	0	0	-0.00318	0.1241							0.6320	0.999999132	0	0	-0.06000	0.1241							<.0001	0.0007056194	1	1	-0.6048	0.1218							0.0033	0.106925547	1	1	-0.3675	0.1218
CG12050	2L	0.3033	0.8719503667	0	0	0.5705	0.5451							0.6037	0.999999132	0	0	0.2858	0.5451							0.0584	0.5560640443	0	0	-0.7827	0.4083							0.7302	0.9999449387	0	0	-0.1412	0.4083
CG12054	3R	0.9875	0.999999132	0	0	-0.00731	0.4644							0.7625	0.999999132	0	0	0.1407	0.4644							0.5810	0.9999449387	0	0	-0.2476	0.4481							0.7194	0.9999449387	0	0	-0.1612	0.4481
CG12056	X
CG12057	X							0.9339	0.999999132	0	0	-0.01703	0.2043							0.0486	0.0875839506	1	1									0.4657	0.9999449387	0	0	0.1322	0.1801							0.5686	0.9999770542	0	0	-0.1032	0.1801
CG12063	3R	<.0001	0.0021142481	1	1	-0.5599	0.1395							<.0001	0.0012912036	1	1	-0.5810	0.1395							0.3804	0.9999449387	0	0	-0.1302	0.1483							0.3025	0.9795993612	0	0	-0.1531	0.1483
CG12065	X							0.7881	0.999999132	0	0	0.1405	0.5196							0.4652	0.5578145909	0	0									0.8152	0.9999449387	0	0	-0.1183	0.5042							0.7309	0.9999770542	0	0	-0.1741	0.5042
CG12068	3R	0.0465	0.2895690063	1	0	-0.3348	0.1673							0.0214	0.1661048873	1	1	-0.3875	0.1673							0.1797	0.8613931553	0	0	-0.2305	0.1716							0.1700	0.8489020805	0	0	-0.2358	0.1716
CG12069	3R	0.4965	0.999999132	0	0	-0.08726	0.1268							0.0001	0.0026586467	1	1	0.5559	0.1268							0.0114	0.2298136004	1	0	-0.3149	0.1220							<.0001	0.0001451261	1	1	-0.6659	0.1220
CG12071	3R	0.8602	0.999999132	0	0	0.06045	0.3419							0.4055	0.9727016601	0	0	0.2861	0.3419							0.9934	0.9999449387	0	0	-0.00297	0.3599							0.9942	0.9999449387	0	0	0.002623	0.3599
CG12075	X
CG12077	3L
CG12078	3L	0.0125	0.1111066435	1	1	-0.4438	0.1755							0.6716	0.999999132	0	0	-0.07457	0.1755							0.6936	0.9999449387	0	0	-0.06771	0.1718							0.3758	0.9999449387	0	0	-0.1523	0.1718
CG12079	3L	<.0001	0.0007589494	1	1	1.1372	0.2317							<.0001	0.0005245844	1	1	1.1730	0.2317							0.0012	0.0521595355	1	1	-0.7032	0.2095							0.0005	0.0308381595	1	1	-0.7522	0.2095
CG1208	3R	0.8123	0.999999132	0	0	-0.05796	0.2436							0.9749	0.999999132	0	0	0.007672	0.2436							0.3006	0.9785592559	0	0	-0.2690	0.2595							0.2251	0.915381755	0	0	-0.3153	0.2595
CG12081	X
CG12082	3L
CG12084	3L	0.2580	0.81244553	0	0	0.2915	0.2563							0.5166	0.999999132	0	0	0.1668	0.2563							0.0491	0.5112243504	1	0	-0.5449	0.2758							0.3320	0.990813493	0	0	-0.2680	0.2758
CG12090	3L	0.0066	0.067590621	1	1	0.5555	0.2007							0.0051	0.0553516839	1	1	0.5731	0.2007							0.0234	0.3463879297	1	0	-0.4884	0.2144							0.0678	0.5945413448	0	0	-0.3929	0.2144
CG12091	3L
CG12093	3L	0.0404	0.262703342	1	0	0.4570	0.2188							0.3300	0.9027550184	0	0	0.2146	0.2188							0.0349	0.4305361639	1	0	-0.4852	0.2285							0.0763	0.6272334286	0	0	-0.4071	0.2285
CG12096	X							0.4343	0.9915542136	0	0	0.2145	0.2733							0.0289	0.0568567796	1	1									0.0181	0.3011029755	1	0	-0.6405	0.2680							0.6634	0.9999770542	0	0	0.1169	0.2680
CG12099	3L	<.0001	0.0017764497	1	1	0.9363	0.2055							<.0001	0.0013242119	1	1	0.9612	0.2055							<.0001	8.4527612E-6	1	1	-1.1424	0.1808							<.0001	0.003348408	1	1	-0.8035	0.1808
CG12106	X
CG12107	2R
CG12111	X							0.0085	0.0824407181	1	1	-0.4574	0.1660							<.0001	0.0000109957	1	1									0.3520	0.9982303406	0	0	-0.1515	0.1616							0.3516	0.9999770542	0	0	0.1516	0.1616
CG12112	X							0.0028	0.0346036962	1	1	0.3781	0.1196							0.0290	0.0570889468	1	1									0.0003	0.0214944359	1	1	-0.4827	0.1266							0.1444	0.9999770542	0	0	0.1872	0.1266
CG12115	X							0.7405	0.999999132	0	0	0.06056	0.1825							0.3877	0.4810825413	0	0									0.5476	0.9999449387	0	0	-0.1117	0.1854							0.2885	0.9999770542	0	0	0.1972	0.1854
CG12118	X							0.5649	0.999999132	0	0	-0.2811	0.4874							0.1594	0.234751973	0	0									0.4822	0.9999449387	0	0	-0.3294	0.4681							0.8010	0.9999770542	0	0	0.1181	0.4681
CG12119	X							0.5184	0.999999132	0	0	-0.3659	0.5645							0.4362	0.5290672794	0	0									0.8603	0.9999449387	0	0	0.1011	0.5731							0.9719	0.9999770542	0	0	-0.02024	0.5731
CG12121	X							0.7681	0.999999132	0	0	0.05704	0.1929							0.0104	0.0238890243	1	1									0.0270	0.3729940247	1	0	-0.3948	0.1768							0.7045	0.9999770542	0	0	0.06716	0.1768
CG12123	X							0.0488	0.2991835045	1	0	-0.2420	0.1194							<.0001	6.1979519E-7	1	1									0.0105	0.2197586379	1	0	-0.3079	0.1168							0.0681	0.9999770542	0	0	0.2167	0.1168
CG12124	X							<.0001	9.5055301E-6	1	1	0.9969	0.1602							0.1770	0.2561810919	0	0									<.0001	0.0007225327	1	1	-0.8038	0.1576							0.0349	0.9831475917	1	0	0.3398	0.1576
CG12125	X							0.0002	0.0039975891	1	1	0.8164	0.2117							0.6828	0.7519956922	0	0									0.0065	0.1618292722	1	1	-0.5444	0.1970							0.6229	0.9999770542	0	0	0.09708	0.1970
CG12126	2R	0.4287	0.987365535	0	0	-0.1930	0.2425							0.0185	0.1492546631	1	1	0.5845	0.2425							0.4339	0.9999449387	0	0	-0.1870	0.2385							0.0492	0.5116160473	1	0	-0.4719	0.2385
CG12128	2R	0.7177	0.999999132	0	0	-0.1245	0.3430							0.9633	0.999999132	0	0	0.01585	0.3430							0.2606	0.9492010872	0	0	-0.3673	0.3256							0.7400	0.9999449387	0	0	-0.1082	0.3256
CG12129	2R	0.1382	0.5826608936	0	0	-0.1002	0.06587							0.0765	0.4030686109	0	0	-0.1207	0.06587							0.0261	0.3648696868	1	0	-0.2348	0.1038							0.1580	0.8268065494	0	0	-0.1477	0.1038
CG1213	3R	0.6388	0.999999132	0	0	-0.1261	0.2676							0.7280	0.999999132	0	0	0.09342	0.2676							0.2193	0.9092806715	0	0	-0.3033	0.2462							0.0149	0.267225109	1	0	-0.6043	0.2462
CG12130	2R	0.3162	0.8869456113	0	0	0.4091	0.4052							0.4112	0.9765901022	0	0	0.3350	0.4052							0.0634	0.5757286071	0	0	-0.7001	0.3752							0.0870	0.66331253	0	0	-0.6451	0.3752
CG12133	2R	<.0001	1.896298E-11	1	1	-1.1371	0.08525							<.0001	7.313314E-11	1	1	-1.0666	0.08525							0.2070	0.8956943819	0	0	-0.1356	0.1067							0.2059	0.894616376	0	0	-0.1359	0.1067
CG12134	2R	0.0066	0.0678494202	1	1	0.4277	0.1470							0.8791	0.999999132	0	0	-0.02254	0.1470							0.0008	0.0391027034	1	1	-0.4596	0.1317							0.0932	0.6839623129	0	0	-0.2235	0.1317
CG12140	2R	0.2158	0.7447622645	0	0	0.3617	0.2896							0.2315	0.7711198987	0	0	0.3495	0.2896							0.2165	0.9073133962	0	0	-0.3970	0.3203							0.0902	0.6731022986	0	0	-0.5452	0.3203
CG12147	3R	0.0001	0.0024710192	1	1	-0.5181	0.1173							0.1390	0.5846424876	0	0	0.1782	0.1173							0.0732	0.6158415827	0	0	-0.2586	0.1427							<.0001	0.0093694476	1	1	-0.5816	0.1427
CG12155	X
CG12159	2R
CG12161	3R	<.0001	1.6856538E-6	1	1	-0.7295	0.09780							0.0758	0.4010357984	0	0	-0.1797	0.09780							0.0027	0.0931857458	1	1	-0.3166	0.1026							<.0001	0.0060329209	1	1	-0.4350	0.1026
CG12162	3R	0.4136	0.9781570807	0	0	-0.09562	0.1154							0.8651	0.999999132	0	0	-0.01976	0.1154							0.0062	0.1583516764	1	1	-0.3507	0.1252							0.0026	0.0916512184	1	1	-0.3873	0.1252
CG12163	3R	0.2498	0.7997704971	0	0	0.4495	0.3885							0.1574	0.6278884908	0	0	0.5531	0.3885							0.4115	0.9999449387	0	0	-0.2970	0.3611							0.2723	0.9577789478	0	0	-0.3971	0.3611
CG12164	2R	<.0001	2.053247E-6	1	1	-2.2361	0.3032							<.0001	2.7013133E-6	1	1	-2.2005	0.3032							0.0046	0.1304672339	1	1	0.8041	0.2763							0.0029	0.0969843717	1	1	0.8468	0.2763
CG12170	3R	0.9603	0.999999132	0	0	0.01088	0.2180							0.5777	0.999999132	0	0	-0.1217	0.2180							0.1209	0.7534118313	0	0	-0.3673	0.2362							0.2684	0.9553734429	0	0	-0.2619	0.2362
CG12171	3R	0.0136	0.1184150983	1	1	0.4950	0.1956							0.4828	0.999999132	0	0	0.1380	0.1956							<.0001	0.00430383	1	1	-0.8030	0.1899							0.0006	0.0325139123	1	1	-0.6639	0.1899
CG12173	3R	0.9790	0.999999132	0	0	0.006156	0.2332							0.1443	0.5969808878	0	0	-0.3442	0.2332							0.1012	0.7072699327	0	0	-0.4483	0.2723							0.4954	0.9999449387	0	0	-0.1859	0.2723
CG12177	X							0.6824	0.999999132	0	0	0.07139	0.1733							0.0522	0.0931997066	0	1									0.0169	0.2893225763	1	0	-0.3917	0.1597							0.4516	0.9999770542	0	0	0.1210	0.1597
CG12179	X							0.2539	0.8058550136	0	0	0.2782	0.2406							0.2023	0.2855917888	0	0									0.0135	0.2533349487	1	0	-0.5990	0.2357							0.3229	0.9999770542	0	0	0.2348	0.2357
CG1218	3R	0.9868	0.999999132	0	0	0.005104	0.3077							0.3492	0.923323898	0	0	-0.2900	0.3077							0.2644	0.9521069988	0	0	-0.3780	0.3378							0.5757	0.9999449387	0	0	-0.1893	0.3378
CG12182	3L	0.0426	0.2725510363	1	0	0.2280	0.1078							0.0328	0.2261736833	1	0	0.2410	0.1078							0.0191	0.3097938438	1	0	-0.2835	0.1188							0.0466	0.5001555995	1	0	-0.2396	0.1188
CG12184	X							0.2539	0.8058550136	0	0	-0.1539	0.1332							0.9090	0.9329438828	0	0									0.5039	0.9999449387	0	0	0.09169	0.1364							0.4802	0.9999770542	0	0	-0.09687	0.1364
CG12187	3L	0.0713	0.3853123377	0	0	0.2593	0.1389							0.0538	0.3195136425	0	0	0.2784	0.1389							0.1741	0.8548560457	0	0	-0.2375	0.1734							0.7548	0.9999449387	0	0	-0.05432	0.1734
CG12190	2R	0.0116	0.1052705163	1	1	0.3400	0.1268							0.1895	0.6951894516	0	0	0.1701	0.1268							0.0011	0.0494361008	1	1	-0.4568	0.1351							0.1479	0.8060636028	0	0	-0.1972	0.1351
CG12194	2L	0.3989	0.9665618983	0	0	0.1762	0.2081							0.1514	0.613787215	0	0	0.3006	0.2081							0.1025	0.7109579462	0	0	-0.3507	0.2142							0.0146	0.2634091289	1	0	-0.5261	0.2142
CG12200	X							<.0001	0.0000672559	1	1	-0.5423	0.09795							<.0001	3.6570564E-7	1	1									0.0018	0.0723686291	1	1	-0.3316	0.1020							0.3668	0.9999770542	0	0	0.09272	0.1020
CG12201	3R	0.0104	0.0969864023	1	1	0.4058	0.1488							0.0077	0.0764257352	1	1	-0.4240	0.1488							0.0006	0.0334689985	1	1	-0.5027	0.1414							0.1009	0.7065352015	0	0	-0.2343	0.1414
CG12203	X							0.0015	0.0211411362	1	1	0.6494	0.1923							0.4091	0.5030233896	0	0									0.0057	0.1498168176	1	1	-0.5670	0.1980							0.5437	0.9999770542	0	0	0.1209	0.1980
CG12204	X							0.8956	0.999999132	0	0	0.03426	0.2597							0.1224	0.1887304447	0	1									0.4675	0.9999449387	0	0	-0.1895	0.2593							0.6958	0.9999770542	0	0	0.1018	0.2593
CG12206	X
CG12207	3R	0.8107	0.999999132	0	0	0.07651	0.3188							0.7617	0.999999132	0	0	0.09693	0.3188							0.1730	0.8528741715	0	0	-0.3877	0.2839							0.2532	0.9421996177	0	0	-0.3250	0.2839
CG12209	2R	0.0181	0.1466321233	1	1	-0.5298	0.2190							0.8826	0.999999132	0	0	0.03246	0.2190							0.8790	0.9999449387	0	0	0.03519	0.2309							0.1479	0.8060136229	0	0	-0.3353	0.2309
CG12213	3R	0.0074	0.0739698496	1	1	0.7552	0.2635							0.0221	0.1699722191	1	1	0.6350	0.2635							0.0011	0.0491766246	1	1	-0.7370	0.2178							0.0407	0.4692347191	1	0	-0.4523	0.2178
CG12214	2R	0.9967	0.999999132	0	0	0.001380	0.3334							0.4608	0.999999132	0	0	0.2472	0.3334							0.7986	0.9999449387	0	0	0.08729	0.3416							0.4291	0.9999449387	0	0	-0.2706	0.3416
CG12219	X							0.7776	0.999999132	0	0	-0.09040	0.3182							0.4352	0.5283588128	0	0									0.0704	0.6044561946	0	0	-0.5567	0.3024							0.7199	0.9999770542	0	0	0.1089	0.3024
CG12229	3L	0.4048	0.9720859602	0	0	-0.2226	0.2662							0.5918	0.999999132	0	0	0.1432	0.2662							0.5642	0.9999449387	0	0	-0.1305	0.2261							0.3352	0.992354234	0	0	-0.2182	0.2261
CG12231	X							0.1395	0.5857996198	0	0	-0.3143	0.2110							0.0195	0.0406983228	1	1									0.9805	0.9999449387	0	0	-0.00539	0.2206							0.7147	0.9999770542	0	0	0.08081	0.2206
CG12236	X							0.7937	0.999999132	0	0	0.1026	0.3915							0.0095	0.0222811176	1	1									0.2163	0.9072841006	0	0	-0.5053	0.4076							0.7505	0.9999770542	0	0	0.1297	0.4076
CG12239	X
CG12241	3R	0.6331	0.999999132	0	0	-0.09137	0.1906							0.7480	0.999999132	0	0	-0.06147	0.1906							0.0186	0.3053194079	1	0	-0.4187	0.1765							0.1071	0.7214299631	0	0	-0.2856	0.1765
CG12250	3R	0.0062	0.0644139373	1	1	-0.6042	0.2166							0.0022	0.0276537809	1	1	0.6805	0.2166							0.8889	0.9999449387	0	0	-0.02762	0.1976							0.0528	0.5300538754	0	0	-0.3840	0.1976
CG12252	2R
CG12253	2L	0.6998	0.999999132	0	0	0.04365	0.1121							0.4637	0.999999132	0	0	-0.08320	0.1121							0.0008	0.0409188205	1	1	-0.4768	0.1375							0.0094	0.2062312835	1	0	-0.3647	0.1375
CG12256	3R	0.6395	0.999999132	0	0	0.03805	0.08042							0.6511	0.999999132	0	0	0.03672	0.08042							0.4045	0.9999449387	0	0	-0.06796	0.08114							0.0252	0.3591593315	1	0	-0.1846	0.08114
CG12259	3R	0.8087	0.999999132	0	0	0.06627	0.2733							0.5736	0.999999132	0	0	-0.1541	0.2733							0.5619	0.9999449387	0	0	-0.1534	0.2642							0.9585	0.9999449387	0	0	-0.01376	0.2642
CG12262	3L	0.0065	0.0667244821	1	1	0.7377	0.2527							0.0057	0.0601469998	1	1	0.7508	0.2527							0.0002	0.0141345293	1	1	-0.8804	0.2253							<.0001	0.003273991	1	1	-1.0033	0.2253
CG12263	2R
CG12264	2L
CG12267	3R	0.8011	0.999999132	0	0	0.09712	0.3841							0.9683	0.999999132	0	0	0.01530	0.3841							0.1790	0.8607602442	0	0	-0.4872	0.3614							0.1685	0.8459612085	0	0	-0.4993	0.3614
CG12268	3R	0.0002	0.0040546805	1	1	-0.9208	0.2191							0.3694	0.9419339868	0	0	-0.1996	0.2191							0.7702	0.9999449387	0	0	0.05208	0.1777							0.0290	0.3887767391	1	0	-0.3944	0.1777
CG12269	3R	<.0001	1.212166E-8	1	1	-0.8190	0.08401							<.0001	0.0000145069	1	1	-0.5497	0.08401							0.7301	0.9999449387	0	0	0.04581	0.1324							0.6577	0.9999449387	0	0	-0.05885	0.1324
CG1227	3R	0.0021	0.0273826762	1	1	-0.5377	0.1604							0.0014	0.0198558524	1	1	-0.5615	0.1604							0.1278	0.7702146873	0	0	-0.2246	0.1461							0.1322	0.7781629405	0	0	-0.2220	0.1461
CG12272	3L	0.3024	0.8709523537	0	0	0.2773	0.2669							0.4638	0.999999132	0	0	0.1966	0.2669							0.1315	0.7774205544	0	0	-0.4388	0.2898							0.2089	0.8982317224	0	0	-0.3654	0.2898
CG12278	3R	<.0001	0.0001215559	1	1	-0.5616	0.09918							<.0001	0.0000863728	1	1	-0.5752	0.09918							0.9073	0.9999449387	0	0	0.01720	0.1473							0.9578	0.9999449387	0	0	0.007812	0.1473
CG12288	2L	0.3477	0.9218161335	0	0	0.2079	0.2181							0.3844	0.9542411792	0	0	0.1924	0.2181							0.0079	0.1846484224	1	1	-0.5218	0.1921							0.0189	0.3076888463	1	0	-0.4593	0.1921
CG12289	3L	<.0001	4.521359E-6	1	1	-0.8298	0.1433							0.0534	0.3179991826	0	0	-0.2798	0.1433							0.6637	0.9999449387	0	0	0.06032	0.1386							0.3703	0.9999449387	0	0	-0.1243	0.1386
CG12290	3R
CG12299	2L	0.0071	0.0718391715	1	1	0.5172	0.1795							0.6767	0.999999132	0	0	-0.07558	0.1795							<.0001	0.0000117636	1	1	-0.8913	0.1432							0.0884	0.6679832144	0	0	-0.2467	0.1432
CG12301	3L
CG12303	3L	<.0001	0.0004223169	1	1	-0.8500	0.1892							<.0001	0.0017920523	1	1	-0.7689	0.1892							0.7912	0.9999449387	0	0	-0.04910	0.1853							0.9942	0.9999449387	0	0	0.001355	0.1853
CG12304	3L	0.6524	0.999999132	0	0	0.1251	0.2751							0.6742	0.999999132	0	0	0.1168	0.2751							0.0072	0.1739623043	1	1	-0.5638	0.2050							0.0775	0.6314357026	0	0	-0.3661	0.2050
CG12307	2L	0.3461	0.9200932178	0	0	-0.4421	0.4673							0.5175	0.999999132	0	0	-0.3034	0.4673							0.9125	0.9999449387	0	0	0.05148	0.4679							0.8311	0.9999449387	0	0	-0.09988	0.4679
CG12309	2R	0.0227	0.1734360077	1	1	-0.5425	0.2362							0.1159	0.5238681415	0	0	0.3731	0.2362							0.3799	0.9999449387	0	0	-0.1882	0.2142							0.0337	0.4223528479	1	0	-0.4560	0.2142
CG1231	3L	0.4053	0.9726409218	0	0	-0.07190	0.08523							0.5309	0.999999132	0	0	-0.05401	0.08523							<.0001	0.000232694	1	1	-0.4488	0.08443							<.0001	0.0001398874	1	1	-0.4623	0.08443
CG12313	3L	0.0126	0.1120996833	1	1	-0.3559	0.1418							0.5125	0.999999132	0	0	-0.09299	0.1418							0.1183	0.7480116682	0	0	-0.2109	0.1349							0.1131	0.7374531749	0	0	-0.2140	0.1349
CG12314	2L	0.0068	0.0688780078	1	1	-0.3285	0.1132							<.0001	0.0002034317	1	1	-0.6172	0.1132							0.2129	0.9028652456	0	0	-0.2193	0.1748							0.0756	0.6247498264	0	0	-0.3142	0.1748
CG12316	3L	0.0511	0.3086387006	0	0	-0.2478	0.1221							0.0003	0.0052568753	1	1	-0.4994	0.1221							0.0269	0.3718629122	1	0	-0.2235	0.09934							0.4789	0.9999449387	0	0	-0.07063	0.09934
CG12320	3R	0.0075	0.0748258037	1	1	-0.3055	0.1068							0.0004	0.0075780554	1	1	-0.4199	0.1068							<.0001	0.0028712385	1	1	-0.4639	0.1030							<.0001	0.0026912386	1	1	-0.4667	0.1030
CG12321	3R	0.0067	0.0683862156	1	1	1.2582	0.4330							0.0037	0.0427395557	1	1	1.3596	0.4330							0.0702	0.603790206	0	0	-0.6035	0.3294							0.0594	0.5597841779	0	0	-0.6288	0.3294
CG12325	2R	0.7669	0.999999132	0	0	0.06683	0.2249							0.3105	0.8803789848	0	0	-0.2291	0.2249							0.1713	0.8506826778	0	0	-0.3199	0.2333							0.5868	0.9999449387	0	0	-0.1269	0.2333
CG1233	3L	0.5333	0.999999132	0	0	0.1606	0.2570							0.8596	0.999999132	0	0	0.04557	0.2570							0.1025	0.7109579462	0	0	-0.4009	0.2448							0.6123	0.9999449387	0	0	-0.1242	0.2448
CG12333	3R
CG12338	2R	0.5767	0.999999132	0	0	0.1098	0.1947							0.1146	0.520328819	0	0	0.3161	0.1947							0.0115	0.2298136004	1	0	-0.4372	0.1694							0.0002	0.0146079256	1	1	-0.6598	0.1694
CG1234	3R
CG12340	2R	<.0001	9.0469506E-6	1	1	1.0122	0.1501							0.0366	0.2451186576	1	0	0.3278	0.1501							<.0001	0.0023275225	1	1	-0.7324	0.1597							0.0196	0.3149740486	1	0	-0.3796	0.1597
CG12341	2R
CG12343	2R	0.1923	0.7012313915	0	0	0.2298	0.1724							0.2267	0.7631769422	0	0	0.2127	0.1724							0.6729	0.9999449387	0	0	0.08506	0.2008							0.3598	0.9999449387	0	0	0.1848	0.2008
CG12344	2R	0.5490	0.999999132	0	0	0.09798	0.1617							0.0336	0.2300716977	1	0	0.3597	0.1617							0.0386	0.4536932469	1	0	-0.2986	0.1422							0.0033	0.1059053052	1	1	-0.4296	0.1422
CG12347	3R	0.4736	0.999999132	0	0	-0.2185	0.3039							0.9318	0.999999132	0	0	0.02607	0.3039							0.4595	0.9999449387	0	0	-0.2508	0.3387							0.6198	0.9999449387	0	0	-0.1682	0.3387
CG1236	3R	0.0097	0.091163033	1	1	0.3142	0.1193							0.0406	0.2639028459	1	0	0.2471	0.1193							0.0002	0.0133096815	1	1	-0.4470	0.1173							0.0061	0.157265236	1	1	-0.3233	0.1173
CG12360	3R	0.1361	0.5773384169	0	0	-0.2345	0.1533							0.1912	0.6989643449	0	0	-0.2048	0.1533							0.4418	0.9999449387	0	0	-0.1105	0.1431							0.8767	0.9999449387	0	0	-0.02225	0.1431
CG12361	3L	0.0031	0.0369375661	1	1	0.5082	0.1583							0.0045	0.0498680274	1	1	0.4852	0.1583							0.9330	0.9999449387	0	0	-0.01375	0.1630							0.1324	0.7783089417	0	0	0.2476	0.1630
CG12362	3L	<.0001	0.0016185544	1	1	-0.9477	0.2290							0.6380	0.999999132	0	0	0.1081	0.2290							0.9647	0.9999449387	0	0	0.01017	0.2294							0.3568	0.9999449387	0	0	-0.2117	0.2294
CG12367	2R	0.4251	0.9857492485	0	0	-0.1356	0.1695							0.1117	0.511637469	0	0	-0.2712	0.1695							0.1872	0.8726255176	0	0	-0.2310	0.1749							0.6386	0.9999449387	0	0	-0.08219	0.1749
CG12370	2R
CG12374	2R	0.4417	0.9963762618	0	0	0.4236	0.5491							0.4195	0.981971141	0	0	0.4445	0.5491							0.9049	0.9999449387	0	0	-0.05973	0.4995							0.2993	0.977345091	0	0	-0.5191	0.4995
CG12375	2L	0.9818	0.999999132	0	0	-0.00700	0.3038							0.9849	0.999999132	0	0	0.005815	0.3038							0.6717	0.9999449387	0	0	-0.1469	0.3455							0.6090	0.9999449387	0	0	-0.1774	0.3455
CG12376	2R	0.0311	0.2175736271	1	0	-0.5886	0.2704							0.5443	0.999999132	0	0	-0.1643	0.2704							0.9252	0.9999449387	0	0	0.02752	0.2928							0.3051	0.9813273197	0	0	-0.3007	0.2928
CG12384	2R	<.0001	0.0000756081	1	1	0.9836	0.1680							<.0001	7.2791539E-6	1	1	1.1491	0.1680							0.0002	0.0169617986	1	1	-0.5754	0.1499							<.0001	0.0068998371	1	1	-0.6282	0.1499
CG1239	3R	<.0001	0.0003986063	1	1	0.9713	0.1876							0.4493	0.999999132	0	0	-0.1438	0.1876							0.0090	0.1994967218	1	1	-0.5163	0.1933							0.2637	0.9513779203	0	0	-0.2174	0.1933
CG12391	2R	0.8478	0.999999132	0	0	-0.03371	0.1750							0.4690	0.999999132	0	0	-0.1274	0.1750							<.0001	0.0001254058	1	1	-0.8249	0.1564							0.0029	0.0984174205	1	1	-0.4706	0.1564
CG12393	2L
CG12395	X							<.0001	1.3119484E-6	1	1	-0.8243	0.1382							<.0001	1.8878821E-9	1	1									0.6314	0.9999449387	0	0	0.06736	0.1402							0.9347	0.9999770542	0	0	-0.01149	0.1402
CG12398	X							0.5506	0.999999132	0	0	-0.1229	0.2056							0.0042	0.0110864199	1	1									0.1177	0.7472666422	0	0	-0.3284	0.2093							0.4822	0.9999770542	0	0	0.1473	0.2093
CG12402	3R	0.7834	0.999999132	0	0	0.05874	0.2129							0.7727	0.999999132	0	0	0.06174	0.2129							0.4833	0.9999449387	0	0	-0.1690	0.2406							0.5470	0.9999449387	0	0	-0.1452	0.2406
CG12404	2L
CG12413	3R	0.9626	0.999999132	0	0	-0.00530	0.1123							0.3038	0.8725038018	0	0	-0.1174	0.1123							0.0070	0.1715809764	1	1	-0.3710	0.1345							0.0405	0.467476305	1	0	-0.2796	0.1345
CG12420	3R	0.0019	0.0254280492	1	1	-0.5295	0.1679							0.0040	0.0452366293	1	1	-0.4912	0.1679							0.3078	0.9832964666	0	0	-0.1704	0.1669							0.2189	0.9088052658	0	0	-0.2054	0.1669
CG12424	2R	0.1374	0.5807782166	0	0	0.3139	0.2089							0.0054	0.0572097325	1	1	0.6003	0.2089							0.0595	0.5601708132	0	0	-0.3854	0.2034							0.0096	0.2072814591	1	0	-0.5321	0.2034
CG12428	3R
CG12432	X							0.6905	0.999999132	0	0	-0.2792	0.6999							0.4901	0.5812922707	0	0									0.9299	0.9999449387	0	0	-0.06090	0.6917							0.9646	0.9999770542	0	0	-0.03069	0.6917
CG12433	X							<.0001	0.0000347737	1	1	-0.6894	0.1305							<.0001	1.1172638E-8	1	1									0.5191	0.9999449387	0	0	-0.08503	0.1316							0.2625	0.9999770542	0	0	0.1480	0.1316
CG12438	2L	0.1079	0.5011739734	0	0	-0.3343	0.2053							0.8541	0.999999132	0	0	0.03789	0.2053							0.7600	0.9999449387	0	0	-0.05423	0.1773							0.0379	0.4492344971	1	0	-0.3705	0.1773
CG1244	3L	0.0005	0.0077011792	1	1	0.9127	0.2326							0.0311	0.2178301635	1	0	0.5252	0.2326							0.0100	0.212665665	1	0	-0.5963	0.2265							0.3207	0.9874943698	0	0	-0.2262	0.2265
CG12442	2R	0.0002	0.004618814	1	1	-0.6798	0.1639							0.0027	0.0332251067	1	1	-0.5345	0.1639							0.0113	0.2281374469	1	0	-0.3865	0.1494							0.0114	0.2293125437	1	0	-0.3859	0.1494
CG12448	2L	<.0001	0.0000317645	1	1	-0.5900	0.09493							0.0810	0.4188530093	0	0	0.1713	0.09493							0.0657	0.5853765909	0	0	0.1927	0.1035							0.8379	0.9999449387	0	0	-0.02122	0.1035
CG12455	2L	0.0146	0.1253189308	1	1	-0.2944	0.1138							0.0047	0.0513929981	1	1	-0.3472	0.1138							0.7223	0.9999449387	0	0	0.06755	0.1895							0.3114	0.9840323623	0	0	0.1929	0.1895
CG1246	3L	0.6191	0.999999132	0	0	-0.08558	0.1719							0.6711	0.999999132	0	0	0.07310	0.1719							0.6454	0.9999449387	0	0	0.06196	0.1346							0.0136	0.2541908231	1	0	-0.3330	0.1346
CG12464	2R	<.0001	0.0005455153	1	1	-0.5289	0.1048							0.9266	0.999999132	0	0	0.009733	0.1048							0.1225	0.7564788459	0	0	-0.1665	0.1068							<.0001	0.0017063191	1	1	-0.5007	0.1068
CG12467	X							0.0010	0.0143212455	1	1	0.4045	0.1142							0.0114	0.0258662558	1	1									0.0218	0.3342305742	1	0	-0.2851	0.1212							0.4480	0.9999770542	0	0	0.09256	0.1212
CG12481	X							0.0002	0.0038246594	1	1	-0.4852	0.1193							<.0001	0.000208012	1	1									0.4245	0.9999449387	0	0	-0.09287	0.1155							0.1166	0.9999770542	0	0	0.1838	0.1155
CG12484	2R	0.6404	0.999999132	0	0	-0.08285	0.1770							0.5384	0.999999132	0	0	0.1091	0.1770							0.2135	0.9038035068	0	0	-0.2223	0.1785							0.1006	0.7057112913	0	0	-0.2937	0.1785
CG12486	3L
CG12488	2R
CG1249	3R	0.9728	0.999999132	0	0	0.009266	0.2704							0.8297	0.999999132	0	0	-0.05838	0.2704							0.4684	0.9999449387	0	0	-0.2415	0.3325							0.7677	0.9999449387	0	0	-0.09835	0.3325
CG12490	2R	<.0001	0.0000218201	1	1	-0.5596	0.1005							<.0001	0.0000256728	1	1	-0.5548	0.1005							0.0205	0.3233855148	1	0	-0.2240	0.09595							0.0394	0.4596430506	1	0	-0.1989	0.09595
CG12496	X							0.5024	0.999999132	0	0	0.1539	0.2275							0.1125	0.1758709939	0	1									0.5874	0.9999449387	0	0	-0.1197	0.2194							0.5029	0.9999770542	0	0	0.1478	0.2194
CG12498	X							<.0001	0.0005208531	1	1	-0.5875	0.1221							<.0001	0.0000848926	1	1									0.1552	0.8214106035	0	0	-0.1544	0.1073							0.2161	0.9999770542	0	0	0.1340	0.1073
CG12499	3R	0.2694	0.8296515734	0	0	0.1792	0.1618							0.4858	0.999999132	0	0	-0.1130	0.1618							0.0202	0.320848678	1	0	-0.3828	0.1644							0.2375	0.926567865	0	0	-0.1944	0.1644
CG12502	3L	0.9294	0.999999132	0	0	-0.02834	0.3187							0.6604	0.999999132	0	0	0.1406	0.3187							0.7903	0.9999449387	0	0	-0.07384	0.2774							0.4139	0.9999449387	0	0	-0.2271	0.2774
CG12507	X							0.7673	0.999999132	0	0	-0.04395	0.1477							<.0001	0.0000729556	1	1									0.0045	0.128842616	1	1	-0.4316	0.1464							0.0013	0.2395794269	1	0	0.4914	0.1464
CG12508	2L	0.8104	0.999999132	0	0	0.08375	0.3462							0.8486	0.999999132	0	0	0.06662	0.3462							0.2021	0.8886047996	0	0	-0.3231	0.2514							0.2371	0.9264507453	0	0	-0.2992	0.2514
CG12511	2L	<.0001	0.0000187279	1	1	-0.7540	0.1172							0.0103	0.0956464157	1	1	-0.3202	0.1172							0.4078	0.9999449387	0	0	0.09470	0.1139							0.1056	0.7177124636	0	0	-0.1861	0.1139
CG12512	2L	0.2492	0.79904567	0	0	-0.2274	0.1963							0.3478	0.9218537416	0	0	-0.1851	0.1963							0.9483	0.9999449387	0	0	0.01203	0.1854							0.3912	0.9999449387	0	0	-0.1591	0.1854
CG12516	3R	<.0001	7.138071E-10	1	1	-1.0721	0.1258							0.2630	0.8203613455	0	0	-0.1420	0.1258							0.5916	0.9999449387	0	0	-0.06980	0.1299							<.0001	0.000054918	1	1	-0.7135	0.1299
CG12517	2L	0.3118	0.8814779323	0	0	-0.3078	0.2993							0.1396	0.5858977573	0	0	-0.4538	0.2993							0.4776	0.9999449387	0	0	-0.1877	0.2633							0.7694	0.9999449387	0	0	-0.07740	0.2633
CG12520	3L	0.2746	0.8363501814	0	0	-0.2143	0.1952							0.1920	0.7005867409	0	0	-0.2563	0.1952							0.8221	0.9999449387	0	0	0.05348	0.2377							0.5696	0.9999449387	0	0	0.1353	0.2377
CG12521	3L	0.0542	0.3213772325	0	0	-0.3085	0.1590							0.0013	0.017908028	1	1	0.5226	0.1590							0.4910	0.9999449387	0	0	-0.1143	0.1659							0.0057	0.1498168176	1	1	-0.4611	0.1659
CG12522	3L	0.0899	0.4476368739	0	0	-0.1860	0.1063							0.0762	0.4021223933	0	0	-0.1950	0.1063							0.7520	0.9999449387	0	0	-0.04343	0.1370							0.9143	0.9999449387	0	0	-0.01478	0.1370
CG12523	3L	0.4446	0.9984211835	0	0	-0.1150	0.1485							0.3774	0.949188696	0	0	-0.1330	0.1485							0.9730	0.9999449387	0	0	-0.00503	0.1479							0.9310	0.9999449387	0	0	0.01285	0.1479
CG12525	3L	0.0001	0.0028923087	1	1	-0.3862	0.09581							0.0002	0.0040616202	1	1	-0.3747	0.09581							0.1397	0.7907582736	0	0	0.1833	0.1236							0.0570	0.5496703478	0	0	0.2366	0.1236
CG12531	X
CG12535	X							0.0155	0.1311085148	1	1	-0.3158	0.1290							<.0001	1.7424428E-6	1	1									0.1340	0.782253334	0	0	-0.1923	0.1279							0.0730	0.9999770542	0	0	0.2304	0.1279
CG12539	X							<.0001	0.0005938572	1	1	-0.4746	0.1099							<.0001	7.3653345E-6	1	1									0.3345	0.9923086775	0	0	-0.1027	0.1063							0.3083	0.9999770542	0	0	0.1084	0.1063
CG12540	X							0.1044	0.491232146	0	0	0.3876	0.2337							0.0356	0.0676179449	1	1									0.3151	0.9850044045	0	0	-0.2309	0.2280							0.9402	0.9999770542	0	0	-0.01717	0.2280
CG12541	X							0.0547	0.3232025218	0	0	-0.3340	0.1692							0.0003	0.0010380519	1	1									0.0465	0.4996597567	1	0	-0.3224	0.1588							0.9860	0.9999770542	0	0	0.002796	0.1588
CG12558	3R	<.0001	2.9271473E-6	1	1	-0.6541	0.1108							0.0009	0.0131721346	1	1	-0.3795	0.1108							0.3411	0.9939367483	0	0	-0.1106	0.1160							0.0686	0.5974611299	0	0	-0.2119	0.1160
CG12560	2L	0.0238	0.1792456637	1	1	-0.1854	0.07796							0.0049	0.0538091518	1	1	-0.2360	0.07796							0.0125	0.2424617612	1	0	-0.2264	0.08887							<.0001	0.0055360547	1	1	-0.3792	0.08887
CG12565	X
CG12581	3R	0.5307	0.999999132	0	0	-0.09814	0.1558							0.6306	0.999999132	0	0	-0.07522	0.1558							0.0342	0.4250444667	1	0	-0.3254	0.1526							0.0362	0.4382639623	1	0	-0.3218	0.1526
CG12582	3R
CG12594	3R	0.4623	0.999999132	0	0	-0.2915	0.3917							0.9689	0.999999132	0	0	-0.01537	0.3917							0.2335	0.9228901639	0	0	-0.4725	0.3939							0.1867	0.8717537237	0	0	-0.5240	0.3939
CG12602	2L	0.0295	0.2093412075	1	0	-0.4110	0.1877							0.1271	0.5535603451	0	0	-0.2873	0.1877							0.7563	0.9999449387	0	0	0.05736	0.1847							0.4005	0.9999449387	0	0	-0.1554	0.1847
CG12605	3L	0.9149	0.999999132	0	0	0.04219	0.3917							0.0142	0.1222225385	1	1	1.0182	0.3917							0.1447	0.8010979449	0	0	-0.4342	0.2951							0.0584	0.5560640443	0	0	-0.5658	0.2951
CG12609	X							0.0678	0.3725189038	0	0	-0.3698	0.2011							0.2385	0.3259166468	0	0									0.2480	0.9382561007	0	0	0.2421	0.2091							0.3262	0.9999770542	0	0	-0.2057	0.2091
CG12617	2L	0.0013	0.0187222083	1	1	-0.5611	0.1591							0.1363	0.5780672349	0	0	0.2433	0.1591							0.1774	0.8588849598	0	0	-0.2696	0.1983							<.0001	0.0079383086	1	1	-0.8202	0.1983
CG12620	2L	0.1226	0.5414711972	0	0	-0.1878	0.1183							0.1231	0.542463819	0	0	-0.1875	0.1183							0.5259	0.9999449387	0	0	0.09100	0.1429							0.1340	0.7822991915	0	0	0.2161	0.1429
CG12625	X
CG12636	2L	<.0001	2.3788608E-6	1	1	-0.4724	0.08379							<.0001	0.0000508973	1	1	-0.4133	0.08379							0.6452	0.9999449387	0	0	0.04328	0.09397							0.7605	0.9999449387	0	0	0.02865	0.09397
CG12637	X							0.0034	0.040139199	1	1	-0.5982	0.2013							0.0086	0.0205317794	1	1									0.3572	0.9999449387	0	0	0.1817	0.1969							0.5295	0.9999770542	0	0	-0.1240	0.1969
CG12640	X							0.4196	0.9820029821	0	0	-0.07876	0.09667							<.0001	1.5418129E-7	1	1									0.0648	0.5816898236	0	0	-0.1945	0.1035							0.0016	0.2474387684	1	0	0.3423	0.1035
CG12645	X							0.2276	0.7645988617	0	0	-0.1571	0.1297							<.0001	0.0003643753	1	1									0.2102	0.8999798825	0	0	-0.1616	0.1286							0.2321	0.9999770542	0	0	0.1541	0.1286
CG1265	3L	0.7290	0.999999132	0	0	0.2258	0.6460							0.5647	0.999999132	0	0	0.3760	0.6460							0.9549	0.9999449387	0	0	-0.02676	0.4713							0.7398	0.9999449387	0	0	-0.1570	0.4713
CG12659	X
CG12661	X							<.0001	0.0000293047	1	1	-0.5319	0.09127							<.0001	4.4263222E-8	1	1									0.0008	0.0398626373	1	1	-0.2840	0.08041							0.0001	0.0673346155	1	1	0.3305	0.08041
CG12662	X							0.6820	0.999999132	0	0	0.1119	0.2724							0.4816	0.5736996272	0	0									0.3966	0.9999449387	0	0	-0.2397	0.2819							0.4127	0.9999770542	0	0	0.2316	0.2819
CG12663	X							<.0001	3.5893622E-7	1	1	-0.8191	0.1306							<.0001	6.4721984E-9	1	1									0.9829	0.9999449387	0	0	0.002729	0.1275							0.8052	0.9999770542	0	0	0.03148	0.1275
CG12672	X							0.2018	0.7193812534	0	0	0.1486	0.1147							0.9366	0.9524861077	0	0									0.0769	0.629338497	0	0	-0.2102	0.1169							0.9768	0.9999770542	0	0	-0.00341	0.1169
CG12674	2L	<.0001	1.343582E-11	1	1	-0.9987	0.1033							0.0003	0.004853956	1	1	-0.3975	0.1033							0.0448	0.4913814777	1	0	-0.2238	0.1108							0.0001	0.0110314475	1	1	-0.4334	0.1108
CG12679	X							0.0002	0.0040804247	1	1	-0.9272	0.2457							0.0001	0.0005820414	1	1									0.9483	0.9999449387	0	0	-0.01568	0.2418							0.9009	0.9999770542	0	0	0.03013	0.2418
CG1268	3L
CG12680	X							<.0001	1.3119484E-6	1	1	-0.6846	0.09917							<.0001	2.5760361E-8	1	1									0.2190	0.9091563805	0	0	-0.1132	0.09116							0.1917	0.9999770542	0	0	0.1203	0.09116
CG12682	X							0.4144	0.9786729838	0	0	-0.1906	0.2325							0.0840	0.1380843303	0	1									0.3957	0.9999449387	0	0	0.1903	0.2234							0.4423	0.9999770542	0	0	-0.1721	0.2234
CG12692	X							0.3900	0.9593886613	0	0	-0.1331	0.1533							0.0031	0.0086536867	1	1									0.1052	0.7169720787	0	0	-0.2523	0.1535							0.0370	0.9986702404	1	0	0.3270	0.1535
CG12698	X							<.0001	3.3923404E-7	1	1	-0.9388	0.1271							<.0001	2.7966885E-7	1	1									0.9838	0.9999449387	0	0	-0.00251	0.1234							0.7436	0.9999770542	0	0	0.04055	0.1234
CG12699	2R	0.6184	0.999999132	0	0	0.06273	0.1247							<.0001	1.2359861E-7	1	1	1.0774	0.1247							0.9418	0.9999449387	0	0	0.01264	0.1727							0.0065	0.1627819687	1	1	-0.4810	0.1727
CG12701	X							0.7643	0.999999132	0	0	0.1973	0.6568							0.9794	0.9852611064	0	0									0.5740	0.9999449387	0	0	-0.3735	0.6634							0.9136	0.9999770542	0	0	-0.07205	0.6634
CG12702	X							0.3457	0.9199242806	0	0	0.1750	0.1847							0.3424	0.435319027	0	0									0.0134	0.2516251847	1	0	-0.4498	0.1796							0.4484	0.9999770542	0	0	0.1365	0.1796
CG12703	X
CG1271	3L	0.7521	0.999999132	0	0	0.08349	0.2636							0.9670	0.999999132	0	0	-0.01092	0.2636							0.2190	0.9091923897	0	0	-0.3327	0.2702							0.2498	0.9404655606	0	0	-0.3115	0.2702
CG12713	3L
CG12716	X							0.0426	0.2725120337	1	0	-0.3094	0.1513							0.0002	0.0008310924	1	1									0.6043	0.9999449387	0	0	-0.08088	0.1558							0.1438	0.9999770542	0	0	0.2286	0.1558
CG12717	X
CG12723	X							0.0566	0.3305149121	0	0	-0.3590	0.1873							0.0001	0.0004687835	1	1									0.2917	0.9702204564	0	0	-0.2003	0.1897							0.2222	0.9999770542	0	0	0.2320	0.1897
CG12729	X							0.0055	0.0585894755	1	1	-0.2765	0.09747							<.0001	0.000119283	1	1									0.0915	0.6783177848	0	0	-0.1571	0.09246							0.0265	0.8729499913	1	0	0.2073	0.09246
CG1273	3L	<.0001	2.9611757E-7	1	1	-0.7085	0.1134							<.0001	7.9864627E-7	1	1	-0.6825	0.1134							0.3636	0.9999449387	0	0	-0.1171	0.1287							0.3411	0.9939367483	0	0	-0.1227	0.1287
CG12730	X							0.0095	0.0902293531	1	1	0.4100	0.1513							0.1630	0.2391241845	0	0									0.5081	0.9999449387	0	0	-0.09923	0.1491							0.4891	0.9999770542	0	0	0.1037	0.1491
CG12734	3L	0.0647	0.3614301053	0	0	0.5060	0.2712							0.4064	0.973373047	0	0	0.2260	0.2712							0.0106	0.2211040199	1	0	-0.6707	0.2611							0.2742	0.9592027198	0	0	-0.2860	0.2611
CG12736	2R	0.2934	0.8593972856	0	0	0.1426	0.1334							0.0005	0.0081579307	1	1	0.5201	0.1334							<.0001	0.0000121437	1	1	-0.7078	0.1139							<.0001	0.0000132983	1	1	-0.7048	0.1139
CG12746	3R	0.8074	0.999999132	0	0	0.06431	0.2628							0.6891	0.999999132	0	0	0.1056	0.2628							0.1087	0.725804379	0	0	-0.4446	0.2759							0.1997	0.885815227	0	0	-0.3550	0.2759
CG1275	3L	0.9347	0.999999132	0	0	-0.01886	0.2283							0.7121	0.999999132	0	0	-0.08503	0.2283							0.4481	0.9999449387	0	0	-0.1799	0.2362							0.4067	0.9999449387	0	0	-0.1969	0.2362
CG12753	3R	0.0055	0.0580314038	1	1	0.4323	0.1525							0.1257	0.5492669367	0	0	0.2353	0.1525							0.0006	0.0343841279	1	1	-0.4795	0.1388							0.1217	0.7549010413	0	0	-0.2154	0.1388
CG12765	2R	0.0008	0.0122038712	1	1	0.4215	0.1133							0.0001	0.0024904478	1	1	0.4998	0.1133							0.1080	0.7239074375	0	0	0.3347	0.2062							0.1492	0.8090063945	0	0	0.2999	0.2062
CG12766	3L	0.0043	0.0479721417	1	1	-0.2838	0.09204							0.8568	0.999999132	0	0	-0.01675	0.09204							0.2529	0.9421996177	0	0	-0.1449	0.1259							0.0011	0.0503224677	1	1	-0.4248	0.1259
CG12768	3L	0.8998	0.999999132	0	0	-0.05354	0.4218							0.8450	0.999999132	0	0	0.08314	0.4218							0.4514	0.9999449387	0	0	-0.2324	0.3073							0.4422	0.9999449387	0	0	-0.2372	0.3073
CG12769	2R	0.1941	0.705069183	0	0	0.1796	0.1370							0.5296	0.999999132	0	0	0.08654	0.1370							0.0495	0.5134294987	1	0	-0.3059	0.1548							0.1416	0.7944122755	0	0	-0.2284	0.1548
CG12772	X							0.8144	0.999999132	0	0	0.03609	0.1528							0.0015	0.0045598103	1	1									0.0357	0.4350373364	1	0	-0.3320	0.1547							0.6683	0.9999770542	0	0	-0.06661	0.1547
CG12773	X
CG12780	2R	<.0001	2.095939E-9	1	1	-1.0073	0.09446							<.0001	0.0012035664	1	1	-0.4456	0.09446							0.0051	0.1401923678	1	1	0.4253	0.1480							0.6656	0.9999449387	0	0	0.06418	0.1480
CG12782	2R	0.1944	0.705597209	0	0	-0.3309	0.2526							0.3599	0.9334734098	0	0	-0.2328	0.2526							0.9253	0.9999449387	0	0	-0.02564	0.2731							0.4507	0.9999449387	0	0	-0.2064	0.2731
CG12783	3R	<.0001	0.0020817049	1	1	-0.7591	0.1901							0.1141	0.5192603359	0	0	-0.3017	0.1901							0.5654	0.9999449387	0	0	0.1148	0.1996							0.3428	0.9943499449	0	0	-0.1895	0.1996
CG12785	3R	0.4646	0.999999132	0	0	0.09716	0.1312							0.0202	0.159277882	1	1	0.3212	0.1312							0.0106	0.2209126007	1	0	-0.4019	0.1540							0.5526	0.9999449387	0	0	-0.09179	0.1540
CG12795	2L	0.0049	0.0538375983	1	1	0.6855	0.2265							0.1425	0.5929019305	0	0	0.3408	0.2265							0.0001	0.0107668104	1	1	-0.6996	0.1740							0.1737	0.8541606086	0	0	-0.2385	0.1740
CG12796	X							0.3336	0.9073921524	0	0	-0.3637	0.3720							0.2900	0.3809795848	0	0									0.8101	0.9999449387	0	0	-0.09136	0.3786							0.6735	0.9999770542	0	0	0.1602	0.3786
CG12807	3R	<.0001	8.515382E-6	1	1	-0.7074	0.1257							<.0001	6.2217452E-6	1	1	-0.7178	0.1257							0.6987	0.9999449387	0	0	-0.05725	0.1478							0.7605	0.9999449387	0	0	-0.04509	0.1478
CG12811	3R
CG12813	3R	0.1059	0.4953927923	0	0	-0.4221	0.2577							0.3027	0.8711100668	0	0	-0.2676	0.2577							0.3904	0.9999449387	0	0	0.2293	0.2665							0.5636	0.9999449387	0	0	-0.1541	0.2665
CG12814	3R	0.8070	0.999999132	0	0	0.02765	0.1123							0.0035	0.0407678209	1	1	0.3549	0.1123							0.0144	0.2615762179	1	0	-0.3165	0.1268							0.0045	0.1289803168	1	1	-0.3698	0.1268
CG12818	3R
CG12821	2R	0.0059	0.0616299201	1	1	-0.3247	0.1143							0.5398	0.999999132	0	0	-0.07041	0.1143							0.8004	0.9999449387	0	0	-0.03975	0.1570							0.7882	0.9999449387	0	0	-0.04223	0.1570
CG12824	2R
CG12825	2R	0.7843	0.999999132	0	0	0.04084	0.1479							0.0092	0.0880756698	1	1	0.4106	0.1479							0.5198	0.9999449387	0	0	-0.09889	0.1530							<.0001	0.0039479922	1	1	-0.6711	0.1530
CG12826	2R
CG12828	2R	0.0002	0.0043269347	1	1	-0.4639	0.1193							0.2930	0.8589932262	0	0	-0.1264	0.1193							0.4951	0.9999449387	0	0	0.07311	0.1070							0.0007	0.0357849976	1	1	-0.3699	0.1070
CG12831	2R	<.0001	7.0726012E-6	1	1	-0.6615	0.1187							0.4242	0.9850549303	0	0	-0.09508	0.1187							0.5847	0.9999449387	0	0	-0.05910	0.1081							0.0080	0.1865045413	1	1	-0.2877	0.1081
CG12835	2R	0.0007	0.0103843978	1	1	-0.4582	0.1209							0.0066	0.0672203176	1	1	-0.3523	0.1209							0.2631	0.9509636129	0	0	-0.1571	0.1395							0.3511	0.9979579447	0	0	-0.1308	0.1395
CG12836	2R	0.0105	0.0974728644	1	1	-0.4045	0.1485							0.0185	0.149144034	1	1	-0.3692	0.1485							0.5499	0.9999449387	0	0	-0.1011	0.1684							0.9632	0.9999449387	0	0	-0.00779	0.1684
CG12849	2R	0.0008	0.0122343449	1	1	-0.4807	0.1293							0.0008	0.0126917287	1	1	-0.4786	0.1293							0.4587	0.9999449387	0	0	-0.09618	0.1292							0.6595	0.9999449387	0	0	-0.05713	0.1292
CG12851	2R	0.2763	0.8380915067	0	0	-0.2927	0.2679							0.7067	0.999999132	0	0	0.1010	0.2679							0.4968	0.9999449387	0	0	-0.1847	0.2715							0.3987	0.9999449387	0	0	-0.2294	0.2715
CG12857	2R	<.0001	8.447305E-10	1	1	-0.8262	0.1080							0.1517	0.6141988702	0	0	-0.1557	0.1080							0.6896	0.9999449387	0	0	-0.05270	0.1319							0.0060	0.1546813551	1	1	-0.3642	0.1319
CG12858	2R	0.7513	0.999999132	0	0	-0.03920	0.1232							0.0009	0.0134123721	1	1	0.4278	0.1232							0.0190	0.3088328534	1	0	-0.2836	0.1199							0.0001	0.0110245743	1	1	-0.4690	0.1199
CG12859	2R	0.8675	0.999999132	0	0	0.03936	0.2339							0.0204	0.1602431977	1	1	0.5718	0.2339							0.0433	0.4831060104	1	0	-0.5027	0.2453							0.0199	0.3182912681	1	0	-0.5813	0.2453
CG12860	2R	0.0158	0.1330742293	1	1	-0.4030	0.1631							<.0001	0.0000294657	1	1	0.8938	0.1631							0.3707	0.9999449387	0	0	-0.1799	0.2006							0.0086	0.1949424307	1	1	-0.5317	0.2006
CG12861	2R	0.4445	0.9983871878	0	0	-0.1883	0.2454							0.0005	0.0077636849	1	1	0.8869	0.2454							0.2641	0.9519456107	0	0	-0.2681	0.2397							0.0060	0.1545341122	1	1	-0.6633	0.2397
CG12863	2R	0.0164	0.1363522277	1	1	0.3419	0.1409							0.7894	0.999999132	0	0	-0.03770	0.1409							<.0001	0.0082939573	1	1	-0.5358	0.1350							0.2210	0.9108832638	0	0	-0.1655	0.1350
CG12866	2R	0.0019	0.0244963374	1	1	-0.5844	0.1863							0.2768	0.838675578	0	0	-0.2030	0.1863							0.9130	0.9999449387	0	0	-0.01882	0.1723							0.3953	0.9999449387	0	0	-0.1465	0.1723
CG12868	2R	0.0086	0.0831623814	1	1	0.5010	0.1854							0.0072	0.0722796943	1	1	0.5131	0.1854							0.0814	0.6449497198	0	0	-0.3230	0.1845							0.1281	0.7705892724	0	0	-0.2819	0.1845
CG12869	2R	0.1642	0.6431470368	0	0	-0.3692	0.2637							0.0881	0.4417592701	0	0	-0.4537	0.2637							0.7948	0.9999449387	0	0	-0.06703	0.2575							0.8839	0.9999449387	0	0	-0.03764	0.2575
CG1287	3R	0.0307	0.2158510331	1	0	-0.3160	0.1396							0.0002	0.0043407913	1	1	0.5824	0.1396							0.0615	0.5681658616	0	0	-0.2840	0.1500							<.0001	0.0002011821	1	1	-0.8046	0.1500
CG12877	3R	<.0001	0.000887384	1	1	0.6800	0.1404							0.0119	0.1069417553	1	1	0.3753	0.1404							<.0001	0.0017762911	1	1	-0.5458	0.1168							0.0316	0.4074849115	1	0	-0.2551	0.1168
CG12879	3R	0.0012	0.0170578333	1	1	0.5676	0.1590							0.1280	0.5561677361	0	0	0.2486	0.1590							<.0001	1.5006724E-6	1	1	-0.8804	0.1286							<.0001	0.0021892571	1	1	-0.5922	0.1286
CG12880	3R	0.0002	0.0031078297	1	1	-0.6703	0.1553							0.0217	0.1679490305	1	1	-0.3752	0.1553							0.2836	0.9650570306	0	0	-0.1619	0.1500							0.1690	0.8471677471	0	0	-0.2080	0.1500
CG12885	3R	0.0740	0.3952238458	0	0	-0.5325	0.2953							0.1901	0.6964549233	0	0	-0.3893	0.2953							0.9340	0.9999449387	0	0	-0.02431	0.2931							0.7831	0.9999449387	0	0	-0.08075	0.2931
CG12895	2R
CG12898	2R	<.0001	3.589763E-10	1	1	-1.1460	0.09862							<.0001	2.4302858E-9	1	1	-1.0432	0.09862							0.3957	0.9999449387	0	0	-0.1172	0.1374							0.1901	0.876050277	0	0	-0.1814	0.1374
CG12900	2R	0.0002	0.0043441314	1	1	-0.4036	0.1080							0.0011	0.0156125924	1	1	-0.3574	0.1080							0.4263	0.9999449387	0	0	-0.09707	0.1220							0.6386	0.9999449387	0	0	-0.05731	0.1220
CG12901	2R	<.0001	2.937907E-6	1	1	-0.8417	0.1165							0.0145	0.1246422159	1	1	-0.3017	0.1165							0.6018	0.9999449387	0	0	0.07901	0.1509							0.6029	0.9999449387	0	0	0.07877	0.1509
CG12902	2R	0.5520	0.999999132	0	0	-0.2268	0.3796							0.0467	0.2906300574	1	0	0.7683	0.3796							0.7000	0.9999449387	0	0	-0.1212	0.3143							0.1618	0.8341834558	0	0	-0.4412	0.3143
CG12907	2R	0.0041	0.0463211315	1	1	-0.3782	0.1220							0.2420	0.7878269077	0	0	0.1455	0.1220							0.5756	0.9999449387	0	0	0.1056	0.1879							0.4609	0.9999449387	0	0	0.1391	0.1879
CG12909	2R
CG1291	3L
CG12910	2R
CG12911	2R	<.0001	3.5517529E-7	1	1	-0.5584	0.08881							<.0001	7.8375213E-7	1	1	-0.5413	0.08881							0.5610	0.9999449387	0	0	-0.06476	0.1113							0.6504	0.9999449387	0	0	-0.05048	0.1113
CG12913	2R
CG12914	2R	<.0001	1.1519999E-9	1	1	-0.9160	0.08338							0.0007	0.0113476939	1	1	-0.3129	0.08338							0.4071	0.9999449387	0	0	0.09903	0.1189							0.2842	0.9653298673	0	0	-0.1281	0.1189
CG12917	2R	<.0001	0.0000256811	1	1	-0.4664	0.08748							<.0001	0.0000150875	1	1	-0.4789	0.08748							0.1484	0.8072569905	0	0	-0.1210	0.08353							0.1889	0.874182244	0	0	-0.1100	0.08353
CG12920	2R	<.0001	0.0000817125	1	1	-0.5835	0.1197							<.0001	0.0001982403	1	1	-0.5561	0.1197							0.6803	0.9999449387	0	0	-0.05371	0.1303							0.5478	0.9999449387	0	0	-0.07834	0.1303
CG12923	2R	0.0054	0.0579955383	1	1	-0.4517	0.1511							0.0110	0.1008368683	1	1	0.4088	0.1511							0.0844	0.6535305575	0	0	-0.2416	0.1385							<.0001	0.0035919332	1	1	-0.6115	0.1385
CG12926	2R
CG12928	2R	0.0120	0.1075716875	1	1	0.7682	0.3007							0.9405	0.999999132	0	0	0.02250	0.3007							0.0342	0.4249521821	1	0	-0.6442	0.3028							0.5060	0.9999449387	0	0	-0.2017	0.3028
CG12934	2R	0.3236	0.8949319775	0	0	-0.1930	0.1946							0.6849	0.999999132	0	0	-0.07918	0.1946							0.5057	0.9999449387	0	0	-0.1414	0.2123							0.2559	0.9447944156	0	0	-0.2416	0.2123
CG12936	2R	0.8385	0.999999132	0	0	0.04375	0.2143							0.0286	0.2051970485	1	0	-0.4727	0.2143							0.0440	0.4868856799	1	0	-0.4532	0.2245							0.6494	0.9999449387	0	0	-0.1021	0.2245
CG12938	2R	0.1490	0.6084666279	0	0	0.2470	0.1669							0.5092	0.999999132	0	0	-0.1115	0.1669							0.0002	0.0181963235	1	1	-0.5646	0.1480							0.3171	0.986108052	0	0	-0.1489	0.1480
CG12942	2R	0.0171	0.1402259497	1	1	0.4101	0.1710							0.2744	0.8361203349	0	0	-0.1872	0.1710							0.0005	0.0307708752	1	1	-0.5758	0.1657							0.1944	0.8802393286	0	0	-0.2152	0.1657
CG12943	2R	0.1548	0.6212546278	0	0	-0.3209	0.2232							0.3844	0.9542971946	0	0	-0.1953	0.2232							0.3659	0.9999449387	0	0	-0.1985	0.2191							0.0908	0.675300136	0	0	-0.3723	0.2191
CG12945	3R	0.8526	0.999999132	0	0	0.02797	0.1493							0.3040	0.8728199427	0	0	-0.1560	0.1493							<.0001	0.0014003093	1	1	-0.7306	0.1538							0.0051	0.1407245169	1	1	-0.4417	0.1538
CG12946	3R	0.7714	0.999999132	0	0	-0.06135	0.2107							0.5930	0.999999132	0	0	0.1129	0.2107							0.6217	0.9999449387	0	0	-0.1034	0.2094							0.1169	0.7461763959	0	0	-0.3292	0.2094
CG12947	3R	0.7812	0.999999132	0	0	-0.04389	0.1566							0.7160	0.999999132	0	0	-0.05751	0.1566							0.0568	0.549292207	0	0	-0.2769	0.1435							0.0400	0.4641733896	1	0	-0.2990	0.1435
CG12948	3R
CG1295	3L	0.0002	0.004063711	1	1	-0.4974	0.1184							0.0007	0.0104143006	1	1	-0.4486	0.1184							0.4145	0.9999449387	0	0	-0.1167	0.1423							0.5156	0.9999449387	0	0	-0.09289	0.1423
CG12950	3R	0.0856	0.4335672416	0	0	-0.3515	0.1980							0.3759	0.9479554339	0	0	-0.1779	0.1980							0.4140	0.9999449387	0	0	-0.1640	0.1998							0.6847	0.9999449387	0	0	-0.08140	0.1998
CG12951	3R	0.1620	0.638278477	0	0	-0.4409	0.3138							0.1252	0.5473872052	0	0	-0.4839	0.3138							0.9055	0.9999449387	0	0	-0.03973	0.3345							0.8929	0.9999449387	0	0	-0.04507	0.3345
CG12960	2R	0.0040	0.0458008297	1	1	-0.6418	0.2065							0.0028	0.034558289	1	1	-0.6697	0.2065							0.9479	0.9999449387	0	0	-0.01715	0.2618							0.9669	0.9999449387	0	0	-0.01088	0.2618
CG12963	2R	0.1657	0.6460626813	0	0	-0.4578	0.3281							0.3669	0.9395506453	0	0	-0.2973	0.3281							0.7675	0.9999449387	0	0	-0.09704	0.3280							0.3555	0.9992203215	0	0	-0.3035	0.3280
CG12964	2R	0.5892	0.999999132	0	0	-0.4203	0.7771							0.6160	0.999999132	0	0	-0.3904	0.7771							0.9560	0.9999449387	0	0	0.04109	0.7450							0.9037	0.9999449387	0	0	0.09021	0.7450
CG12970	2R	0.0106	0.0983364148	1	1	-0.3565	0.1372							0.0060	0.0627240449	1	1	-0.3843	0.1372							0.7411	0.9999449387	0	0	-0.04504	0.1362							0.7182	0.9999449387	0	0	-0.04921	0.1362
CG12971	3L	0.0180	0.145878523	1	1	-0.4929	0.1973							0.3543	0.9288171211	0	0	-0.1855	0.1973							0.3791	0.9999449387	0	0	-0.1727	0.1954							0.0741	0.6190646817	0	0	-0.3530	0.1954
CG12972	3L	0.5565	0.999999132	0	0	-0.09411	0.1596							0.1795	0.6756015218	0	0	-0.2155	0.1596							0.0091	0.2016850493	1	0	-0.3546	0.1352							0.1178	0.7472666422	0	0	-0.2121	0.1352
CG12974	3L	0.2593	0.8148158358	0	0	-0.1572	0.1388							0.9583	0.999999132	0	0	-0.00726	0.1388							0.2387	0.9281398445	0	0	0.1691	0.1434							0.9732	0.9999449387	0	0	-0.00481	0.1434
CG12975	3L	0.2974	0.8648034816	0	0	-0.1419	0.1339							0.2313	0.7707293199	0	0	-0.1635	0.1339							<.0001	0.0004859294	1	1	-0.6611	0.1298							0.0006	0.0329595335	1	1	-0.4625	0.1298
CG12976	3L
CG12977	3L	0.7209	0.999999132	0	0	0.06033	0.1674							0.9957	0.999999132	0	0	0.000905	0.1674							0.0128	0.2452889864	1	0	-0.3572	0.1406							0.0183	0.3025885564	1	0	-0.3381	0.1406
CG1298	2R	0.1466	0.6032598574	0	0	0.2190	0.1471							0.0372	0.2478432094	1	0	0.3204	0.1471							<.0001	0.0000924563	1	1	-0.6973	0.1243							0.0001	0.0107668104	1	1	-0.5000	0.1243
CG12983	3L	0.0990	0.4753036735	0	0	-0.5818	0.3480							0.6965	0.999999132	0	0	-0.1363	0.3480							0.8092	0.9999449387	0	0	-0.08675	0.3588							0.4595	0.9999449387	0	0	-0.2659	0.3588
CG12985	X							<.0001	1.674253E-6	1	1	-0.9323	0.1367							<.0001	1.59039E-9	1	1									0.5440	0.9999449387	0	0	-0.08015	0.1314							0.4610	0.9999770542	0	0	0.09746	0.1314
CG1299	3L
CG12990	X							0.0824	0.424079468	0	0	-0.4163	0.2385							0.0198	0.0412919759	1	1									0.7273	0.9999449387	0	0	-0.08433	0.2416							0.5941	0.9999770542	0	0	0.1289	0.2416
CG12991	X							0.3152	0.8855535691	0	0	0.2156	0.2122							0.5527	0.6393262127	0	0									0.4948	0.9999449387	0	0	-0.1404	0.2045							0.4604	0.9999770542	0	0	0.1519	0.2045
CG12992	X							0.2169	0.7469033263	0	0	-0.3356	0.2679							0.2504	0.3391758848	0	0									0.6917	0.9999449387	0	0	-0.1040	0.2612							0.4478	0.9999770542	0	0	0.1995	0.2612
CG12993	X							<.0001	4.6839183E-9	1	1	-0.6571	0.09430							<.0001	1.065823E-15	1	1									0.0556	0.5438554207	0	0	-0.1814	0.09457							0.0158	0.7223977108	1	0	0.2291	0.09457
CG12996	X							<.0001	0.0000477807	1	1	-0.8931	0.1578							<.0001	1.6951118E-6	1	1									0.8860	0.9999449387	0	0	0.02233	0.1551							0.8374	0.9999770542	0	0	0.03196	0.1551
CG12998	X
CG13000	X							0.0361	0.2428797204	1	0	0.2098	0.09708							<.0001	0.0000294015	1	1									0.0111	0.225956284	1	0	-0.2384	0.09106							0.0040	0.3738405593	1	0	0.2720	0.09106
CG13001	X							0.1085	0.5027418637	0	0	0.5066	0.3092							0.2104	0.2946737251	0	0									0.4620	0.9999449387	0	0	-0.2282	0.3083							0.3666	0.9999770542	0	0	0.2804	0.3083
CG13002	X							<.0001	0.0002077538	1	1	-1.3815	0.2686							0.0011	0.0034384864	1	1									0.0978	0.6957763378	0	0	0.4406	0.2622							0.1043	0.9999770542	0	0	-0.4322	0.2622
CG13003	X							0.7270	0.999999132	0	0	-0.1207	0.3436							0.2036	0.2871139248	0	0									0.2518	0.9418777013	0	0	-0.4047	0.3499							0.1225	0.9999770542	0	0	0.5478	0.3499
CG13004	X							<.0001	0.0013903354	1	1	-0.8858	0.1989							<.0001	8.4623489E-7	1	1									0.9240	0.9999449387	0	0	0.01769	0.1847							0.7238	0.9999770542	0	0	0.06557	0.1847
CG13005	X							0.9336	0.999999132	0	0	0.02026	0.2428							0.0485	0.0875784211	1	1									0.5796	0.9999449387	0	0	-0.1346	0.2427							0.7637	0.9999770542	0	0	-0.07306	0.2427
CG13008	X							0.0078	0.0769818706	1	1	-0.3555	0.1331							<.0001	1.6348539E-6	1	1									0.5953	0.9999449387	0	0	-0.07243	0.1363							0.3550	0.9999770542	0	0	0.1261	0.1363
CG13011	X
CG13014	X							0.7957	0.999999132	0	0	0.04995	0.1917							0.3201	0.4116944649	0	0									0.0232	0.3451818046	1	0	-0.4225	0.1817							0.0848	0.9999770542	0	0	0.3180	0.1817
CG13016	2R	0.0509	0.3079772374	0	0	0.4059	0.2057							0.8515	0.999999132	0	0	-0.03859	0.2057							0.0281	0.3818330253	1	0	-0.4001	0.1814							0.7894	0.9999449387	0	0	-0.04849	0.1814
CG13021	X							0.0087	0.0841720332	1	1	-0.5222	0.1903							0.0002	0.000821224	1	1									0.8521	0.9999449387	0	0	0.03440	0.1837							0.9389	0.9999770542	0	0	0.01413	0.1837
CG13022	3L	<.0001	6.2702191E-8	1	1	-0.9182	0.1268							<.0001	2.196707E-8	1	1	-0.9549	0.1268							0.5667	0.9999449387	0	0	-0.07766	0.1353							0.9314	0.9999449387	0	0	0.01167	0.1353
CG13023	3L	0.9819	0.999999132	0	0	0.005803	0.2549							0.7703	0.999999132	0	0	-0.07455	0.2549							0.4746	0.9999449387	0	0	-0.1802	0.2518							0.3954	0.9999449387	0	0	-0.2142	0.2518
CG13024	3L
CG13025	3L	0.0054	0.0573111069	1	1	0.4267	0.1510							0.4351	0.9920709016	0	0	-0.1182	0.1510							<.0001	1.1102464E-6	1	1	-0.8479	0.1339							0.0126	0.2436938832	1	0	-0.3352	0.1339
CG13027	3L	0.1315	0.565621888	0	0	-0.3094	0.2036							0.4929	0.999999132	0	0	0.1401	0.2036							0.5063	0.9999449387	0	0	-0.1225	0.1842							0.1198	0.7509050168	0	0	-0.2872	0.1842
CG13028	3L	0.0268	0.1959187371	1	1	-0.3432	0.1518							0.0403	0.2626375189	1	0	-0.3170	0.1518							0.0192	0.3107078764	1	0	-0.2956	0.1252							0.0210	0.3276324793	1	0	-0.2911	0.1252
CG13029	3L	0.0534	0.3180278556	0	0	-0.2082	0.1072							0.1094	0.5051442119	0	0	-0.1723	0.1072							0.0281	0.3818330253	1	0	-0.2572	0.1169							0.0853	0.6572696317	0	0	-0.2014	0.1169
CG13030	3L	0.1422	0.5923918792	0	0	-0.4577	0.3084							0.7411	0.999999132	0	0	0.1023	0.3084							0.2360	0.9250956619	0	0	-0.3512	0.2955							0.0665	0.5884480405	0	0	-0.5451	0.2955
CG13031	3L	0.2353	0.7771323037	0	0	-0.08284	0.06844							0.2433	0.7899432102	0	0	-0.08140	0.06844							0.5706	0.9999449387	0	0	-0.05683	0.09984							0.5125	0.9999449387	0	0	-0.06565	0.09984
CG13032	3L	0.1406	0.5885887019	0	0	-0.4014	0.2715							0.6731	0.999999132	0	0	0.1147	0.2715							0.7224	0.9999449387	0	0	0.08897	0.2504							0.5934	0.9999449387	0	0	-0.1337	0.2504
CG13033	3L	0.2667	0.8257762948	0	0	-0.4368	0.3901							0.3962	0.9645170822	0	0	-0.3330	0.3901							0.5871	0.9999449387	0	0	-0.2127	0.3911							0.7195	0.9999449387	0	0	-0.1406	0.3911
CG13035	3L	<.0001	8.6424859E-6	1	1	-0.7177	0.1328							<.0001	3.8177636E-6	1	1	-0.7425	0.1328							0.3991	0.9999449387	0	0	-0.1173	0.1390							0.3941	0.9999449387	0	0	-0.1185	0.1390
CG13039	3L	0.1442	0.596773547	0	0	-0.2180	0.1476							0.0409	0.2654782043	1	0	0.3074	0.1476							0.1794	0.8610383502	0	0	-0.1828	0.1357							0.0006	0.0345880636	1	1	-0.4710	0.1357
CG13046	3L	0.0524	0.3138686748	0	0	-0.3781	0.1917							0.1248	0.5464778423	0	0	-0.2977	0.1917							0.4846	0.9999449387	0	0	-0.1337	0.1910							0.1346	0.7828371891	0	0	-0.2868	0.1910
CG13049	3L	<.0001	4.3885455E-9	1	1	-0.8686	0.1157							<.0001	9.1617826E-9	1	1	-0.8472	0.1157							0.7073	0.9999449387	0	0	0.05194	0.1382							0.6523	0.9999449387	0	0	0.06232	0.1382
CG13053	3L	0.0760	0.4015449937	0	0	-0.1934	0.1053							0.0375	0.2493088876	1	0	-0.2290	0.1053							0.0918	0.6792352628	0	0	-0.1660	0.09741							0.1912	0.8774440535	0	0	-0.1283	0.09741
CG13054	3L	0.0008	0.0119297758	1	1	-0.5015	0.1426							0.0019	0.0252322887	1	1	-0.4595	0.1426							0.4181	0.9999449387	0	0	-0.1255	0.1546							0.3507	0.9976925167	0	0	-0.1446	0.1546
CG13055	3L	0.9143	0.999999132	0	0	-0.03515	0.3239							0.8705	0.999999132	0	0	-0.05327	0.3239							0.7868	0.9999449387	0	0	-0.09029	0.3328							0.8530	0.9999449387	0	0	0.06186	0.3328
CG13056	3L
CG13058	3L
CG13062	3L
CG13063	3L	0.2375	0.7809706046	0	0	-0.1668	0.1384							0.0826	0.4246226054	0	0	-0.2483	0.1384							0.5208	0.9999449387	0	0	0.09806	0.1521							0.5290	0.9999449387	0	0	0.09613	0.1521
CG13064	3L	0.9547	0.999999132	0	0	0.009757	0.1705							0.3195	0.8906519257	0	0	-0.1725	0.1705							0.2402	0.9293436628	0	0	-0.1811	0.1532							0.7100	0.9999449387	0	0	-0.05714	0.1532
CG13065	3L	<.0001	1.7651972E-9	1	1	-1.2000	0.1115							<.0001	1.5111401E-9	1	1	-1.2100	0.1115							0.5953	0.9999449387	0	0	0.06490	0.1218							0.5935	0.9999449387	0	0	0.06523	0.1218
CG1307	3R	0.0816	0.4213318839	0	0	0.3620	0.2011							0.0287	0.2058092766	1	0	0.4613	0.2011							0.8217	0.9999449387	0	0	0.04660	0.2062							0.7240	0.9999449387	0	0	0.07304	0.2062
CG13070	3L	0.0007	0.0111347838	1	1	-0.5997	0.1595							0.0005	0.0085846573	1	1	-0.6179	0.1595							0.5107	0.9999449387	0	0	-0.1216	0.1841							0.4728	0.9999449387	0	0	-0.1327	0.1841
CG13071	3L	0.9971	0.999999132	0	0	-0.00055	0.1531							0.6435	0.999999132	0	0	0.07115	0.1531							0.9228	0.9999449387	0	0	-0.01680	0.1733							0.6377	0.9999449387	0	0	0.08173	0.1733
CG13073	3L	0.1100	0.5067749368	0	0	-0.4649	0.2885							0.3157	0.8863112869	0	0	-0.2909	0.2885							0.8138	0.9999449387	0	0	-0.06638	0.2816							0.9086	0.9999449387	0	0	0.03235	0.2816
CG13074	3L	0.4382	0.9934755546	0	0	-0.2605	0.3341							0.3632	0.9361981155	0	0	-0.3058	0.3341							0.8383	0.9999449387	0	0	-0.06120	0.2995							0.8015	0.9999449387	0	0	-0.07539	0.2995
CG13075	3L
CG13077	2L	0.1402	0.5877182329	0	0	-0.1533	0.1013							0.0802	0.4162302666	0	0	-0.1832	0.1013							0.0019	0.0731952765	1	1	-0.3633	0.1134							0.3945	0.9999449387	0	0	-0.09702	0.1134
CG13079	2L	0.0029	0.0354987428	1	1	-0.5538	0.1838							0.0010	0.01540366	1	1	-0.6119	0.1838							0.6255	0.9999449387	0	0	-0.1046	0.2142							0.7917	0.9999449387	0	0	-0.05659	0.2142
CG1308	3L	0.9661	0.999999132	0	0	-0.00513	0.1206							0.3243	0.8956123067	0	0	-0.1190	0.1206							0.0007	0.0378324457	1	1	-0.3969	0.1171							0.1780	0.8597278953	0	0	-0.1578	0.1171
CG13081	2L	0.0092	0.0880756698	1	1	-0.5404	0.1947							0.0213	0.1652120983	1	1	-0.4723	0.1947							0.4410	0.9999449387	0	0	0.1555	0.2010							0.4136	0.9999449387	0	0	0.1651	0.2010
CG13082	2L	0.0175	0.1429748459	1	1	-0.2260	0.09005							0.0059	0.0618890699	1	1	-0.2663	0.09005							0.0012	0.0524861262	1	1	-0.4543	0.1355							0.0070	0.1707867848	1	1	-0.3739	0.1355
CG13083	2L	0.2302	0.7688024236	0	0	0.2052	0.1696							0.0011	0.0161597219	1	1	-0.5766	0.1696							0.4316	0.9999449387	0	0	0.1430	0.1814							0.8249	0.9999449387	0	0	-0.04018	0.1814
CG13084	2L	0.2262	0.7623458468	0	0	0.2560	0.2112							0.0508	0.3074115139	0	0	-0.4141	0.2112							0.9767	0.9999449387	0	0	-0.00589	0.2012							0.8653	0.9999449387	0	0	-0.03413	0.2012
CG13085	2L	0.0127	0.1124896401	1	1	-0.3915	0.1552							0.1775	0.6712983568	0	0	-0.2103	0.1552							0.1350	0.7828371891	0	0	-0.2215	0.1479							0.0388	0.4561029641	1	0	-0.3065	0.1479
CG13087	2L	0.1618	0.6377087561	0	0	-0.3714	0.2637							0.1492	0.60855774	0	0	-0.3831	0.2637							0.6111	0.9999449387	0	0	-0.1231	0.2418							0.5447	0.9999449387	0	0	-0.1467	0.2418
CG13088	2L	0.8639	0.999999132	0	0	-0.03590	0.2089							0.9129	0.999999132	0	0	0.02290	0.2089							0.0208	0.324921593	1	0	-0.4424	0.1904							0.1695	0.8480207789	0	0	-0.2622	0.1904
CG13089	2L	0.7061	0.999999132	0	0	0.09283	0.2439							0.4381	0.9934565647	0	0	0.1916	0.2439							0.0796	0.6386624338	0	0	-0.4558	0.2571							0.4849	0.9999449387	0	0	-0.1803	0.2571
CG1309	3L	0.4012	0.9687999165	0	0	-0.1773	0.2100							0.3615	0.9350132979	0	0	-0.1928	0.2100							0.0722	0.6118563916	0	0	-0.3242	0.1794							0.5118	0.9999449387	0	0	-0.1179	0.1794
CG13090	2L	0.5480	0.999999132	0	0	-0.08864	0.1459							0.7496	0.999999132	0	0	-0.04700	0.1459							0.0004	0.0248656734	1	1	-0.5115	0.1388							0.0842	0.6528824592	0	0	-0.2424	0.1388
CG13091	2L	0.9183	0.999999132	0	0	-0.03753	0.3653							0.8371	0.999999132	0	0	0.07526	0.3653							0.4753	0.9999449387	0	0	-0.2576	0.3606							0.3185	0.9872839347	0	0	-0.3601	0.3606
CG13095	2L	0.1287	0.5581287759	0	0	0.4441	0.2910							0.0071	0.0717709141	1	1	0.7916	0.2910							0.6157	0.9999449387	0	0	0.1402	0.2792							0.0018	0.0717803712	1	1	-0.8740	0.2792
CG13096	2L	0.7651	0.999999132	0	0	0.07979	0.2647							0.2067	0.7288471213	0	0	0.3414	0.2647							0.9792	0.9999449387	0	0	-0.00647	0.2476							0.6302	0.9999449387	0	0	0.1196	0.2476
CG13097	2L
CG13101	2L	0.0158	0.1327243381	1	1	-0.3858	0.1510							0.3822	0.9523783089	0	0	-0.1339	0.1510							0.0676	0.5939266437	0	0	-0.2662	0.1439							0.0096	0.2080071908	1	0	-0.3808	0.1439
CG13102	2L	0.0033	0.0394082697	1	1	-0.2654	0.08352							0.9378	0.999999132	0	0	-0.00657	0.08352							0.9681	0.9999449387	0	0	-0.00443	0.1103							0.0329	0.4167433191	1	0	-0.2389	0.1103
CG13108	2L
CG1311	3L	0.3795	0.9502899194	0	0	0.3192	0.3580							0.7714	0.999999132	0	0	0.1049	0.3580							0.2539	0.9428656764	0	0	-0.3011	0.2622							0.5855	0.9999449387	0	0	-0.1435	0.2622
CG13110	2L	0.9866	0.999999132	0	0	0.002167	0.1284							0.9489	0.999999132	0	0	-0.00830	0.1284							0.1322	0.7781629405	0	0	0.2898	0.1907							0.0606	0.5651294019	0	0	0.3625	0.1907
CG13113	2L	0.0335	0.2297144105	1	0	-0.6178	0.2777							0.0252	0.1878488345	1	1	-0.6530	0.2777							0.2626	0.9506546622	0	0	0.2963	0.2628							0.9136	0.9999449387	0	0	0.02860	0.2628
CG13114	2L	0.4319	0.9900635096	0	0	-0.1152	0.1458							0.1093	0.5048098216	0	0	-0.2364	0.1458							<.0001	0.0028673364	1	1	0.6615	0.1514							0.1855	0.8700029926	0	0	-0.2012	0.1514
CG13116	2L	0.1729	0.6618239412	0	0	-0.08740	0.06264							0.0032	0.03827136	1	1	-0.2000	0.06264							0.0167	0.2870308431	1	0	-0.2297	0.09419							0.1033	0.712917559	0	0	-0.1550	0.09419
CG13117	2L	0.4285	0.9873011792	0	0	-0.07395	0.09218							0.5551	0.999999132	0	0	-0.05500	0.09218							0.5477	0.9999449387	0	0	-0.07710	0.1277							0.9482	0.9999449387	0	0	0.008329	0.1277
CG13120	2L	0.0002	0.0034490877	1	1	-0.4658	0.1215							0.0010	0.014843508	1	1	-0.4060	0.1215							0.4850	0.9999449387	0	0	-0.09015	0.1290							0.2535	0.9426652365	0	0	-0.1475	0.1290
CG13123	2L	0.5265	0.999999132	0	0	-0.05895	0.09203							0.1546	0.62079474	0	0	-0.1343	0.09203							0.0001	0.0108996695	1	1	-0.3832	0.09541							0.0034	0.1085406352	1	1	-0.2869	0.09541
CG13124	2L	0.6319	0.999999132	0	0	-0.04880	0.1009							0.0017	0.0229264839	1	1	-0.3464	0.1009							0.9621	0.9999449387	0	0	0.007849	0.1647							0.3100	0.9838132221	0	0	0.1681	0.1647
CG13125	2L	0.9318	0.999999132	0	0	0.01541	0.1797							0.8262	0.999999132	0	0	-0.03956	0.1797							0.6181	0.9999449387	0	0	-0.1053	0.2110							0.6375	0.9999449387	0	0	-0.09951	0.2110
CG13126	2L	0.9814	0.999999132	0	0	0.01016	0.4344							0.8881	0.999999132	0	0	-0.06135	0.4344							0.6043	0.9999449387	0	0	-0.2294	0.4420							0.7368	0.9999449387	0	0	-0.1487	0.4420
CG13127	2L	<.0001	0.0005665765	1	1	-0.5058	0.1167							0.0118	0.106439638	1	1	-0.2956	0.1167							0.6275	0.9999449387	0	0	-0.05810	0.1197							0.2228	0.9133355806	0	0	-0.1460	0.1197
CG13131	2L	0.0002	0.0035331787	1	1	-0.3781	0.09879							0.0458	0.286871834	1	0	-0.1986	0.09879							0.3791	0.9999449387	0	0	-0.09963	0.1132							0.8116	0.9999449387	0	0	-0.02699	0.1132
CG13133	2L	0.8359	0.999999132	0	0	-0.04720	0.2270							0.6576	0.999999132	0	0	0.1010	0.2270							0.6641	0.9999449387	0	0	-0.08812	0.2026							0.3199	0.9874486481	0	0	-0.2020	0.2026
CG13135	2L	0.6377	0.999999132	0	0	-0.1400	0.2960							0.5423	0.999999132	0	0	-0.1812	0.2960							0.6932	0.9999449387	0	0	-0.1183	0.2994							0.6610	0.9999449387	0	0	-0.1315	0.2994
CG13136	2L	<.0001	9.4436035E-7	1	1	-0.8608	0.1117							<.0001	0.0005147483	1	1	-0.5665	0.1117							0.5607	0.9999449387	0	0	0.06385	0.1093							0.8676	0.9999449387	0	0	-0.01828	0.1093
CG13137	2L	0.9371	0.999999132	0	0	-0.06385	0.8027							0.9653	0.999999132	0	0	-0.03524	0.8027							0.4595	0.9999449387	0	0	-0.4185	0.5633							0.5221	0.9999449387	0	0	-0.3620	0.5633
CG13138	2L	0.3732	0.9452963794	0	0	-0.2423	0.2704							0.2760	0.8377533591	0	0	-0.2968	0.2704							0.6215	0.9999449387	0	0	0.1644	0.3326							0.6517	0.9999449387	0	0	0.1504	0.3326
CG13139	2L	0.4725	0.999999132	0	0	0.1635	0.2263							0.5879	0.999999132	0	0	-0.1232	0.2263							0.1955	0.8815707452	0	0	-0.2851	0.2195							0.3740	0.9999449387	0	0	-0.1956	0.2195
CG1314	X							0.5983	0.999999132	0	0	-0.08151	0.1542							<.0001	0.0001806175	1	1									0.3975	0.9999449387	0	0	-0.1294	0.1524							0.3679	0.9999770542	0	0	0.1377	0.1524
CG13142	2L
CG13144	2L	0.0001	0.0025077454	1	1	-0.8260	0.2024							0.0012	0.0170960302	1	1	-0.6837	0.2024							0.6103	0.9999449387	0	0	0.08530	0.1671							0.7513	0.9999449387	0	0	0.05304	0.1671
CG13148	2R	0.0458	0.2866694488	1	0	-0.5076	0.2439							0.3441	0.9184743451	0	0	-0.2344	0.2439							0.1767	0.8585812192	0	0	-0.3614	0.2654							0.1866	0.8715806876	0	0	-0.3532	0.2654
CG1315	3R	0.9168	0.999999132	0	0	-0.01439	0.1365							0.9900	0.999999132	0	0	0.001719	0.1365							0.0235	0.3468256563	1	0	-0.3335	0.1447							0.0067	0.1649902676	1	1	-0.4019	0.1447
CG13151	2R	0.1324	0.5677334321	0	0	0.1822	0.1206							0.6842	0.999999132	0	0	0.04913	0.1206							0.0023	0.0833386587	1	1	-0.3803	0.1241							0.0430	0.4815588524	1	0	-0.2517	0.1241
CG13154	2R	0.0001	0.0027828015	1	1	-1.2453	0.3079							0.0006	0.0090439824	1	1	-1.1144	0.3079							0.2284	0.9182452968	0	0	0.3210	0.2657							0.1892	0.874599089	0	0	0.3500	0.2657
CG13155	2R	0.2403	0.7849629067	0	0	-0.3951	0.3336							0.1980	0.7120680669	0	0	-0.4335	0.3336							0.8636	0.9999449387	0	0	-0.05974	0.3472							0.6890	0.9999449387	0	0	-0.1392	0.3472
CG13157	2R	0.3421	0.9162926938	0	0	-0.3105	0.3254							0.1479	0.6062167235	0	0	-0.4742	0.3254							0.8417	0.9999449387	0	0	-0.06516	0.3260							0.7929	0.9999449387	0	0	0.08568	0.3260
CG1316	3L	0.0002	0.0033603744	1	1	0.4989	0.1165							0.0004	0.0071905063	1	1	0.4607	0.1165							0.7810	0.9999449387	0	0	0.05108	0.1832							0.5708	0.9999449387	0	0	0.1042	0.1832
CG13160	2R	<.0001	1.8807303E-7	1	1	-0.9700	0.1399							<.0001	6.4122847E-7	1	1	-0.9201	0.1399							0.4128	0.9999449387	0	0	-0.09668	0.1178							0.3836	0.9999449387	0	0	-0.1029	0.1178
CG13162	2R	0.7581	0.999999132	0	0	-0.05479	0.1772							0.2395	0.7835126867	0	0	-0.2102	0.1772							0.0011	0.0495856999	1	1	-0.4628	0.1396							0.0289	0.3879203805	1	0	-0.3071	0.1396
CG13165	2R
CG13167	2R	0.7937	0.999999132	0	0	0.1241	0.4705							0.2661	0.8250209352	0	0	-0.5328	0.4705							0.9824	0.9999449387	0	0	-0.00943	0.4271							0.9377	0.9999449387	0	0	0.03346	0.4271
CG13168	2R	0.2538	0.805759049	0	0	-0.3180	0.2772							0.4318	0.990028778	0	0	0.2187	0.2772							0.8795	0.9999449387	0	0	-0.04709	0.3103							0.4096	0.9999449387	0	0	-0.2562	0.3103
CG13169	2R	0.0001	0.0025689501	1	1	-0.6621	0.1660							0.0001	0.0027511585	1	1	-0.6583	0.1660							0.3288	0.9904092095	0	0	-0.1619	0.1656							0.1475	0.8059809095	0	0	-0.2405	0.1656
CG1317	3L	0.2339	0.7749162768	0	0	-0.2106	0.1754							0.1656	0.6460626813	0	0	0.2457	0.1754							0.0015	0.0621002415	1	1	-0.5071	0.1574							<.0001	0.0028562131	1	1	-0.6877	0.1574
CG13171	2R	0.4190	0.9816134481	0	0	0.1454	0.1775							0.6301	0.999999132	0	0	0.08633	0.1775							0.0230	0.3437582484	1	0	-0.5025	0.2173							0.0112	0.2276097566	1	0	-0.5626	0.2173
CG13176	2R
CG13177	2R	<.0001	3.2090465E-7	1	1	-1.1327	0.1382							<.0001	0.0000128725	1	1	-0.9116	0.1382							0.0794	0.6384727276	0	0	0.2218	0.1250							0.6255	0.9999449387	0	0	-0.06122	0.1250
CG13178	2R	0.1005	0.4795973615	0	0	-0.3811	0.2301							0.0853	0.4329216693	0	0	-0.3994	0.2301							0.1694	0.8478027562	0	0	-0.3270	0.2375							0.2752	0.9601028316	0	0	-0.2596	0.2375
CG13183	2R	0.9534	0.999999132	0	0	-0.00868	0.1480							0.7827	0.999999132	0	0	-0.04096	0.1480							0.1317	0.777628952	0	0	-0.3283	0.2169							0.1570	0.8253559562	0	0	-0.3081	0.2169
CG13185	2R	0.6424	0.999999132	0	0	0.03895	0.08385							<.0001	0.000129285	1	1	-0.3916	0.08385							<.0001	0.0000180269	1	1	-0.4287	0.07683							0.1578	0.8265831656	0	0	-0.1086	0.07683
CG13186	2R	<.0001	1.6856538E-6	1	1	-0.7710	0.1034							0.3472	0.921368432	0	0	-0.09868	0.1034							0.4850	0.9999449387	0	0	-0.1004	0.1431							0.1640	0.8382008754	0	0	-0.2008	0.1431
CG13188	2R	0.6899	0.999999132	0	0	0.1223	0.3061							0.7845	0.999999132	0	0	0.08383	0.3061							0.3469	0.9958421932	0	0	-0.2835	0.3011							0.6100	0.9999449387	0	0	-0.1537	0.3011
CG13189	2R	0.6927	0.999999132	0	0	0.07963	0.2007							0.9561	0.999999132	0	0	0.01108	0.2007							0.2212	0.9111747809	0	0	-0.2221	0.1811							0.2051	0.8929807474	0	0	-0.2301	0.1811
CG1319	3L	0.0004	0.0069229779	1	1	0.6253	0.1574							0.0084	0.0814973419	1	1	0.4433	0.1574							<.0001	0.0001832161	1	1	-0.8163	0.1514							<.0001	0.0001104885	1	1	-0.8415	0.1514
CG13190	2R	<.0001	0.0000247968	1	1	-0.6632	0.1281							<.0001	5.1764299E-7	1	1	-0.7771	0.1281							0.2049	0.8927641125	0	0	-0.1858	0.1464							0.3489	0.99683552	0	0	-0.1372	0.1464
CG13192	2R
CG13193	2R	0.0528	0.3153003194	0	0	-0.5404	0.2761							0.7356	0.999999132	0	0	-0.09346	0.2761							0.6938	0.9999449387	0	0	-0.09471	0.2403							0.4290	0.9999449387	0	0	-0.1903	0.2403
CG13195	2R	<.0001	5.4574063E-6	1	1	-0.7454	0.1352							<.0001	4.0489207E-6	1	1	-0.7541	0.1352							0.3639	0.9999449387	0	0	0.1157	0.1274							0.2496	0.9403877971	0	0	0.1468	0.1274
CG13196	2R	<.0001	0.0002200566	1	1	-0.4558	0.09619							0.0014	0.0190043799	1	1	-0.3162	0.09619							0.0015	0.0620829391	1	1	-0.3119	0.09725							0.0004	0.0255256578	1	1	-0.3475	0.09725
CG13197	2R
CG13198	2R	0.4037	0.9709330888	0	0	0.07282	0.08602							0.3747	0.9469906659	0	0	0.07748	0.08602							<.0001	0.0041398155	1	1	-0.4350	0.09960							0.0002	0.0149008375	1	1	-0.3872	0.09960
CG13202	2R	<.0001	0.0008298443	1	1	-0.7256	0.1490							0.2068	0.7289824717	0	0	-0.1921	0.1490							0.0598	0.5613407164	0	0	-0.2318	0.1216							0.0007	0.0370029942	1	1	-0.4273	0.1216
CG13203	2R	0.0261	0.1923399953	1	1	-0.3156	0.1409							0.0549	0.3240267355	0	0	-0.2720	0.1409							0.8875	0.9999449387	0	0	0.02294	0.1622							0.7265	0.9999449387	0	0	-0.05674	0.1622
CG13204	2R	0.8600	0.999999132	0	0	-0.03154	0.1784							0.4761	0.999999132	0	0	-0.1275	0.1784							0.1494	0.8094206304	0	0	-0.2834	0.1961							0.4828	0.9999449387	0	0	-0.1378	0.1961
CG13210	2R
CG13211	2R	<.0001	0.0000202568	1	1	-0.6786	0.1060							0.2985	0.8658638403	0	0	0.1121	0.1060							0.9208	0.9999449387	0	0	0.01410	0.1415							0.0065	0.1626796364	1	1	-0.3940	0.1415
CG13213	2R	0.0139	0.120437039	1	1	0.5771	0.2319							0.1310	0.564054519	0	0	0.3521	0.2319							0.0067	0.1653764674	1	1	-0.5755	0.2112							0.1146	0.7406991274	0	0	-0.3338	0.2112
CG13215	2R	0.7791	0.999999132	0	0	-0.1006	0.3554							0.5964	0.999999132	0	0	-0.1902	0.3554							0.7249	0.9999449387	0	0	-0.1004	0.2843							0.8710	0.9999449387	0	0	-0.04632	0.2843
CG13216	2R	<.0001	2.5045939E-6	1	1	-0.5217	0.08415							<.0001	4.6310512E-6	1	1	-0.5070	0.08415							0.1864	0.8715272979	0	0	-0.1165	0.08792							0.0270	0.3727584695	1	0	-0.1958	0.08792
CG13217	2R	<.0001	0.0010897522	1	1	-0.8959	0.2054							<.0001	0.0013606845	1	1	-0.8809	0.2054							0.4300	0.9999449387	0	0	-0.1614	0.2042							0.5482	0.9999449387	0	0	-0.1228	0.2042
CG13220	2R
CG13223	2R	<.0001	0.000057896	1	1	-0.6852	0.1393							<.0001	0.0006327687	1	1	-0.5986	0.1393							0.4166	0.9999449387	0	0	-0.1096	0.1348							0.3194	0.9874486481	0	0	-0.1343	0.1348
CG13226	2R	0.9246	0.999999132	0	0	0.02774	0.2920							0.9166	0.999999132	0	0	-0.03068	0.2920							0.1459	0.8031228	0	0	-0.4589	0.3144							0.2728	0.9582167533	0	0	-0.3456	0.3144
CG13228	2R	0.2952	0.8616233952	0	0	-0.1004	0.09431							0.1406	0.5884612811	0	0	-0.1426	0.09431							0.0032	0.1050343411	1	1	-0.3389	0.1120							0.0035	0.1107662978	1	1	-0.3357	0.1120
CG13229	2R	0.6290	0.999999132	0	0	-0.2006	0.4140							0.6934	0.999999132	0	0	-0.1637	0.4140							0.6393	0.9999449387	0	0	-0.1901	0.4053							0.6750	0.9999449387	0	0	-0.1701	0.4053
CG13239	3L
CG1324	X							0.1187	0.5314975359	0	0	-0.5569	0.3539							0.0845	0.138734657	0	1									0.9822	0.9999449387	0	0	0.008012	0.3582							0.9474	0.9999770542	0	0	0.02366	0.3582
CG13243	2L	0.3506	0.9245802536	0	0	-0.3036	0.3242							0.5641	0.999999132	0	0	0.1874	0.3242							0.9359	0.9999449387	0	0	-0.02369	0.2944							0.1623	0.8350329766	0	0	-0.4120	0.2944
CG13244	2L	0.9163	0.999999132	0	0	0.01580	0.1491							0.1064	0.496811453	0	0	-0.2480	0.1491							0.1278	0.7701390031	0	0	0.2300	0.1496							0.0326	0.4146627373	1	0	-0.3249	0.1496
CG13245	2L	0.1360	0.5772213207	0	0	-0.7317	0.4853							0.2349	0.7766377564	0	0	0.5813	0.4853							0.8809	0.9999449387	0	0	0.06405	0.4268							0.5191	0.9999449387	0	0	-0.2756	0.4268
CG13247	3L	0.0001	0.0025418569	1	1	-0.6366	0.1562							0.0002	0.0037712704	1	1	-0.6149	0.1562							0.3438	0.9947862604	0	0	-0.1482	0.1562							0.5020	0.9999449387	0	0	-0.1051	0.1562
CG13248	3L	0.0615	0.349872097	0	0	-0.2549	0.1342							0.0264	0.1939152782	1	1	-0.3041	0.1342							0.0154	0.2719891255	1	0	-0.3267	0.1337							0.0238	0.3490995783	1	0	-0.3044	0.1337
CG13250	3L	0.0058	0.0610548412	1	1	-0.3695	0.1321							0.0131	0.1151950358	1	1	-0.3315	0.1321							0.1339	0.7818883881	0	0	-0.1862	0.1240							0.2428	0.9324444029	0	0	-0.1450	0.1240
CG13251	3L	<.0001	0.0008657828	1	1	-0.3298	0.07434							0.0002	0.0031929448	1	1	-0.2971	0.07434							0.0359	0.4364677391	1	0	-0.1916	0.09076							0.0869	0.6627560702	0	0	-0.1561	0.09076
CG13252	3L	0.0243	0.182057494	1	1	0.3473	0.1466							0.0101	0.094272049	1	1	0.4020	0.1466							0.0183	0.3027996555	1	0	-0.3176	0.1321							0.0358	0.4357879324	1	0	-0.2816	0.1321
CG13253	3L
CG13255	3L	0.9096	0.999999132	0	0	0.05992	0.5232							0.9274	0.999999132	0	0	-0.04806	0.5232							0.3015	0.9790977671	0	0	-0.4127	0.3972							0.3362	0.992354234	0	0	-0.3840	0.3972
CG13258	2L	0.0037	0.0423329944	1	1	-0.5921	0.1883							0.0007	0.0116556865	1	1	-0.7045	0.1883							0.4900	0.9999449387	0	0	-0.1388	0.2002							0.6343	0.9999449387	0	0	-0.09557	0.2002
CG13260	2L
CG13272	2L	<.0001	0.0011028396	1	1	-0.5645	0.1188							<.0001	0.0012147442	1	1	-0.5598	0.1188							0.8059	0.9999449387	0	0	-0.02963	0.1202							0.7013	0.9999449387	0	0	-0.04626	0.1202
CG13277	2L
CG13278	2L	0.0001	0.0028067294	1	1	-0.4591	0.1184							0.0002	0.0032316314	1	1	-0.4540	0.1184							0.2589	0.94778048	0	0	-0.1434	0.1269							0.3284	0.9904092095	0	0	-0.1241	0.1269
CG13280	2L	0.0207	0.1620652378	1	1	-0.4606	0.1970							0.4536	0.999999132	0	0	0.1481	0.1970							0.9133	0.9999449387	0	0	0.02185	0.2004							0.1464	0.8043227808	0	0	-0.2916	0.2004
CG13282	2L	0.0433	0.2755638602	1	0	-0.2930	0.1437							0.2030	0.7213156086	0	0	-0.1838	0.1437							0.8454	0.9999449387	0	0	0.02691	0.1379							0.8537	0.9999449387	0	0	-0.02545	0.1379
CG13283	2L
CG13284	2L	0.2809	0.8435504769	0	0	-0.1792	0.1656							0.2442	0.7911899276	0	0	-0.1936	0.1656							0.4876	0.9999449387	0	0	-0.1237	0.1781							0.2057	0.8942160593	0	0	-0.2257	0.1781
CG13285	3L
CG13287	3L	0.1122	0.5133873869	0	0	-0.4980	0.3117							0.0924	0.4554094915	0	0	-0.5279	0.3117							0.8152	0.9999449387	0	0	-0.07405	0.3167							0.6568	0.9999449387	0	0	-0.1408	0.3167
CG13288	3L	0.4011	0.9687431777	0	0	-0.2049	0.2436							0.6363	0.999999132	0	0	-0.1154	0.2436							0.4879	0.9999449387	0	0	-0.1541	0.2221							0.4177	0.9999449387	0	0	-0.1801	0.2221
CG13293	3L
CG13295	3L	0.2405	0.7855015998	0	0	-0.3913	0.3316							0.2096	0.7337056281	0	0	-0.4185	0.3316							0.7742	0.9999449387	0	0	-0.08314	0.2896							0.6283	0.9999449387	0	0	0.1403	0.2896
CG13296	3L	0.0543	0.3217573627	0	0	-0.4677	0.2404							0.0564	0.3297270217	0	0	-0.4635	0.2404							0.7795	0.9999449387	0	0	-0.06198	0.2212							0.8727	0.9999449387	0	0	-0.03547	0.2212
CG13298	3L	0.0331	0.2275034988	1	0	-0.4505	0.2019							0.0333	0.2286198803	1	0	-0.4499	0.2019							0.5038	0.9999449387	0	0	-0.1345	0.2003							0.5049	0.9999449387	0	0	-0.1341	0.2003
CG13299	3L	0.2702	0.8303274599	0	0	-0.09936	0.08850							<.0001	1.3404645E-7	1	1	-0.7608	0.08850							0.0021	0.0783141354	1	1	-0.2966	0.09348							0.4496	0.9999449387	0	0	-0.07099	0.09348
CG13300	3L	0.0047	0.0518463035	1	1	-0.7658	0.2514							0.0194	0.1542290239	1	1	-0.6202	0.2514							0.4445	0.9999449387	0	0	0.1901	0.2476							0.3930	0.9999449387	0	0	0.2125	0.2476
CG13305	3L
CG13306	3L	<.0001	0.0000649568	1	1	-0.9190	0.1752							<.0001	0.0000721121	1	1	-0.9134	0.1752							0.0029	0.097196023	1	1	0.4905	0.1627							0.0020	0.0762835231	1	1	0.5093	0.1627
CG13308	3L	0.0003	0.0050899507	1	1	-0.6174	0.1643							0.0039	0.0448068403	1	1	-0.4840	0.1643							0.4623	0.9999449387	0	0	0.1162	0.1579							0.8646	0.9999449387	0	0	0.02693	0.1579
CG13309	3L	0.9905	0.999999132	0	0	0.002784	0.2334							0.1237	0.543916834	0	0	0.3613	0.2334							0.2955	0.9741369735	0	0	0.2415	0.2306							0.0512	0.5224930882	0	0	-0.4509	0.2306
CG13310	3L	0.2329	0.7735781576	0	0	-0.2037	0.1674							0.2436	0.7903203608	0	0	-0.1990	0.1674							0.3704	0.9999449387	0	0	-0.1344	0.1493							0.5909	0.9999449387	0	0	-0.08056	0.1493
CG13311	3L	0.7134	0.999999132	0	0	0.04963	0.1346							0.5310	0.999999132	0	0	-0.08474	0.1346							0.9559	0.9999449387	0	0	0.007016	0.1267							0.6254	0.9999449387	0	0	0.06197	0.1267
CG13312	3L	0.0138	0.1196913132	1	1	-0.3815	0.1461							0.0087	0.0839557755	1	1	-0.4091	0.1461							0.2643	0.9519456107	0	0	0.1621	0.1443							0.3004	0.9783782793	0	0	0.1503	0.1443
CG13313	3L	0.0331	0.2275034988	1	0	-0.2750	0.1274							0.0621	0.351775004	0	0	-0.2401	0.1274							0.5166	0.9999449387	0	0	-0.07464	0.1150							0.0014	0.0589036313	1	1	-0.3709	0.1150
CG13315	3L
CG13318	3R	0.1435	0.5950388937	0	0	-0.3635	0.2422							0.0728	0.3909440079	0	0	-0.4498	0.2422							0.7341	0.9999449387	0	0	-0.09633	0.2828							0.6423	0.9999449387	0	0	-0.1318	0.2828
CG13319	2R
CG1332	3L	0.6491	0.999999132	0	0	0.1359	0.2980							0.9922	0.999999132	0	0	0.002931	0.2980							0.1874	0.8727568212	0	0	-0.3804	0.2881							0.4956	0.9999449387	0	0	-0.1965	0.2881
CG13321	2R	0.7325	0.999999132	0	0	0.06808	0.1984							0.0569	0.3314360895	0	0	0.3840	0.1984							0.0387	0.4544856722	1	0	0.4232	0.2034							0.3090	0.9835749613	0	0	-0.2074	0.2034
CG13322	2R
CG13324	2R	0.5691	0.999999132	0	0	0.08627	0.1499							0.0053	0.0571657777	1	1	0.4490	0.1499							<.0001	0.0002073105	1	1	1.2292	0.2297							0.0027	0.0920960985	1	1	0.7102	0.2297
CG13325	2R	0.1075	0.4999433555	0	0	-0.2891	0.1789							0.2183	0.7494964843	0	0	-0.2208	0.1789							0.5388	0.9999449387	0	0	0.1165	0.1894							0.8838	0.9999449387	0	0	-0.02769	0.1894
CG13326	2R	0.1754	0.6671504053	0	0	-0.3888	0.2856							0.3872	0.9571760616	0	0	0.2477	0.2856							0.8517	0.9999449387	0	0	-0.05177	0.2767							0.2826	0.9649908596	0	0	-0.2976	0.2767
CG13330	2R	0.0002	0.0032323771	1	1	-0.3776	0.09459							0.0002	0.0045530703	1	1	0.3661	0.09459							0.0039	0.11853669	1	1	-0.3621	0.1242							0.0013	0.057331642	1	1	-0.4041	0.1242
CG13331	2R	0.4654	0.999999132	0	0	-0.5189	0.7071							0.4869	0.999999132	0	0	-0.4942	0.7071							0.8681	0.9999449387	0	0	0.1111	0.6682							0.8079	0.9999449387	0	0	0.1626	0.6682
CG13332	2R	<.0001	3.2448421E-6	1	1	-0.8526	0.1187							<.0001	0.0000274113	1	1	-0.7452	0.1187							0.3466	0.9957290194	0	0	-0.1030	0.1089							0.2392	0.9284471561	0	0	-0.1290	0.1089
CG13333	2R	<.0001	2.79558E-12	1	1	-0.9315	0.1008							<.0001	9.9626641E-9	1	1	-0.7359	0.1008							0.6884	0.9999449387	0	0	-0.05414	0.1349							0.6096	0.9999449387	0	0	-0.06896	0.1349
CG13334	2R	0.4597	0.999999132	0	0	-0.1045	0.1406							0.2551	0.8080245999	0	0	-0.1613	0.1406							0.1587	0.8281059133	0	0	-0.2333	0.1650							0.0161	0.2800479343	1	0	-0.4003	0.1650
CG13335	2R	0.7485	0.999999132	0	0	-0.04018	0.1242							0.0003	0.0058346252	1	1	0.5024	0.1242							0.0060	0.1552084121	1	1	-0.3540	0.1258							0.0006	0.0331760336	1	1	-0.4479	0.1258
CG13340	2R	0.2625	0.8196733615	0	0	-0.3351	0.2982							0.0133	0.1164506064	1	1	0.7452	0.2982							0.7539	0.9999449387	0	0	-0.08981	0.2863							0.0832	0.6498570119	0	0	-0.4969	0.2863
CG13343	2R	0.0038	0.0434064985	1	1	0.6237	0.1991							0.0785	0.4106708921	0	0	0.3623	0.1991							<.0001	0.0000451716	1	1	-0.8243	0.1417							0.0001	0.0109333052	1	1	-0.5690	0.1417
CG13344	2R	0.3079	0.8774873582	0	0	0.1978	0.1926							0.6026	0.999999132	0	0	0.1007	0.1926							0.0417	0.4748233831	1	0	-0.4571	0.2231							0.1346	0.7828371891	0	0	-0.3351	0.2231
CG13349	2R	0.2661	0.8249083369	0	0	-0.4014	0.3581							0.3526	0.9265576884	0	0	-0.3350	0.3581							0.0897	0.6719774087	0	0	-0.5034	0.2953							0.2386	0.9280902748	0	0	-0.3490	0.2953
CG13350	2R	0.2298	0.7681496107	0	0	0.1638	0.1361							0.5529	0.999999132	0	0	-0.08084	0.1361							<.0001	1.1102464E-6	1	1	-0.7775	0.1238							0.0035	0.1100450891	1	1	-0.3625	0.1238
CG13353	2R
CG13360	X							<.0001	5.5303823E-7	1	1	-0.9810	0.1362							<.0001	3.0118819E-7	1	1									0.0686	0.5974611299	0	0	0.2339	0.1263							0.1786	0.9999770542	0	0	-0.1718	0.1263
CG13361	X							0.0021	0.0271441252	1	1	-0.5969	0.1908							<.0001	0.0000348056	1	1									0.9631	0.9999449387	0	0	0.008765	0.1894							0.9428	0.9999770542	0	0	0.01360	0.1894
CG13362	X							0.8301	0.999999132	0	0	-0.1847	0.8592							0.6538	0.7268407587	0	0									0.9542	0.9999449387	0	0	-0.04896	0.8515							0.8615	0.9999770542	0	0	-0.1487	0.8515
CG13366	X							<.0001	0.0005280398	1	1	1.0919	0.2424							0.3515	0.4442758741	0	0									0.0142	0.259499114	1	0	-0.6032	0.2430							0.9753	0.9999770542	0	0	0.007525	0.2430
CG13379	3L	0.0214	0.1662038493	1	1	0.6744	0.2783							0.3392	0.9132660595	0	0	0.2702	0.2783							0.0007	0.0389664504	1	1	-0.7677	0.2199							0.0147	0.2645457467	1	0	-0.5472	0.2199
CG13384	2L
CG13385	2L	0.1646	0.6438692506	0	0	-0.4051	0.2896							0.2801	0.8427879074	0	0	0.3143	0.2896							0.9899	0.9999449387	0	0	-0.00381	0.3008							0.0253	0.359531981	1	0	-0.6760	0.3008
CG13386	2L	0.0060	0.0629082303	1	1	-0.5314	0.1908							0.0057	0.0601779972	1	1	-0.5351	0.1908							0.4607	0.9999449387	0	0	-0.1418	0.1920							0.5506	0.9999449387	0	0	-0.1147	0.1920
CG13390	2L	0.6321	0.999999132	0	0	-0.2009	0.4155							0.6273	0.999999132	0	0	-0.2038	0.4155							0.4578	0.9999449387	0	0	-0.2847	0.3818							0.5047	0.9999449387	0	0	-0.2557	0.3818
CG13392	2L
CG13393	2L	0.0479	0.29559379	1	0	0.5484	0.2663							0.0171	0.140680705	1	1	0.6707	0.2663							0.0023	0.0849024058	1	1	-0.7012	0.2238							0.0026	0.0899874631	1	1	-0.6942	0.2238
CG13394	2L	0.0002	0.0037469416	1	1	-0.6601	0.1744							0.0033	0.0392631426	1	1	-0.5164	0.1744							0.9897	0.9999449387	0	0	-0.00232	0.1801							0.8804	0.9999449387	0	0	-0.02710	0.1801
CG13397	2L	0.7490	0.999999132	0	0	0.1025	0.3200							0.6632	0.999999132	0	0	-0.1395	0.3200							0.1504	0.8114671135	0	0	-0.4534	0.3150							0.2653	0.9522512271	0	0	-0.3511	0.3150
CG13398	2L
CG1340	3R	0.0002	0.0035080105	1	1	-0.6517	0.1702							0.2117	0.7374711258	0	0	0.2133	0.1702							0.2624	0.9504493744	0	0	-0.1938	0.1727							0.0007	0.0370641814	1	1	-0.5891	0.1727
CG13407	3R	0.7682	0.999999132	0	0	-0.03569	0.1208							0.5531	0.999999132	0	0	-0.07186	0.1208							0.0283	0.3834922284	1	0	-0.2741	0.1245							0.0332	0.4191822748	1	0	-0.2662	0.1245
CG13408	3R	0.1740	0.6636644407	0	0	-0.1409	0.1012							0.3838	0.9537008114	0	0	-0.08944	0.1012							0.0640	0.5784907961	0	0	-0.1816	0.09683							0.0909	0.675787285	0	0	-0.1655	0.09683
CG13409	3R
CG1342	3R	0.0022	0.0278009652	1	1	-0.4264	0.1372							0.0034	0.0398742436	1	1	-0.4069	0.1372							0.3819	0.9999449387	0	0	-0.1278	0.1461							0.5258	0.9999449387	0	0	-0.09272	0.1461
CG13420	3R	0.1480	0.6062485707	0	0	-0.1798	0.1212							0.3164	0.8871539381	0	0	-0.1235	0.1212							0.1588	0.8282995044	0	0	-0.2094	0.1473							0.0587	0.5570536155	0	0	-0.2821	0.1473
CG13422	2R
CG13423	2R	0.0003	0.0053128431	1	1	-0.4002	0.1084							0.0030	0.0357308035	1	1	-0.3263	0.1084							0.0009	0.0449499193	1	1	-0.3934	0.1182							0.0051	0.1402746405	1	1	-0.3325	0.1182
CG13424	2R	0.0197	0.1563597418	1	1	-0.6369	0.2670							0.0259	0.1911958198	1	1	-0.6077	0.2670							0.1687	0.8460220548	0	0	-0.3992	0.2890							0.2117	0.9012769812	0	0	-0.3621	0.2890
CG13426	2R	<.0001	0.0001902991	1	1	-0.5894	0.1076							0.0395	0.2586105121	1	0	-0.2313	0.1076							0.8557	0.9999449387	0	0	0.01965	0.1078							0.0151	0.2689957736	1	0	-0.2670	0.1078
CG13427	2R	<.0001	4.5696929E-7	1	1	-0.8105	0.1009							<.0001	4.2523114E-7	1	1	-0.8139	0.1009							0.7543	0.9999449387	0	0	-0.04248	0.1353							0.9766	0.9999449387	0	0	0.003982	0.1353
CG13434	2R
CG13436	2R	<.0001	0.0002318768	1	1	-0.5529	0.1208							0.0723	0.389033414	0	0	0.2179	0.1208							0.2382	0.927380329	0	0	-0.1463	0.1240							0.0034	0.1083949074	1	1	-0.3638	0.1240
CG13437	2R
CG13438	2R	0.9508	0.999999132	0	0	0.008425	0.1354							0.2355	0.7775321909	0	0	-0.1638	0.1354							0.0649	0.5820916571	0	0	-0.2615	0.1399							0.1973	0.8825505537	0	0	-0.1818	0.1399
CG1344	2R
CG13442	2R	0.0199	0.1571789855	1	1	-0.4860	0.2072							0.2534	0.8053463526	0	0	-0.2373	0.2072							0.6325	0.9999449387	0	0	-0.09783	0.2045							0.0983	0.6977773607	0	0	-0.3385	0.2045
CG13443	2R	0.0423	0.2715721902	1	0	-0.5613	0.2733							0.0735	0.3933259289	0	0	-0.4938	0.2733							0.8098	0.9999449387	0	0	0.08045	0.3340							0.7806	0.9999449387	0	0	0.09312	0.3340
CG13449	3L	0.3598	0.9334734098	0	0	-0.2073	0.2258							0.6527	0.999999132	0	0	-0.1018	0.2258							0.6161	0.9999449387	0	0	-0.1239	0.2470							0.4810	0.9999449387	0	0	-0.1742	0.2470
CG13455	3L	<.0001	0.0001627733	1	1	-0.5602	0.1186							0.1380	0.5823837822	0	0	0.1767	0.1186							0.0882	0.6674215436	0	0	-0.1961	0.1148							<.0001	0.0022132312	1	1	-0.5037	0.1148
CG13457	3L	0.0421	0.2707295742	1	0	-0.2285	0.1119							0.9535	0.999999132	0	0	0.006537	0.1119							0.0452	0.4936666066	1	0	-0.2370	0.1181							0.0029	0.0982089482	1	1	-0.3524	0.1181
CG13458	3L	0.0897	0.4469529651	0	0	-0.4240	0.2421							0.2311	0.770443991	0	0	-0.2957	0.2421							0.1972	0.8825322246	0	0	-0.3028	0.2331							0.2004	0.8866632252	0	0	-0.3006	0.2331
CG13460	3L	0.2211	0.7542203028	0	0	-0.1510	0.1227							0.7454	0.999999132	0	0	-0.03995	0.1227							0.4829	0.9999449387	0	0	-0.09889	0.1408							0.5351	0.9999449387	0	0	-0.08742	0.1408
CG13461	3L	0.0240	0.1804837496	1	1	-0.4217	0.1828							0.0235	0.1776989436	1	1	-0.4232	0.1828							0.9482	0.9999449387	0	0	0.01278	0.1965							0.8971	0.9999449387	0	0	-0.02544	0.1965
CG13466	3L
CG13467	3L	0.0035	0.0406366982	1	1	1.1160	0.3528							0.0021	0.0269367639	1	1	1.1854	0.3528							0.7294	0.9999449387	0	0	-0.1146	0.3304							0.9841	0.9999449387	0	0	-0.00661	0.3304
CG1347	3R	0.0025	0.0313370754	1	1	0.8320	0.2656							0.0158	0.1330336113	1	1	0.6564	0.2656							0.0057	0.1498168176	1	1	-0.6398	0.2289							0.2113	0.9011878692	0	0	-0.2870	0.2289
CG13471	3L	<.0001	1.720049E-8	1	1	-0.9552	0.1257							0.0949	0.4635607369	0	0	0.2127	0.1257							0.6350	0.9999449387	0	0	-0.06222	0.1309							<.0001	0.0023573131	1	1	-0.5804	0.1309
CG13472	3L
CG13474	3L	0.0003	0.0048300587	1	1	-0.7364	0.1784							0.0057	0.0599301108	1	1	-0.5304	0.1784							0.1431	0.7969984739	0	0	-0.2613	0.1769							0.0243	0.352631619	1	0	-0.4053	0.1769
CG13476	3L	0.0368	0.2462915072	1	0	-0.3007	0.1423							0.0364	0.2439507683	1	0	0.3015	0.1423							0.5612	0.9999449387	0	0	-0.08758	0.1506							0.6597	0.9999449387	0	0	-0.06636	0.1506
CG13477	3L	<.0001	0.0001590261	1	1	-0.8081	0.1455							<.0001	0.0018420573	1	1	0.6606	0.1455							0.7705	0.9999449387	0	0	-0.04640	0.1586							0.0002	0.0129027212	1	1	-0.6260	0.1586
CG13479	3L	0.5141	0.999999132	0	0	-0.08311	0.1268							0.6725	0.999999132	0	0	-0.05380	0.1268							0.0465	0.499337904	1	0	-0.2831	0.1413							0.0464	0.4993096571	1	0	-0.2831	0.1413
CG13481	3L	0.0033	0.0392896447	1	1	-0.6611	0.2079							0.5380	0.999999132	0	0	-0.1295	0.2079							0.7426	0.9999449387	0	0	-0.06866	0.2084							0.1091	0.7268119434	0	0	-0.3373	0.2084
CG13484	3L	0.0544	0.3222723636	0	0	-0.5152	0.2577							0.0914	0.4524724537	0	0	-0.4490	0.2577							0.5596	0.9999449387	0	0	-0.1514	0.2585							0.6658	0.9999449387	0	0	0.1120	0.2585
CG13488	2R	0.0098	0.0923934104	1	1	-0.5864	0.2131							0.0078	0.0772729992	1	1	-0.6060	0.2131							0.7003	0.9999449387	0	0	-0.06251	0.1619							0.7909	0.9999449387	0	0	-0.04304	0.1619
CG13492	2R	0.0924	0.4554128314	0	0	-0.1728	0.1025							0.0213	0.165587436	1	1	0.2367	0.1025
CG13500	2R	0.0226	0.172785945	1	1	-0.3667	0.1595							0.0238	0.1794042229	1	1	-0.3635	0.1595							0.3301	0.9906296024	0	0	-0.1698	0.1742							0.3570	0.9999449387	0	0	-0.1606	0.1742
CG13501	2R	0.0130	0.1146409237	1	1	-0.3880	0.1548							0.4583	0.999999132	0	0	-0.1150	0.1548							0.9161	0.9999449387	0	0	-0.01760	0.1669							0.1415	0.7943560692	0	0	-0.2458	0.1669
CG13502	2R	0.0402	0.2621225831	1	0	-0.5164	0.2500							0.0446	0.2813162	1	0	-0.5055	0.2500							0.9849	0.9999449387	0	0	0.004910	0.2593							0.8593	0.9999449387	0	0	-0.04598	0.2593
CG13506	2R	0.0154	0.1307011995	1	1	0.3154	0.1231							<.0001	4.2097897E-6	1	1	0.8698	0.1231							0.2083	0.8972588315	0	0	-0.1703	0.1344							0.0100	0.2124180968	1	0	-0.3538	0.1344
CG13510	2R
CG13511	2R	<.0001	0.0003792225	1	1	-0.6571	0.1264							0.0015	0.0201559004	1	1	-0.4416	0.1264							0.7492	0.9999449387	0	0	0.03870	0.1207							0.6467	0.9999449387	0	0	0.05551	0.1207
CG13512	2R
CG13516	2R	0.6563	0.999999132	0	0	0.2000	0.4475							0.4081	0.9746936505	0	0	0.3724	0.4475							0.7407	0.9999449387	0	0	-0.1393	0.4205							0.4249	0.9999449387	0	0	-0.3362	0.4205
CG13526	2R	0.0005	0.0078040606	1	1	-0.5657	0.1444							<.0001	0.000951528	1	1	-0.6949	0.1444							0.4121	0.9999449387	0	0	0.1476	0.1791							0.8129	0.9999449387	0	0	-0.04251	0.1791
CG13527	2R	0.2146	0.7426735804	0	0	-0.4302	0.3447							0.9918	0.999999132	0	0	-0.00354	0.3447							0.7588	0.9999449387	0	0	0.1167	0.3796							0.8844	0.9999449387	0	0	-0.05525	0.3796
CG13531	2R	0.2477	0.7970306872	0	0	0.2394	0.2066							0.8726	0.999999132	0	0	0.03318	0.2066							0.0128	0.2450344732	1	0	-0.4909	0.1966							0.0805	0.6413341321	0	0	-0.3442	0.1966
CG13532	2R	0.2968	0.8639196042	0	0	0.08914	0.08400							0.1648	0.6442586534	0	0	0.1195	0.08400							0.0052	0.1415631724	1	1	-0.3709	0.1294							0.0354	0.4328309496	1	0	-0.2765	0.1294
CG13539	2R	0.3607	0.9342882636	0	0	-0.1781	0.1943							0.5219	0.999999132	0	0	-0.1247	0.1943							0.4667	0.9999449387	0	0	-0.1408	0.1932							0.2547	0.9432577895	0	0	-0.2204	0.1932
CG1354	X							0.9698	0.999999132	0	0	-0.01847	0.4862							0.8680	0.9017521265	0	0									0.9957	0.9999449387	0	0	0.002520	0.4648							0.3939	0.9999770542	0	0	-0.3974	0.4648
CG13541	2R	0.0743	0.39617823	0	0	-0.2395	0.1297							<.0001	0.0013148333	1	1	0.6069	0.1297							0.0516	0.5245565775	0	0	-0.2605	0.1321							<.0001	0.0011190076	1	1	-0.6359	0.1321
CG13544	2R	0.0177	0.1439245403	1	1	-0.4439	0.1827							0.2809	0.8435504769	0	0	-0.1986	0.1827							0.0143	0.2608910353	1	0	-0.3618	0.1465							0.0720	0.611188409	0	0	-0.2648	0.1465
CG13550	2R	0.0005	0.0083417514	1	1	0.5970	0.1694							0.9351	0.999999132	0	0	0.01380	0.1694							0.0002	0.0131573424	1	1	-0.6301	0.1662							0.1840	0.8678815157	0	0	-0.2210	0.1662
CG13557	2R	0.0295	0.2094936857	1	0	-0.4412	0.1933							0.4363	0.9927766154	0	0	-0.1524	0.1933							0.7447	0.9999449387	0	0	-0.06277	0.1922							0.7203	0.9999449387	0	0	-0.06903	0.1922
CG13558	2R	0.7563	0.999999132	0	0	0.1297	0.4162							0.7449	0.999999132	0	0	-0.1360	0.4162							0.9862	0.9999449387	0	0	0.006905	0.3988							0.9974	0.9999449387	0	0	0.001322	0.3988
CG13559	2R	0.4333	0.9909373308	0	0	-0.1139	0.1435							0.9685	0.999999132	0	0	0.005713	0.1435							0.0174	0.2945689247	1	0	-0.3289	0.1357							0.0054	0.1451403236	1	1	-0.3872	0.1357
CG13561	2R
CG13562	2R	0.0703	0.3819682846	0	0	-0.5240	0.2875							0.0652	0.3631932566	0	0	-0.5339	0.2875							0.8826	0.9999449387	0	0	-0.04459	0.3017							0.9475	0.9999449387	0	0	-0.01988	0.3017
CG13563	2R	0.0132	0.1157502894	1	1	-0.5049	0.1986							0.8987	0.999999132	0	0	-0.02537	0.1986							0.1050	0.7166357736	0	0	-0.3019	0.1854							0.0855	0.6579450039	0	0	-0.3204	0.1854
CG13566	2R	0.0038	0.044136528	1	1	-0.4248	0.1439							0.0093	0.0882829206	1	1	-0.3810	0.1439							0.2570	0.9459455786	0	0	-0.1692	0.1490							0.2609	0.9497981955	0	0	-0.1678	0.1490
CG13567	2R
CG13568	2R
CG13569	2R	0.0808	0.4184732401	0	0	-0.4102	0.2337							0.9465	0.999999132	0	0	0.01570	0.2337							0.4408	0.9999449387	0	0	-0.1835	0.2378							0.0800	0.6402112486	0	0	-0.4172	0.2378
CG13575	2R	0.0003	0.0047535463	1	1	-0.5826	0.1561							0.0027	0.0329477842	1	1	-0.4750	0.1561							0.5234	0.9999449387	0	0	-0.1014	0.1588							0.7316	0.9999449387	0	0	-0.05450	0.1588
CG13576	2R	0.0250	0.18672456	1	1	-0.6673	0.2938							0.0250	0.1861337477	1	1	-0.6677	0.2938							0.7962	0.9999449387	0	0	-0.07472	0.2891							0.7475	0.9999449387	0	0	-0.09315	0.2891
CG13577	2R	0.2882	0.8524656431	0	0	-0.2735	0.2566							0.6878	0.999999132	0	0	-0.1033	0.2566							0.9663	0.9999449387	0	0	0.01050	0.2482							0.6276	0.9999449387	0	0	-0.1204	0.2482
CG13579	2R	0.0543	0.3216830557	0	0	-0.2200	0.1100							0.5181	0.999999132	0	0	-0.07188	0.1100							0.0027	0.093203652	1	1	-0.3334	0.1081							0.0024	0.0867602552	1	1	-0.3372	0.1081
CG1358	2R	0.9043	0.999999132	0	0	0.03490	0.2893							0.6303	0.999999132	0	0	0.1398	0.2893							0.2208	0.910669195	0	0	-0.3750	0.3053							0.3843	0.9999449387	0	0	-0.2662	0.3053
CG13581	2R	0.1094	0.5052114094	0	0	-0.3384	0.2104							0.5804	0.999999132	0	0	-0.1165	0.2104							0.5993	0.9999449387	0	0	-0.1074	0.2043							0.2395	0.9286121314	0	0	-0.2405	0.2043
CG13582	2R	<.0001	0.0006775908	1	1	-0.5107	0.1201							<.0001	0.0006942158	1	1	-0.5100	0.1201							0.4187	0.9999449387	0	0	-0.1019	0.1260							0.3543	0.9988586441	0	0	-0.1167	0.1260
CG13585	2R	0.8092	0.999999132	0	0	-0.04945	0.2040							0.5670	0.999999132	0	0	0.1174	0.2040							0.3191	0.9874486481	0	0	-0.2447	0.2450							0.1421	0.7951362849	0	0	-0.3611	0.2450
CG13587	2R	<.0001	1.4503743E-8	1	1	-0.6785	0.08867							<.0001	7.2934103E-8	1	1	-0.6386	0.08867							0.3759	0.9999449387	0	0	-0.08601	0.09694							0.3762	0.9999449387	0	0	-0.08596	0.09694
CG13588	2R	0.0026	0.0322084918	1	1	0.8535	0.2734							0.0433	0.2756711153	1	0	0.5626	0.2734							0.0135	0.252754406	1	0	-0.6587	0.2643							0.0458	0.4960978716	1	0	-0.5310	0.2643
CG1359	3R	0.2702	0.8303274599	0	0	-0.1017	0.09150							0.0505	0.3062145412	0	0	-0.1821	0.09150							0.0022	0.0811407821	1	1	-0.3692	0.1189							0.0125	0.2419393425	1	0	-0.2995	0.1189
CG13592	2R	<.0001	1.1247856E-6	1	1	-0.6049	0.1032							<.0001	1.1375076E-6	1	1	-0.6047	0.1032							0.1162	0.7447095882	0	0	-0.1809	0.1151							0.0741	0.6190646817	0	0	-0.2057	0.1151
CG13594	2R	0.2249	0.7602421322	0	0	-0.1921	0.1551							0.5798	0.999999132	0	0	0.08681	0.1551							0.0431	0.4822763895	1	0	-0.3123	0.1522							0.0089	0.1990251983	1	1	-0.4068	0.1522
CG13597	3R	0.2317	0.7715893093	0	0	-0.2202	0.1825							0.6211	0.999999132	0	0	-0.09063	0.1825							0.1274	0.7690484525	0	0	-0.2859	0.1868							0.0175	0.295968362	1	0	-0.4474	0.1868
CG13599	3R	0.9510	0.999999132	0	0	0.01099	0.1783							0.0255	0.1893946698	1	1	-0.4036	0.1783							0.0848	0.6552905478	0	0	-0.3610	0.2089							0.6467	0.9999449387	0	0	-0.09581	0.2089
CG1360	2R	0.0093	0.0885703139	1	1	-0.5996	0.2162							0.0030	0.0358199763	1	1	-0.6973	0.2162							0.7046	0.9999449387	0	0	-0.08427	0.2215							0.6819	0.9999449387	0	0	-0.09108	0.2215
CG13601	3R
CG13602	3R	<.0001	4.4320133E-7	1	1	-0.8169	0.1311							<.0001	0.0015099552	1	1	-0.5396	0.1311							0.2996	0.9776807295	0	0	-0.1387	0.1335							0.0829	0.6486332942	0	0	-0.2321	0.1335
CG13603	3R
CG13604	3R	0.0033	0.0386738869	1	1	-0.3847	0.1207							0.0043	0.0479818103	1	1	-0.3722	0.1207							0.9225	0.9999449387	0	0	-0.01650	0.1691							0.6861	0.9999449387	0	0	0.06857	0.1691
CG13605	3R	0.9851	0.999999132	0	0	0.007922	0.4222							0.8865	0.999999132	0	0	-0.06047	0.4222							0.4011	0.9999449387	0	0	-0.3722	0.4424							0.6998	0.9999449387	0	0	-0.1708	0.4424
CG13606	3R
CG13607	3R	<.0001	0.0004553455	1	1	0.6616	0.1292							<.0001	4.0318918E-6	1	1	0.9154	0.1292							<.0001	1.610381E-6	1	1	-0.7983	0.1170							<.0001	5.699403E-10	1	1	-1.0285	0.1170
CG13609	3R	0.0876	0.4400140872	0	0	0.4511	0.2557							0.7903	0.999999132	0	0	-0.06858	0.2557							<.0001	0.0093770874	1	1	-0.9555	0.2345							0.1106	0.7306045522	0	0	-0.3779	0.2345
CG13611	3R	0.0149	0.1273872962	1	1	-0.3347	0.1368							0.7024	0.999999132	0	0	0.05230	0.1368							0.3009	0.978718926	0	0	-0.1361	0.1315							0.0012	0.0546410666	1	1	-0.4257	0.1315
CG13613	3R	0.0053	0.0569646754	1	1	-0.4659	0.1647							0.0056	0.0594617306	1	1	-0.4628	0.1647							0.1284	0.7711070314	0	0	-0.2204	0.1447							0.2125	0.9023388578	0	0	-0.1806	0.1447
CG13614	3R	0.0231	0.1753534335	1	1	-0.4504	0.1954							0.0220	0.1696464581	1	1	-0.4539	0.1954							0.1834	0.8670723689	0	0	-0.2748	0.2061							0.2436	0.9330847251	0	0	-0.2408	0.2061
CG13615	3R	<.0001	0.0004117347	1	1	-0.8066	0.1724							<.0001	0.0008674771	1	1	-0.7647	0.1724							0.4810	0.9999449387	0	0	-0.1224	0.1734							0.5914	0.9999449387	0	0	-0.09326	0.1734
CG13616	3R	0.1767	0.6694408164	0	0	-0.3857	0.2826							0.2770	0.8389810872	0	0	-0.3096	0.2826							0.4955	0.9999449387	0	0	-0.1967	0.2881							0.5076	0.9999449387	0	0	-0.1912	0.2881
CG13617	3R	0.0212	0.1648793539	1	1	-0.4502	0.1937							0.0235	0.1775077299	1	1	-0.4425	0.1937							0.6109	0.9999449387	0	0	-0.1002	0.1968							0.5112	0.9999449387	0	0	-0.1294	0.1968
CG13618	3R	0.0040	0.0459099611	1	1	-0.5164	0.1738							0.0131	0.1151725926	1	1	0.4423	0.1738							0.1748	0.8557625264	0	0	-0.2233	0.1640							<.0001	0.0002057668	1	1	-0.8422	0.1640
CG13622	3R	0.5919	0.999999132	0	0	0.07401	0.1366							0.6764	0.999999132	0	0	0.05756	0.1366							0.0071	0.1719021946	1	1	-0.3617	0.1312							0.0305	0.4003250215	1	0	-0.2884	0.1312
CG13623	3R	0.2830	0.8458784442	0	0	0.1791	0.1640							0.0040	0.0459658503	1	1	0.5091	0.1640							0.0032	0.1049464514	1	1	-0.4726	0.1562							<.0001	0.0003848738	1	1	-0.8067	0.1562
CG13624	3R	0.3813	0.9513698636	0	0	0.2462	0.2795							0.2716	0.8323068509	0	0	0.3097	0.2795							0.8612	0.9999449387	0	0	-0.05504	0.3144							0.8713	0.9999449387	0	0	-0.05100	0.3144
CG13625	3R	0.7201	0.999999132	0	0	0.05540	0.1544							0.6388	0.999999132	0	0	0.07257	0.1544							0.0362	0.4385268896	1	0	-0.3095	0.1475							0.4031	0.9999449387	0	0	-0.1234	0.1475
CG13627	3R	0.0575	0.3339606713	0	0	-0.5911	0.2996							0.0727	0.3907863718	0	0	-0.5567	0.2996							0.6273	0.9999449387	0	0	-0.1196	0.2455							0.6950	0.9999449387	0	0	-0.09657	0.2455
CG13630	3R	0.1734	0.6629718758	0	0	0.3325	0.2427							0.2502	0.8001703825	0	0	0.2805	0.2427							0.0028	0.0949176824	1	1	-0.7190	0.2387							0.0103	0.2168458438	1	0	-0.6157	0.2387
CG13632	3R	0.8403	0.999999132	0	0	0.06734	0.3314							0.9953	0.999999132	0	0	0.001955	0.3314							0.6563	0.9999449387	0	0	-0.1480	0.3315							0.9412	0.9999449387	0	0	0.02452	0.3315
CG13634	3R	0.1316	0.5657856888	0	0	-0.4424	0.2918							0.1482	0.6066665472	0	0	-0.4240	0.2918							0.8949	0.9999449387	0	0	-0.03799	0.2874							0.7350	0.9999449387	0	0	-0.09734	0.2874
CG13636	3R
CG13640	3R
CG13643	3R	<.0001	0.0004828132	1	1	-0.4840	0.1074							<.0001	0.0000649311	1	1	-0.5452	0.1074							0.0791	0.6371372284	0	0	-0.2025	0.1150							0.4564	0.9999449387	0	0	-0.08573	0.1150
CG13646	3R	0.8469	0.999999132	0	0	-0.09889	0.5108							0.2455	0.7934648598	0	0	-0.5965	0.5108							0.7049	0.9999449387	0	0	0.1877	0.4952							0.6805	0.9999449387	0	0	0.2041	0.4952
CG13650	3R	0.2605	0.8165768918	0	0	0.1050	0.09163							0.8093	0.999999132	0	0	0.02231	0.09163							0.0178	0.2988380394	1	0	-0.3595	0.1490							0.0537	0.5345413265	0	0	-0.2912	0.1490
CG13653	3R	0.0063	0.0650088606	1	1	-0.2896	0.1028							0.0052	0.0557421049	1	1	-0.2967	0.1028							0.0801	0.6404798502	0	0	-0.1651	0.09389							0.1077	0.7234193523	0	0	-0.1517	0.09389
CG13654	3R	0.2037	0.7225787336	0	0	-0.1745	0.1364							0.3137	0.8836823094	0	0	-0.1381	0.1364							0.2859	0.9660963453	0	0	-0.1621	0.1516							0.0991	0.7012166364	0	0	-0.2507	0.1516
CG13656	3R	0.1950	0.7069001764	0	0	-0.5027	0.3856							0.4295	0.9879785082	0	0	-0.3058	0.3856							0.6108	0.9999449387	0	0	-0.1850	0.3632							0.3001	0.9782445582	0	0	-0.3769	0.3632
CG13658	3R
CG13659	3R	0.0734	0.3932042694	0	0	-0.2816	0.1566							0.2699	0.8300239849	0	0	-0.1732	0.1566							0.6108	0.9999449387	0	0	-0.09197	0.1806							0.4777	0.9999449387	0	0	-0.1283	0.1806
CG13663	3R	0.0060	0.0626650021	1	1	0.4640	0.1638							0.3945	0.9628129432	0	0	0.1403	0.1638							<.0001	0.0075272118	1	1	-0.6235	0.1541							0.0040	0.1203190719	1	1	-0.4480	0.1541
CG13667	3L
CG13670	3L	0.0020	0.0265806666	1	1	-0.5384	0.1600							0.0035	0.0410614893	1	1	-0.5052	0.1600							0.8381	0.9999449387	0	0	0.03509	0.1712							0.7412	0.9999449387	0	0	0.05672	0.1712
CG13671	3L	0.3035	0.8720751126	0	0	0.1765	0.1708							0.3008	0.8694289806	0	0	-0.1775	0.1708							<.0001	0.0011827177	1	1	-0.6366	0.1387							0.0127	0.244302812	1	0	-0.3476	0.1387
CG13672	3L	0.9213	0.999999132	0	0	0.006343	0.06368							0.4731	0.999999132	0	0	0.04625	0.06368							0.0003	0.0210959585	1	1	-0.3700	0.09854							0.0614	0.5680198973	0	0	-0.1867	0.09854
CG13675	3L	0.0001	0.0022435661	1	1	-0.8751	0.1964							0.0008	0.0127809256	1	1	-0.7265	0.1964							0.8194	0.9999449387	0	0	0.03963	0.1731							0.5003	0.9999449387	0	0	-0.1171	0.1731
CG13676	3L	0.4420	0.9966945604	0	0	0.1578	0.2041							0.3189	0.8900704873	0	0	0.2049	0.2041							0.5463	0.9999449387	0	0	-0.1467	0.2427							0.5402	0.9999449387	0	0	-0.1489	0.2427
CG13678	3L	0.8834	0.999999132	0	0	-0.02066	0.1397							0.6840	0.999999132	0	0	0.05741	0.1397							0.3241	0.9899886765	0	0	-0.2006	0.2023							0.3377	0.9926387728	0	0	-0.1950	0.2023
CG13681	3L	<.0001	0.0014075372	1	1	0.5144	0.1106							0.3930	0.9614507122	0	0	0.09580	0.1106							0.0033	0.107259398	1	1	-0.3357	0.1114							0.7904	0.9999449387	0	0	0.02968	0.1114
CG13685	3L	0.1704	0.6564275642	0	0	-0.2050	0.1460							0.2313	0.7707484008	0	0	-0.1783	0.1460							0.0582	0.555433513	0	0	-0.3496	0.1822							0.1815	0.8643293326	0	0	-0.2453	0.1822
CG13689	2L	0.4259	0.9860675765	0	0	0.3511	0.4384							0.8004	0.999999132	0	0	0.1112	0.4384							0.3547	0.9988586441	0	0	-0.3952	0.4260							0.7256	0.9999449387	0	0	-0.1497	0.4260
CG13690	2L	0.0015	0.0210854517	1	1	-0.6573	0.1892							0.0002	0.0031689821	1	1	-0.8155	0.1892							0.0043	0.1260265181	1	1	-0.5034	0.1719							0.1684	0.8457754953	0	0	-0.2387	0.1719
CG13692	2L	<.0001	0.0000356462	1	1	-0.7699	0.1248							<.0001	9.3719742E-6	1	1	-0.8402	0.1248							0.0363	0.4386981675	1	0	-0.2598	0.1222							0.0636	0.5765573286	0	0	-0.2295	0.1222
CG13693	2L	0.2730	0.834171104	0	0	-0.4622	0.4142							0.3238	0.8951148984	0	0	-0.4153	0.4142							0.4873	0.9999449387	0	0	-0.2026	0.2905							0.5687	0.9999449387	0	0	-0.1662	0.2905
CG13698	3L	0.0313	0.2187254324	1	0	0.2088	0.09255							0.7256	0.999999132	0	0	0.03277	0.09255							0.0027	0.0938533269	1	1	-0.4189	0.1360							0.0274	0.3761048874	1	0	-0.3049	0.1360
CG13699	3L	0.0016	0.021697476	1	1	-0.5816	0.1809							0.0033	0.0385584434	1	1	-0.5409	0.1809							0.8381	0.9999449387	0	0	-0.03709	0.1814							0.6211	0.9999449387	0	0	-0.08971	0.1814
CG13700	3L	0.0206	0.1615412222	1	1	-0.3307	0.1397							0.2979	0.8653238315	0	0	0.1465	0.1397							0.9211	0.9999449387	0	0	0.01482	0.1494							0.8270	0.9999449387	0	0	0.03270	0.1494
CG13708	3L	0.0009	0.0139283144	1	1	-0.4804	0.1432							0.0029	0.0355660561	1	1	-0.4303	0.1432							0.0806	0.6418501817	0	0	-0.2508	0.1433							0.1250	0.7622186412	0	0	-0.2202	0.1433
CG1371	2R	0.0021	0.0273309309	1	1	-0.7512	0.2240							0.0030	0.0362462264	1	1	-0.7212	0.2240							0.1632	0.8369355938	0	0	-0.2610	0.1856							0.3700	0.9999449387	0	0	-0.1673	0.1856
CG13711	3L	0.0020	0.0257059167	1	1	-0.5028	0.1487							0.0021	0.0275373644	1	1	-0.4982	0.1487							0.0363	0.4386778367	1	0	-0.3101	0.1459							0.0253	0.3597096608	1	0	-0.3318	0.1459
CG13716	3L	0.0003	0.0048270444	1	1	-0.5979	0.1583							0.0017	0.0228884512	1	1	-0.5088	0.1583							0.5847	0.9999449387	0	0	-0.1006	0.1839							0.6745	0.9999449387	0	0	-0.07731	0.1839
CG13719	3L
CG13720	3L	0.6593	0.999999132	0	0	-0.2537	0.5740							0.6395	0.999999132	0	0	-0.2696	0.5740							0.6534	0.9999449387	0	0	0.2334	0.5193							0.6227	0.9999449387	0	0	0.2557	0.5193
CG13721	3L
CG13723	3L	<.0001	5.2445969E-7	1	1	-0.6341	0.09555							<.0001	0.0003942911	1	1	-0.4484	0.09555							0.2947	0.9729127737	0	0	-0.1132	0.1078							0.1942	0.8800847672	0	0	-0.1404	0.1078
CG13724	3L	0.0157	0.1321473884	1	1	-0.3511	0.1440							0.0188	0.1506568546	1	1	-0.3414	0.1440							0.2448	0.9345369547	0	0	-0.1635	0.1405							0.2372	0.9264507453	0	0	-0.1662	0.1405
CG13725	3L	0.9478	0.999999132	0	0	-0.02262	0.3431							0.0971	0.4697285151	0	0	-0.5870	0.3431							0.8366	0.9999449387	0	0	-0.07483	0.3617							0.8714	0.9999449387	0	0	0.05872	0.3617
CG13727	3L	0.8684	0.999999132	0	0	-0.05809	0.3494							0.8253	0.999999132	0	0	-0.07740	0.3494							0.8309	0.9999449387	0	0	0.05334	0.2495							0.8853	0.9999449387	0	0	0.03604	0.2495
CG13728	3L	0.9505	0.999999132	0	0	-0.01754	0.2822							0.8764	0.999999132	0	0	0.04399	0.2822							0.6472	0.9999449387	0	0	-0.1338	0.2923							0.6179	0.9999449387	0	0	-0.1459	0.2923
CG13733	3L	0.1355	0.5759987546	0	0	-0.3666	0.2438							0.6955	0.999999132	0	0	-0.09567	0.2438							0.9021	0.9999449387	0	0	-0.03228	0.2621							0.3799	0.9999449387	0	0	-0.2305	0.2621
CG13737	3L
CG13738	3L	0.5066	0.999999132	0	0	-0.1275	0.1910							0.5547	0.999999132	0	0	-0.1133	0.1910							0.3206	0.9874943698	0	0	-0.2163	0.2173							0.4081	0.9999449387	0	0	-0.1801	0.2173
CG13739	2R	0.0033	0.0386738869	1	1	-0.5550	0.1742							0.3980	0.9658842274	0	0	-0.1493	0.1742							0.9208	0.9999449387	0	0	-0.01900	0.1906							0.6863	0.9999449387	0	0	-0.07721	0.1906
CG13741	2R	0.6809	0.999999132	0	0	0.1117	0.2710							0.0309	0.216688784	1	0	-0.5926	0.2710							0.0112	0.2277285586	1	0	-0.6147	0.2411							0.9051	0.9999449387	0	0	0.02877	0.2411
CG13742	2R	0.4311	0.9893349133	0	0	-0.09935	0.1260							0.0022	0.0283961057	1	1	-0.3887	0.1260							0.0105	0.2197586379	1	0	-0.3052	0.1191							0.0357	0.4351836968	1	0	-0.2504	0.1191
CG13743	2R	0.3921	0.9607721974	0	0	-0.1719	0.1996							0.2111	0.7365758115	0	0	0.2519	0.1996							0.8055	0.9999449387	0	0	0.05100	0.2069							0.2788	0.9627612131	0	0	-0.2246	0.2069
CG13744	2R	0.0265	0.1942664172	1	1	-0.5084	0.2182							0.0132	0.1160497859	1	1	-0.5735	0.2182							0.7086	0.9999449387	0	0	-0.08160	0.2176							0.9544	0.9999449387	0	0	-0.01248	0.2176
CG13745	2R	0.0728	0.3909663447	0	0	-0.2498	0.1388							0.0019	0.0252689253	1	1	-0.4335	0.1388							0.0979	0.6959964407	0	0	-0.2202	0.1330							0.9160	0.9999449387	0	0	-0.01403	0.1330
CG13747	2R	0.1536	0.6187992641	0	0	-0.3784	0.2643							0.1086	0.5029660568	0	0	0.4257	0.2643							0.8384	0.9999449387	0	0	-0.04685	0.2296							0.0180	0.3001963384	1	0	-0.5444	0.2296
CG13758	X
CG13759	X							0.6751	0.999999132	0	0	0.05060	0.1199							0.0885	0.144313703	0	1									0.1945	0.8804527931	0	0	-0.1585	0.1208							0.1208	0.9999770542	0	0	0.1900	0.1208
CG13760	X							0.2944	0.8607860276	0	0	-0.1244	0.1172							<.0001	5.2400922E-8	1	1									0.0003	0.022567056	1	1	-0.4445	0.1174							0.1843	0.9999770542	0	0	0.1576	0.1174
CG13762	X
CG13766	2L	0.9954	0.999999132	0	0	-0.00120	0.2053							0.9977	0.999999132	0	0	-0.00060	0.2053							0.1373	0.7869628726	0	0	-0.3701	0.2481							0.3297	0.9905460041	0	0	-0.2424	0.2481
CG13771	2L	0.0082	0.0798182529	1	1	-0.3315	0.1242							0.0352	0.2381171482	1	0	-0.2632	0.1242							0.0777	0.632032633	0	0	-0.2394	0.1355							0.0262	0.3666735445	1	0	-0.3018	0.1355
CG13775	2L
CG13776	2L	0.0389	0.2556207336	1	0	-0.2574	0.1231							0.9302	0.999999132	0	0	-0.01081	0.1231							0.0093	0.2043702312	1	0	-0.3047	0.1165							0.0023	0.0838199247	1	1	-0.3582	0.1165
CG13784	2L	0.1941	0.7051201421	0	0	0.7017	0.5353							0.1516	0.6141032878	0	0	0.7759	0.5353							0.4120	0.9999449387	0	0	-0.4571	0.5561							0.4674	0.9999449387	0	0	-0.4049	0.5561
CG13786	2L	<.0001	0.0001788209	1	1	-0.8830	0.1604							<.0001	0.0007617101	1	1	-0.7870	0.1604							0.1346	0.7828371891	0	0	0.2595	0.1718							0.9132	0.9999449387	0	0	-0.01878	0.1718
CG13791	2L	0.2219	0.75538397	0	0	0.6383	0.5121							0.4658	0.999999132	0	0	0.3781	0.5121							0.1468	0.8048621329	0	0	-0.5534	0.3781							0.4783	0.9999449387	0	0	-0.2692	0.3781
CG13792	2L	0.5077	0.999999132	0	0	0.1036	0.1558							0.0359	0.2418045058	1	0	0.3309	0.1558							0.0236	0.347570629	1	0	-0.3373	0.1483							0.0048	0.134535638	1	1	-0.4216	0.1483
CG13793	2L	0.8493	0.999999132	0	0	-0.04145	0.2174							0.8901	0.999999132	0	0	0.03013	0.2174							0.4258	0.9999449387	0	0	-0.1832	0.2296							0.2116	0.9012647177	0	0	-0.2876	0.2296
CG13794	2L
CG13795	2L	0.0288	0.2060634466	1	0	-0.3240	0.1413							0.4049	0.9721248545	0	0	-0.1193	0.1413							0.0501	0.5164850935	0	0	-0.3179	0.1601							0.0106	0.2211040199	1	0	-0.4176	0.1601
CG13796	2L	0.7911	0.999999132	0	0	-0.06115	0.2288							0.7260	0.999999132	0	0	0.08091	0.2288							0.7856	0.9999449387	0	0	0.06631	0.2430							0.3067	0.982472303	0	0	0.2498	0.2430
CG13800	3L	0.8154	0.999999132	0	0	0.02759	0.1181							0.1691	0.6536891334	0	0	0.1627	0.1181							0.0719	0.6111051365	0	0	-0.2206	0.1225							0.3472	0.9958434493	0	0	-0.1152	0.1225
CG13801	3L	0.9182	0.999999132	0	0	-0.04020	0.3882							0.8435	0.999999132	0	0	-0.07730	0.3882							0.7210	0.9999449387	0	0	0.1639	0.4573							0.6531	0.9999449387	0	0	0.2063	0.4573
CG13806	3L	0.0003	0.0051315699	1	1	-0.8145	0.2129							0.0003	0.0056339823	1	1	-0.8075	0.2129							0.6538	0.9999449387	0	0	0.09097	0.2026							0.5935	0.9999449387	0	0	0.1083	0.2026
CG13807	3L
CG1381	2R
CG13810	3L	<.0001	0.0007574131	1	1	-0.8007	0.1787							<.0001	0.0004908623	1	1	-0.8259	0.1787							0.6923	0.9999449387	0	0	0.1050	0.2649							0.6701	0.9999449387	0	0	0.1130	0.2649
CG13811	3L	0.2477	0.7970211554	0	0	-0.1920	0.1630							0.4000	0.9677422887	0	0	-0.1391	0.1630							0.7010	0.9999449387	0	0	-0.07351	0.1908							0.4684	0.9999449387	0	0	-0.1389	0.1908
CG13813	3L	<.0001	0.0001459037	1	1	-0.8002	0.1431							<.0001	0.0000604984	1	1	-0.8515	0.1431							0.1519	0.8149577924	0	0	-0.2085	0.1443							0.3385	0.9932216297	0	0	-0.1388	0.1443
CG13814	3L	0.0002	0.0041317642	1	1	-0.6166	0.1470							0.0011	0.0158837854	1	1	-0.5298	0.1470							0.0706	0.6054157061	0	0	-0.2488	0.1360							0.1591	0.8290415176	0	0	-0.1931	0.1360
CG13822	3R	0.0058	0.0609309182	1	1	0.4305	0.1452							0.4046	0.971905852	0	0	-0.1227	0.1452							<.0001	0.0001254058	1	1	-0.7324	0.1329							0.0168	0.288740669	1	0	-0.3236	0.1329
CG13826	3R
CG13827	3R	<.0001	0.0000505579	1	1	0.5577	0.1048							0.0054	0.0574877861	1	1	0.3010	0.1048							<.0001	0.0004378012	1	1	-0.5770	0.1171							0.0135	0.2533349487	1	0	-0.2917	0.1171
CG13829	3R	0.1170	0.5270724001	0	0	-0.1975	0.1245							0.0228	0.1738426744	1	1	-0.2897	0.1245							0.0896	0.6714600504	0	0	-0.2057	0.1206							0.0177	0.2974547687	1	0	-0.2884	0.1206
CG13830	3R
CG13833	3R	0.0006	0.0103207124	1	1	0.4572	0.1205							0.3205	0.8918156751	0	0	0.1217	0.1205							0.3520	0.9982303406	0	0	-0.1801	0.1925							0.0684	0.5966889646	0	0	-0.3549	0.1925
CG13836	3R
CG13840	3R	0.0001	0.0029995092	1	1	-0.4051	0.1038							0.0002	0.0035406247	1	1	-0.3994	0.1038							0.0643	0.5798332779	0	0	-0.2292	0.1236							0.1418	0.7945690569	0	0	-0.1819	0.1236
CG13841	3R	0.9856	0.999999132	0	0	0.003348	0.1843							0.9112	0.999999132	0	0	0.02064	0.1843							0.9876	0.9999449387	0	0	-0.00392	0.2513							0.9526	0.9999449387	0	0	-0.01496	0.2513
CG13842	3R	0.0006	0.009415801	1	1	-0.4471	0.1262							0.0018	0.023606659	1	1	-0.4041	0.1262							0.0211	0.3279446852	1	0	-0.2683	0.1158							0.0140	0.2580760612	1	0	-0.2860	0.1158
CG13843	3R	0.0225	0.1724989148	1	1	-0.5023	0.2171							0.6874	0.999999132	0	0	-0.08759	0.2171							0.1900	0.876050277	0	0	-0.2230	0.1698							0.0769	0.629338497	0	0	-0.3013	0.1698
CG13847	3R	0.7007	0.999999132	0	0	-0.3130	0.8128							0.7243	0.999999132	0	0	-0.2873	0.8128							0.8897	0.9999449387	0	0	-0.1100	0.7928							0.9210	0.9999449387	0	0	-0.07866	0.7928
CG13850	3R	0.0004	0.0074493664	1	1	0.4782	0.1295							0.6544	0.999999132	0	0	-0.05823	0.1295							<.0001	0.0033708895	1	1	-0.6955	0.1616							0.0037	0.1137623359	1	1	-0.4744	0.1616
CG13855	3R	0.0151	0.1285517925	1	1	-0.3984	0.1632							0.2700	0.8301082802	0	0	0.1803	0.1632							0.3488	0.9966788732	0	0	-0.1502	0.1603							0.0180	0.3001487884	1	0	-0.3797	0.1603
CG13856	3R	0.0116	0.1050563851	1	1	-0.4419	0.1647							0.0233	0.1765836803	1	1	-0.3932	0.1647							0.1756	0.8567326935	0	0	-0.2183	0.1599							0.3265	0.9902341329	0	0	-0.1578	0.1599
CG13857	3R	<.0001	1.270364E-12	1	1	-1.1088	0.1069							<.0001	4.186573E-12	1	1	-1.0710	0.1069							0.2576	0.9463382853	0	0	-0.1083	0.09540							0.3909	0.9999449387	0	0	-0.08202	0.09540
CG13868	2R	0.0019	0.0253222485	1	1	0.5607	0.1655							<.0001	0.0000585363	1	1	0.9868	0.1655							0.0850	0.6561269817	0	0	-0.2933	0.1684							<.0001	0.008583418	1	1	-0.6917	0.1684
CG1387	X							0.0146	0.1252494485	1	1	-0.4539	0.1838							0.0002	0.0008244773	1	1									0.7977	0.9999449387	0	0	-0.04617	0.1800							0.5601	0.9999770542	0	0	0.1050	0.1800
CG13870	2R	0.8648	0.999999132	0	0	-0.04409	0.2583							0.0202	0.1589464481	1	1	0.6088	0.2583							0.2160	0.9065679392	0	0	-0.3109	0.2508							0.0842	0.6528949251	0	0	-0.4344	0.2508
CG13871	2R	0.0002	0.0037730098	1	1	-0.5428	0.1435							0.0181	0.1466952365	1	1	-0.3411	0.1435							0.8115	0.9999449387	0	0	-0.03740	0.1567							0.3942	0.9999449387	0	0	-0.1336	0.1567
CG13872	2R	0.5323	0.999999132	0	0	0.3107	0.4951							0.6707	0.999999132	0	0	0.2114	0.4951							0.9550	0.9999449387	0	0	-0.02394	0.4235							0.8926	0.9999449387	0	0	-0.05726	0.4235
CG13875	3L
CG13876	3L	0.7982	0.999999132	0	0	0.04637	0.1807							0.3815	0.9515076005	0	0	0.1591	0.1807							0.1250	0.7622186412	0	0	-0.3082	0.2001							0.1486	0.8081232837	0	0	-0.2901	0.2001
CG13879	3L	<.0001	0.000493029	1	1	0.6938	0.1364							0.0643	0.3598439295	0	0	0.2616	0.1364							0.0005	0.0306026461	1	1	-0.4047	0.1126							0.0463	0.4987742654	1	0	-0.2275	0.1126
CG13881	3L	0.7073	0.999999132	0	0	-0.1066	0.2833							0.4375	0.9933058985	0	0	-0.2207	0.2833							0.9628	0.9999449387	0	0	-0.01346	0.2884							0.8943	0.9999449387	0	0	-0.03833	0.2884
CG13882	3L	0.7147	0.999999132	0	0	-0.05278	0.1441							0.2501	0.7999031943	0	0	-0.1664	0.1441							0.0461	0.497763472	1	0	-0.3216	0.1608							0.0943	0.68704734	0	0	-0.2696	0.1608
CG13884	3L
CG13885	3L	0.0007	0.0107787772	1	1	-0.3777	0.1001							0.0032	0.0381082172	1	1	-0.3197	0.1001							0.3581	0.9999449387	0	0	-0.09563	0.1035							0.3652	0.9999449387	0	0	-0.09421	0.1035
CG13886	3L	0.5518	0.999999132	0	0	0.1393	0.2330							0.5330	0.999999132	0	0	0.1460	0.2330							0.0535	0.5336365711	0	0	-0.3532	0.1819							0.1569	0.8249611809	0	0	-0.2585	0.1819
CG13887	3L	0.0002	0.0033425836	1	1	0.9419	0.2198							0.0003	0.0054684215	1	1	0.8949	0.2198							0.0226	0.3409409365	1	0	-0.5307	0.2288							0.0114	0.2294670482	1	0	-0.5910	0.2288
CG13889	3L	<.0001	0.0001788192	1	1	-0.4902	0.1049							0.0016	0.0215338239	1	1	-0.3354	0.1049							0.0106	0.2213011431	1	0	-0.2639	0.1030							0.0028	0.0948082618	1	1	-0.3093	0.1030
CG13890	3L
CG13891	3L	0.7153	0.999999132	0	0	-0.2138	0.5809							0.9582	0.999999132	0	0	-0.03068	0.5809							0.6719	0.9999449387	0	0	-0.1848	0.4348							0.9602	0.9999449387	0	0	-0.02178	0.4348
CG13893	3L
CG13894	3L
CG13895	3L
CG13896	3L
CG13898	3L	<.0001	0.0002021959	1	1	-0.7603	0.1394							0.0125	0.1108573573	1	1	-0.3698	0.1394							0.6445	0.9999449387	0	0	-0.07598	0.1641							0.0134	0.252389346	1	0	0.4138	0.1641
CG13900	3L	0.7399	0.999999132	0	0	0.08715	0.2621							0.4114	0.9766719889	0	0	-0.2158	0.2621							0.0472	0.5022038191	1	0	-0.5408	0.2719							0.6183	0.9999449387	0	0	-0.1355	0.2719
CG13901	3L
CG13902	3L	0.8375	0.999999132	0	0	0.06065	0.2947							0.5604	0.999999132	0	0	-0.1724	0.2947							0.1128	0.7367310435	0	0	-0.4721	0.2964							0.3083	0.9835749613	0	0	-0.3027	0.2964
CG13905	3L	<.0001	2.4315276E-6	1	1	-0.8149	0.1397							0.0285	0.2046482405	1	0	-0.3090	0.1397							<.0001	0.0071844666	1	1	0.6932	0.1725							0.0217	0.3338989819	1	0	0.3972	0.1725
CG13907	3L	0.0839	0.4285330942	0	0	-0.1954	0.1094							0.1370	0.5797483213	0	0	-0.1670	0.1094							0.8567	0.9999449387	0	0	-0.02664	0.1471							0.4060	0.9999449387	0	0	0.1228	0.1471
CG13908	3L	0.3574	0.9314092679	0	0	-0.09195	0.09843							0.1712	0.6584520217	0	0	-0.1379	0.09843							0.0157	0.2750622137	1	0	-0.2572	0.1044							0.0878	0.6664177466	0	0	-0.1802	0.1044
CG13913	3L	0.9672	0.999999132	0	0	0.008378	0.2030							0.6895	0.999999132	0	0	0.08135	0.2030							0.1485	0.8075231491	0	0	-0.2878	0.1987							0.2041	0.8917686179	0	0	-0.2528	0.1987
CG13914	3L	0.7809	0.999999132	0	0	0.05247	0.1884							0.7445	0.999999132	0	0	-0.06149	0.1884							0.0057	0.1498168176	1	1	-0.5789	0.2085							0.1023	0.7104632994	0	0	-0.3411	0.2085
CG13917	3L	0.3568	0.9310592433	0	0	0.1719	0.1837							0.4488	0.999999132	0	0	0.1409	0.1837							0.0024	0.0860760736	1	1	-0.5107	0.1634							0.0578	0.5540492454	0	0	-0.3139	0.1634
CG13919	3L	0.0954	0.4651813754	0	0	-0.5060	0.2942							0.1217	0.5389842102	0	0	-0.4681	0.2942							0.2459	0.9356331959	0	0	0.2525	0.2162							0.0863	0.6607974657	0	0	0.3749	0.2162
CG13920	3L
CG13921	3L	0.0877	0.4403221379	0	0	-0.2943	0.1716							0.0063	0.0649723164	1	1	-0.4733	0.1716							0.1035	0.713094457	0	0	-0.2905	0.1782							0.5691	0.9999449387	0	0	-0.1015	0.1782
CG13923	3L	0.2380	0.7818110402	0	0	0.1869	0.1576							0.2997	0.8676329627	0	0	0.1642	0.1576							0.0088	0.1979556721	1	1	-0.4199	0.1595							0.0757	0.6252167925	0	0	-0.2841	0.1595
CG13924	3L	0.0039	0.0447690435	1	1	-0.6030	0.2076							0.0107	0.0990686767	1	1	-0.5326	0.2076							0.8855	0.9999449387	0	0	0.02643	0.1835							0.8197	0.9999449387	0	0	0.04182	0.1835
CG13925	3L
CG13926	3L
CG13928	3L	0.0805	0.4174804227	0	0	0.4978	0.2755							0.6709	0.999999132	0	0	0.1182	0.2755							0.9266	0.9999449387	0	0	-0.02407	0.2605							0.8650	0.9999449387	0	0	0.04441	0.2605
CG13930	3L	0.0212	0.1647033909	1	1	-0.4517	0.1932							0.0356	0.2403169717	1	0	-0.4109	0.1932							0.3815	0.9999449387	0	0	-0.1640	0.1872							0.4008	0.9999449387	0	0	-0.1575	0.1872
CG13931	3L	0.0033	0.0391747064	1	1	0.3660	0.1151							0.0008	0.0119260848	1	1	0.4292	0.1151							0.0175	0.2955318685	1	0	-0.3670	0.1516							0.0083	0.1899125005	1	1	-0.4093	0.1516
CG13933	3L	0.7045	0.999999132	0	0	-0.05374	0.1404							0.0827	0.4247506178	0	0	-0.2518	0.1404							0.0005	0.0273470259	1	1	-0.4309	0.1183							0.3477	0.996149213	0	0	-0.1117	0.1183
CG13936	3L	0.0329	0.2267280002	1	0	-0.3375	0.1562							0.0055	0.058240051	1	1	-0.4426	0.1562							0.1190	0.7492481441	0	0	-0.2354	0.1506							0.1164	0.7450476485	0	0	-0.2370	0.1506
CG13937	3L
CG13949	2L	0.0053	0.0565119275	1	1	-0.5489	0.1828							0.0018	0.0237079422	1	1	-0.6250	0.1828							0.4021	0.9999449387	0	0	-0.1304	0.1548							0.2169	0.9073133962	0	0	-0.1925	0.1548
CG13950	2L	0.0058	0.0610548412	1	1	-0.5892	0.2071							0.0239	0.1802053677	1	1	-0.4779	0.2071							0.5867	0.9999449387	0	0	-0.09585	0.1760							0.3825	0.9999449387	0	0	-0.1540	0.1760
CG13952	2R
CG13954	2R	0.7231	0.999999132	0	0	0.05026	0.1413							0.2277	0.7648795879	0	0	0.1719	0.1413							0.1314	0.7774150944	0	0	-0.2317	0.1530							0.0758	0.6252679147	0	0	-0.2730	0.1530
CG13955	2R	0.0032	0.0378645537	1	1	-0.4776	0.1564							0.0070	0.0706009139	1	1	-0.4346	0.1564							0.7235	0.9999449387	0	0	-0.06036	0.1704							0.6967	0.9999449387	0	0	-0.06651	0.1704
CG13957	X
CG13958	2L	0.0141	0.121634183	1	1	-0.2666	0.1059							0.0739	0.3949586529	0	0	-0.1921	0.1059							0.0132	0.2505550027	1	0	-0.2952	0.1181							0.0322	0.4116202293	1	0	-0.2548	0.1181
CG13964	2L	0.8658	0.999999132	0	0	0.02981	0.1761							0.6276	0.999999132	0	0	0.08559	0.1761							0.7989	0.9999449387	0	0	-0.05063	0.1986							0.5580	0.9999449387	0	0	-0.1164	0.1986
CG13965	2L	0.0405	0.2636028766	1	0	0.2388	0.1117							0.9594	0.999999132	0	0	-0.00574	0.1117							0.0082	0.1886141029	1	1	-0.3205	0.1185							0.4595	0.9999449387	0	0	-0.08805	0.1185
CG13966	2L	0.8775	0.999999132	0	0	0.02023	0.1310							0.1591	0.6318595191	0	0	0.1857	0.1310							0.3263	0.990180097	0	0	-0.1336	0.1359							0.5230	0.9999449387	0	0	-0.08691	0.1359
CG1397	X							0.5091	0.999999132	0	0	-0.1525	0.2291							0.6830	0.7519956922	0	0									0.0753	0.623978453	0	0	0.3999	0.2211							0.1519	0.9999770542	0	0	-0.3207	0.2211
CG13972	3R	0.0825	0.4242537402	0	0	-0.3328	0.1907							0.0512	0.3089168834	0	0	-0.3741	0.1907							0.3631	0.9999449387	0	0	-0.1575	0.1731							0.3008	0.9785840746	0	0	-0.1792	0.1731
CG13978	3R	0.0490	0.3001235416	1	0	-0.4307	0.2174							0.0434	0.2759826346	1	0	0.4421	0.2174							0.4880	0.9999449387	0	0	-0.1508	0.2173							0.0533	0.5321077778	0	0	-0.4208	0.2173
CG13980	3R	0.0043	0.0478454615	1	1	-0.9540	0.3092							0.0286	0.2052395919	1	0	-0.7098	0.3092							0.6019	0.9999449387	0	0	-0.1546	0.2953							0.6283	0.9999449387	0	0	-0.1435	0.2953
CG13982	2L	0.8597	0.999999132	0	0	-0.05110	0.2881							0.9850	0.999999132	0	0	-0.00544	0.2881							0.7378	0.9999449387	0	0	-0.1116	0.3329							0.7439	0.9999449387	0	0	-0.1089	0.3329
CG13983	2L	0.0070	0.0710508041	1	1	-0.4689	0.1624							0.0231	0.1755291851	1	1	-0.3883	0.1624							0.0662	0.5874097129	0	0	-0.2438	0.1311							0.0088	0.197090471	1	1	-0.3512	0.1311
CG13989	2L	<.0001	0.0001603319	1	1	-0.5804	0.1046							0.6522	0.999999132	0	0	-0.04758	0.1046							0.3024	0.9795993612	0	0	-0.1135	0.1094							<.0001	0.0000444845	1	1	-0.6368	0.1094
CG1399	2R	0.6974	0.999999132	0	0	-0.09664	0.2479							0.9883	0.999999132	0	0	-0.00366	0.2479							0.6044	0.9999449387	0	0	-0.1072	0.2068							0.6702	0.9999449387	0	0	-0.08815	0.2068
CG13990	2L	0.0025	0.031579903	1	1	-0.6193	0.2005							0.0122	0.1093463192	1	1	-0.5106	0.2005							0.4636	0.9999449387	0	0	-0.1557	0.2121							0.5066	0.9999449387	0	0	-0.1410	0.2121
CG13991	2L	0.0842	0.4294764198	0	0	-0.3221	0.1858							0.0024	0.0299033706	1	1	0.5709	0.1858							0.6371	0.9999449387	0	0	-0.08064	0.1709							0.0203	0.3214198782	1	0	-0.3976	0.1709
CG13992	2L	0.0278	0.2009261902	1	0	-0.4970	0.2230							0.2464	0.7949436296	0	0	-0.2598	0.2230							0.7186	0.9999449387	0	0	0.08648	0.2398							0.6952	0.9999449387	0	0	0.09401	0.2398
CG13993	2L
CG13995	2L	0.6180	0.999999132	0	0	-0.2850	0.5659							0.8231	0.999999132	0	0	-0.1276	0.5659							0.5785	0.9999449387	0	0	-0.2266	0.4063							0.5621	0.9999449387	0	0	-0.2364	0.4063
CG13996	2L	<.0001	0.0000539291	1	1	-0.8065	0.1572							<.0001	0.0001527362	1	1	-0.7613	0.1572							0.5392	0.9999449387	0	0	-0.1033	0.1680							0.6370	0.9999449387	0	0	-0.07936	0.1680
CG13998	2L	<.0001	0.0003576465	1	1	-0.7328	0.1403							<.0001	0.0001185881	1	1	-0.7960	0.1403							0.9845	0.9999449387	0	0	-0.00327	0.1677							0.8358	0.9999449387	0	0	-0.03486	0.1677
CG14000	2L	0.0003	0.0052427141	1	1	-0.7019	0.1838							0.1608	0.6354254179	0	0	-0.2605	0.1838							0.7726	0.9999449387	0	0	0.05310	0.1836							0.6644	0.9999449387	0	0	0.07976	0.1836
CG14005	2L	0.1545	0.6206739052	0	0	0.2894	0.2019							0.3559	0.9305441124	0	0	0.1871	0.2019							0.0008	0.0422046307	1	1	-0.5396	0.1602							0.0260	0.3645889331	1	0	-0.3583	0.1602
CG14006	2L	0.1674	0.6494045405	0	0	-0.3192	0.2257							0.3644	0.9373470519	0	0	0.2078	0.2257							0.9728	0.9999449387	0	0	0.008864	0.2597							0.2700	0.9562624688	0	0	-0.2882	0.2597
CG14007	2L	0.0520	0.3121740838	0	0	-0.2883	0.1472							0.0946	0.4628293635	0	0	-0.2476	0.1472							0.1176	0.7472666422	0	0	-0.2353	0.1501							0.0921	0.6801485126	0	0	-0.2533	0.1501
CG14010	2L	0.1250	0.5469663731	0	0	-0.1764	0.1141							0.3368	0.9104180182	0	0	-0.1101	0.1141							0.0027	0.0926600442	1	1	-0.3559	0.1176							0.0014	0.0593684103	1	1	-0.3792	0.1176
CG14011	2L	0.0375	0.249559094	1	0	-0.6739	0.3180							0.5032	0.999999132	0	0	-0.2140	0.3180							0.5763	0.9999449387	0	0	0.1912	0.3417							0.5373	0.9999449387	0	0	-0.2111	0.3417
CG14013	2L	0.0053	0.056633981	1	1	-0.5026	0.1776							0.0127	0.1127756149	1	1	-0.4477	0.1776							0.8930	0.9999449387	0	0	-0.02336	0.1737							0.7220	0.9999449387	0	0	-0.06182	0.1737
CG14014	2L	0.0023	0.0296420422	1	1	-0.5649	0.1814							0.0006	0.0100404132	1	1	-0.6386	0.1814							0.5246	0.9999449387	0	0	-0.1366	0.2144							0.5618	0.9999449387	0	0	-0.1245	0.2144
CG14015	2L	0.9860	0.999999132	0	0	0.006405	0.3627							0.4715	0.999999132	0	0	0.2625	0.3627							0.5612	0.9999449387	0	0	-0.1656	0.2845							0.6778	0.9999449387	0	0	-0.1184	0.2845
CG14017	2L	0.0175	0.1427514549	1	1	-0.2892	0.1152							<.0001	8.7232161E-6	1	1	0.7784	0.1152							0.7627	0.9999449387	0	0	-0.03486	0.1151							0.0131	0.2486285595	1	0	-0.2915	0.1151
CG14020	2L	0.0003	0.0057650147	1	1	-0.6879	0.1867							0.0023	0.0287206115	1	1	-0.5800	0.1867							0.9040	0.9999449387	0	0	0.02397	0.1986							0.8349	0.9999449387	0	0	-0.04142	0.1986
CG14021	2L	<.0001	0.0000794982	1	1	-0.7248	0.1399							<.0001	0.0003499326	1	1	-0.6616	0.1399							0.2097	0.8992623993	0	0	-0.1600	0.1271							0.2370	0.9263779575	0	0	-0.1508	0.1271
CG14022	2L
CG14023	2L	0.5353	0.999999132	0	0	0.1700	0.2728							0.6829	0.999999132	0	0	0.1119	0.2728							0.0737	0.6175834274	0	0	-0.3999	0.2225							0.5865	0.9999449387	0	0	-0.1212	0.2225
CG14024	2L
CG14030	2L	0.5358	0.999999132	0	0	0.1737	0.2797							0.7335	0.999999132	0	0	0.09549	0.2797							0.0225	0.3402001897	1	0	-0.5422	0.2365							0.1724	0.8523153733	0	0	-0.3234	0.2365
CG14034	2L	0.0375	0.2494319123	1	0	-0.6329	0.2985							0.9731	0.999999132	0	0	0.01012	0.2985							0.4050	0.9999449387	0	0	0.2118	0.2539							0.1411	0.793828785	0	0	-0.3750	0.2539
CG14043	2L	0.4030	0.9704816778	0	0	-0.2422	0.2879							0.3443	0.9187151686	0	0	-0.2741	0.2879							0.7378	0.9999449387	0	0	-0.09358	0.2792							0.9818	0.9999449387	0	0	0.006386	0.2792
CG14044	2L	0.8446	0.999999132	0	0	0.07156	0.3643							0.8631	0.999999132	0	0	0.06296	0.3643							0.6860	0.9999449387	0	0	-0.1554	0.3841							0.6898	0.9999449387	0	0	-0.1535	0.3841
CG14045	X							0.8723	0.999999132	0	0	0.03111	0.1935							0.0054	0.0138135296	1	1									0.5095	0.9999449387	0	0	-0.1284	0.1946							0.5343	0.9999770542	0	0	0.1210	0.1946
CG14047	X							0.8143	0.999999132	0	0	-0.05121	0.2177							0.0063	0.0157854189	1	1									0.5214	0.9999449387	0	0	-0.1415	0.2203							0.5354	0.9999770542	0	0	0.1368	0.2203
CG14050	X							0.2299	0.7683344396	0	0	0.4007	0.3317							0.6968	0.7635312378	0	0									0.9914	0.9999449387	0	0	0.003701	0.3425							0.9245	0.9999770542	0	0	0.03250	0.3425
CG14052	X							<.0001	1.9527785E-7	1	1	-0.8560	0.1129							<.0001	1.4858924E-8	1	1									0.5754	0.9999449387	0	0	0.06203	0.1102							0.9149	0.9999770542	0	0	-0.01181	0.1102
CG14053	X
CG14057	3L
CG14060	3L	0.7425	0.999999132	0	0	-0.2099	0.6366							0.7048	0.999999132	0	0	-0.2421	0.6366							0.9270	0.9999449387	0	0	0.06086	0.6630							0.9578	0.9999449387	0	0	-0.03514	0.6630
CG14061	3R	<.0001	0.0020783898	1	1	-0.6681	0.1611							0.5051	0.999999132	0	0	-0.1080	0.1611							0.1960	0.8821062599	0	0	-0.1987	0.1532							0.0007	0.0389664504	1	1	-0.5241	0.1532
CG14062	3R	0.0325	0.2248470259	1	0	0.1678	0.07693							0.0266	0.1949957253	1	1	0.1742	0.07693							0.0843	0.6529235338	0	0	-0.2307	0.1330							0.1042	0.7148846145	0	0	-0.2171	0.1330
CG14065	3R
CG14069	2L	0.9420	0.999999132	0	0	0.02682	0.3673							0.9314	0.999999132	0	0	-0.03173	0.3673							0.4897	0.9999449387	0	0	-0.2693	0.3892							0.4750	0.9999449387	0	0	-0.2785	0.3892
CG1407	2R	0.0016	0.0218342255	1	1	0.7104	0.2056							0.0186	0.1499472651	1	1	0.5104	0.2056							0.0007	0.0365317695	1	1	-0.6312	0.1793							0.0068	0.1665240587	1	1	-0.4971	0.1793
CG14070	2L	<.0001	0.0001269636	1	1	-0.8844	0.1567							0.0033	0.0393769198	1	1	-0.4981	0.1567							0.9539	0.9999449387	0	0	-0.01121	0.1934							0.0675	0.5932974534	0	0	-0.3580	0.1934
CG14071	2L	0.9680	0.999999132	0	0	0.006848	0.1695							<.0001	0.0005523227	1	1	0.8543	0.1695							0.3996	0.9999449387	0	0	-0.1302	0.1538							0.0031	0.1008742099	1	1	-0.4684	0.1538
CG14072	2L	0.2238	0.7582894683	0	0	-0.1753	0.1428							0.1647	0.6440563161	0	0	0.2005	0.1428							0.2172	0.9074633177	0	0	-0.1784	0.1442							0.0115	0.230344299	1	0	-0.3675	0.1442
CG14073	3L	0.3328	0.9063078762	0	0	0.2595	0.2673							0.6329	0.999999132	0	0	0.1279	0.2673							0.0139	0.2568715962	1	0	-0.6154	0.2493							0.1702	0.8490045897	0	0	-0.3424	0.2493
CG14074	3L	0.0483	0.29760575	1	0	0.4204	0.2106							0.7063	0.999999132	0	0	0.07957	0.2106							0.0207	0.3247589732	1	0	-0.4865	0.2093							0.5431	0.9999449387	0	0	-0.1274	0.2093
CG14075	3L	<.0001	4.3885455E-9	1	1	-0.8393	0.08162							<.0001	1.0313523E-6	1	1	-0.6257	0.08162							0.2650	0.952228312	0	0	-0.09845	0.08778							0.0084	0.1916878227	1	1	-0.2365	0.08778
CG14076	3L	0.0367	0.245596089	1	0	-0.4924	0.2341							0.3314	0.9044047712	0	0	-0.2279	0.2341							0.6342	0.9999449387	0	0	-0.09475	0.1991							0.1511	0.8130256827	0	0	-0.2862	0.1991
CG14077	3L	0.0015	0.0203214651	1	1	-1.0828	0.3272							0.7640	0.999999132	0	0	0.09860	0.3272							0.7101	0.9999449387	0	0	0.1260	0.3385							0.2700	0.9562624688	0	0	-0.3744	0.3385
CG14079	3L	<.0001	0.0018965593	1	1	-0.6953	0.1665							0.0003	0.0058103151	1	1	-0.6296	0.1665							0.9676	0.9999449387	0	0	0.008098	0.1989							0.6007	0.9999449387	0	0	-0.1042	0.1989
CG14082	3L
CG14084	3L	0.8365	0.999999132	0	0	-0.02087	0.1003							0.5164	0.999999132	0	0	0.06583	0.1003							0.2992	0.977345091	0	0	-0.1666	0.1595							0.3590	0.9999449387	0	0	-0.1471	0.1595
CG14085	3L	<.0001	0.0002981898	1	1	-0.6547	0.1236							<.0001	0.0005462943	1	1	-0.6236	0.1236							0.0316	0.4075681537	1	0	-0.3049	0.1396							0.0330	0.4173985459	1	0	-0.3024	0.1396
CG14086	3L	0.0040	0.0457779474	1	1	-0.3918	0.1334							0.0416	0.2682679724	1	0	-0.2750	0.1334							0.7728	0.9999449387	0	0	-0.04039	0.1398							0.3986	0.9999449387	0	0	-0.1181	0.1398
CG14087	3L	0.5267	0.999999132	0	0	0.05271	0.08232							0.4205	0.9830177441	0	0	0.06720	0.08232							0.1530	0.8167764202	0	0	-0.1440	0.09993							0.0414	0.4734210075	1	0	-0.2067	0.09993
CG14088	3L	<.0001	0.0013537664	1	1	-0.6908	0.1480							<.0001	0.0005773053	1	1	-0.7431	0.1480							0.9537	0.9999449387	0	0	0.01083	0.1858							0.8554	0.9999449387	0	0	0.03395	0.1858
CG14089	3L
CG1409	X							0.0008	0.0125521148	1	1	-0.5959	0.1658							<.0001	0.000130835	1	1									0.7560	0.9999449387	0	0	0.05105	0.1636							0.9430	0.9999770542	0	0	0.01175	0.1636
CG14095	3L	0.0003	0.0055996382	1	1	-0.3952	0.09730							<.0001	0.0001754669	1	1	-0.5364	0.09730							0.3711	0.9999449387	0	0	-0.1203	0.1339							0.3041	0.9808192026	0	0	-0.1383	0.1339
CG14098	3L	0.2905	0.8556481587	0	0	-0.3664	0.3450							0.0117	0.1055801456	1	1	0.8846	0.3450							0.5620	0.9999449387	0	0	-0.1715	0.2955							0.0744	0.6200728375	0	0	-0.5288	0.2955
CG14100	3L	0.1106	0.5082970847	0	0	-0.1737	0.1075							0.0034	0.0397725193	1	1	-0.3259	0.1075							0.0161	0.2799758867	1	0	-0.3484	0.1435							0.0396	0.4615930408	1	0	-0.2972	0.1435
CG14102	3L
CG14103	3L	<.0001	0.0000775062	1	1	1.3923	0.2382							0.0008	0.0128413716	1	1	0.8809	0.2382							0.0056	0.1482575259	1	1	-0.5360	0.1887							0.1555	0.8221890473	0	0	-0.2703	0.1887
CG14105	3L	0.2144	0.7425196375	0	0	-0.1824	0.1439							0.7556	0.999999132	0	0	-0.04520	0.1439							0.0841	0.652790041	0	0	-0.2135	0.1222							0.0172	0.2919299014	1	0	-0.2968	0.1222
CG14106	3L	0.2282	0.7654164401	0	0	-0.2514	0.2082							0.1899	0.6960873602	0	0	0.2735	0.2082							0.2049	0.8927641125	0	0	-0.2619	0.2065							0.0080	0.1857661968	1	1	-0.5491	0.2065
CG14107	3L	<.0001	8.7005959E-6	1	1	-0.5350	0.09159							<.0001	2.5623391E-7	1	1	-0.6269	0.09159							0.5305	0.9999449387	0	0	-0.06231	0.09918							0.6322	0.9999449387	0	0	-0.04754	0.09918
CG14109	3L
CG14110	3L	0.0011	0.0161792756	1	1	-0.4877	0.1473							0.0016	0.0215033254	1	1	-0.4721	0.1473							0.6236	0.9999449387	0	0	-0.07491	0.1526							0.7864	0.9999449387	0	0	-0.04137	0.1526
CG14111	3L	0.0002	0.0031930881	1	1	-0.5066	0.1177							<.0001	0.0013537664	1	1	-0.5492	0.1177							0.8184	0.9999449387	0	0	0.03946	0.1713							0.7532	0.9999449387	0	0	0.05404	0.1713
CG14113	3L	0.4745	0.999999132	0	0	-0.2091	0.2889							0.6201	0.999999132	0	0	-0.1447	0.2889							0.9245	0.9999449387	0	0	0.02827	0.2973							0.8355	0.9999449387	0	0	0.06193	0.2973
CG14115	3L
CG14118	3L	<.0001	0.0013692618	1	1	-0.5986	0.1397							0.0001	0.002369471	1	1	-0.5727	0.1397							0.9982	0.9999449387	0	0	-0.00040	0.1827							0.9896	0.9999449387	0	0	-0.00239	0.1827
CG14120	3L	<.0001	6.6139948E-8	1	1	-0.8610	0.09645							<.0001	2.0783256E-6	1	1	-0.7109	0.09645							0.1973	0.8825505537	0	0	0.2088	0.1607							0.6001	0.9999449387	0	0	0.08455	0.1607
CG14122	3L	0.0876	0.4401617064	0	0	-0.2450	0.1425							0.1779	0.6719468837	0	0	-0.1929	0.1425							0.5798	0.9999449387	0	0	0.09558	0.1725							0.7348	0.9999449387	0	0	0.05847	0.1725
CG14125	3L	0.0002	0.0033122693	1	1	0.8041	0.1875							<.0001	0.0004760218	1	1	0.9566	0.1875							0.0443	0.4889273097	1	0	0.4321	0.2119							0.8230	0.9999449387	0	0	-0.04753	0.2119
CG14126	3L
CG14127	3L	0.0125	0.1114480746	1	1	-0.3266	0.1298							0.0096	0.0905544426	1	1	-0.3391	0.1298							0.1411	0.793828785	0	0	-0.2034	0.1381							0.0999	0.7031077042	0	0	-0.2275	0.1381
CG14128	3L	0.5133	0.999999132	0	0	-0.1170	0.1769							0.2578	0.8121633211	0	0	-0.2040	0.1769							0.4287	0.9999449387	0	0	-0.1594	0.2005							0.3460	0.9953676895	0	0	-0.1899	0.2005
CG14130	3L
CG14131	3L	0.7339	0.999999132	0	0	-0.06166	0.1809							0.6156	0.999999132	0	0	-0.09110	0.1809							0.0821	0.6463561266	0	0	-0.2836	0.1627							0.2543	0.9431505936	0	0	-0.1857	0.1627
CG14133	3L
CG14141	3L
CG14142	3L	0.0622	0.3519836951	0	0	-0.2458	0.1270							0.0048	0.0528706992	1	1	-0.3856	0.1270							0.4134	0.9999449387	0	0	-0.09018	0.1098							0.2869	0.9673518446	0	0	-0.1176	0.1098
CG14145	3L
CG14147	3L	0.0004	0.0068771998	1	1	-0.7210	0.1937							0.0005	0.0082835055	1	1	-0.7074	0.1937							0.9303	0.9999449387	0	0	0.01859	0.2123							0.9362	0.9999449387	0	0	0.01703	0.2123
CG14151	3L	<.0001	4.06827E-10	1	1	-0.8706	0.07540							0.0062	0.0644148449	1	1	-0.2214	0.07540							0.8015	0.9999449387	0	0	0.02228	0.08836							<.0001	0.0011552318	1	1	-0.4246	0.08836
CG14153	3L
CG14154	3L	0.5003	0.999999132	0	0	0.1214	0.1781							0.1136	0.5178128248	0	0	-0.2899	0.1781							0.2506	0.9416155436	0	0	0.2131	0.1843							0.8172	0.9999449387	0	0	-0.04271	0.1843
CG14160	3L	0.5181	0.999999132	0	0	0.1382	0.2128							0.3289	0.9015850784	0	0	0.2092	0.2128							0.8419	0.9999449387	0	0	-0.04156	0.2081							0.3294	0.9904092095	0	0	-0.2035	0.2081
CG14174	3L	0.8771	0.999999132	0	0	0.03854	0.2487							0.9385	0.999999132	0	0	-0.01923	0.2487							0.3311	0.990813493	0	0	-0.2434	0.2501							0.4783	0.9999449387	0	0	-0.1775	0.2501
CG1418	2R	0.4459	0.999447545	0	0	0.3228	0.4181							0.0764	0.4028302652	0	0	0.7664	0.4181							0.4891	0.9999449387	0	0	-0.2790	0.4016							0.2092	0.8985806735	0	0	-0.5081	0.4016
CG14182	3L	0.4443	0.9982134411	0	0	-0.09224	0.1191							0.4103	0.9758002316	0	0	-0.09938	0.1191							0.0051	0.1408447881	1	1	-0.3114	0.1085							0.0024	0.0861981237	1	1	-0.3390	0.1085
CG14183	3L	0.0233	0.1768295668	1	1	-0.3015	0.1319							<.0001	0.000161592	1	1	-0.6230	0.1319							0.1959	0.8821062599	0	0	-0.1785	0.1378							0.8551	0.9999449387	0	0	-0.02518	0.1378
CG14185	3L	0.0188	0.150912305	1	1	-0.4806	0.1999							0.0134	0.1170934892	1	1	-0.5071	0.1999							0.8425	0.9999449387	0	0	-0.04756	0.2390							0.8540	0.9999449387	0	0	-0.04404	0.2390
CG14186	3L	0.0489	0.2996640284	1	0	-0.5564	0.2714							0.9754	0.999999132	0	0	-0.00842	0.2714							0.0251	0.3588052447	1	0	-0.5370	0.2357							0.0068	0.1670286766	1	1	-0.6531	0.2357
CG14190	X							0.4933	0.999999132	0	0	-0.1132	0.1649							0.0038	0.0101615532	1	1									0.3095	0.9835749613	0	0	-0.1733	0.1701							0.1963	0.9999770542	0	0	0.2204	0.1701
CG14191	X							0.2790	0.841178071	0	0	-0.1819	0.1659							0.0003	0.0012017561	1	1									0.1047	0.7157379735	0	0	-0.2581	0.1568							0.0206	0.8113711772	1	0	0.3723	0.1568
CG14194	X							0.3962	0.9645170822	0	0	0.1266	0.1477							0.0049	0.0127329784	1	1									0.0015	0.0631089294	1	1	-0.4581	0.1381							0.0101	0.5990555654	1	0	0.3665	0.1381
CG14196	X							0.7320	0.999999132	0	0	0.1471	0.4284							0.5314	0.6192589571	0	0									0.7991	0.9999449387	0	0	-0.1086	0.4262							0.3914	0.9999770542	0	0	0.3663	0.4262
CG1420	3R
CG14200	X							0.8873	0.999999132	0	0	0.04975	0.3489							0.7610	0.8179740942	0	0									0.7315	0.9999449387	0	0	-0.1206	0.3500							0.7936	0.9999770542	0	0	-0.09200	0.3500
CG14204	X							0.2356	0.7776899328	0	0	-0.2503	0.2082							<.0001	0.0000459983	1	1									0.5853	0.9999449387	0	0	-0.1107	0.2018							0.3388	0.9999770542	0	0	0.1945	0.2018
CG14205	X							0.0083	0.0806424802	1	1	-0.5845	0.2199							0.0006	0.0021613331	1	1									0.4898	0.9999449387	0	0	0.1475	0.2134							0.8367	0.9999770542	0	0	-0.04400	0.2134
CG14211	X							0.9505	0.999999132	0	0	-0.00913	0.1466							0.1212	0.1871762094	0	1									<.0001	0.0014383775	1	1	-0.6122	0.1322							0.0401	0.9999770542	1	0	0.2738	0.1322
CG14215	X							0.1099	0.5067083217	0	0	0.6225	0.3860							0.7234	0.7865240237	0	0									0.0991	0.7012166364	0	0	-0.6352	0.3827							0.6365	0.9999770542	0	0	0.1813	0.3827
CG14218	X							<.0001	0.000125047	1	1	-0.7419	0.1395							<.0001	4.7058216E-8	1	1									0.2815	0.9646876832	0	0	-0.1548	0.1425							0.4443	0.9999770542	0	0	0.1097	0.1425
CG14219	X							0.0212	0.1648097696	1	1	-0.4720	0.2027							0.0004	0.0013822382	1	1									0.5212	0.9999449387	0	0	-0.1287	0.2003							0.3432	0.9999770542	0	0	0.1903	0.2003
CG14220	X							0.0304	0.2139087841	1	0	0.4030	0.1835							<.0001	0.0002979075	1	1									0.0945	0.6877488171	0	0	-0.3042	0.1808							0.1810	0.9999770542	0	0	0.2430	0.1808
CG14221	X							0.0073	0.0730181591	1	1	-0.3157	0.1165							<.0001	7.5332782E-7	1	1									0.2480	0.9382561007	0	0	-0.1323	0.1143							0.0669	0.9999770542	0	0	0.2101	0.1143
CG14222	X
CG14223	X							0.4880	0.999999132	0	0	0.1279	0.1830							0.6041	0.6849967354	0	0									0.4413	0.9999449387	0	0	-0.1302	0.1680							0.3765	0.9999770542	0	0	0.1496	0.1680
CG14224	X
CG14225	X							0.6740	0.999999132	0	0	-0.1113	0.2641							0.1004	0.1599833326	0	1									0.7051	0.9999449387	0	0	-0.09938	0.2623							0.6269	0.9999770542	0	0	0.1277	0.2623
CG14227	X							0.8349	0.999999132	0	0	0.04692	0.2248							0.1802	0.2600649986	0	0									0.6750	0.9999449387	0	0	-0.09627	0.2293							0.7222	0.9999770542	0	0	0.08164	0.2293
CG14229	X							0.0006	0.0094431461	1	1	0.4455	0.1201							<.0001	4.1109571E-6	1	1									<.0001	0.0000188773	1	1	-0.7869	0.1243							0.0419	0.9999770542	1	0	0.2580	0.1243
CG14230	X
CG14231	X
CG14232	X							0.0155	0.1312152989	1	1	0.6071	0.2482							0.7786	0.8322773781	0	0									0.1339	0.7820018471	0	0	-0.3748	0.2492							0.9428	0.9999770542	0	0	0.01788	0.2492
CG14234	X							0.6979	0.999999132	0	0	0.06203	0.1587							0.1433	0.2150681845	0	0									0.0974	0.695032304	0	0	-0.2687	0.1597							0.1271	0.9999770542	0	0	0.2468	0.1597
CG14235	X
CG14238	3R	0.7876	0.999999132	0	0	-0.1154	0.4278							0.8472	0.999999132	0	0	-0.08255	0.4278							0.7799	0.9999449387	0	0	-0.1140	0.4079							0.8883	0.9999449387	0	0	-0.05732	0.4079
CG14239	3R	0.0431	0.2750847228	1	0	-0.2884	0.1368							0.0588	0.3390837753	0	0	-0.2684	0.1368							0.0134	0.251715752	1	0	-0.3028	0.1200							0.0065	0.1629815985	1	1	-0.3341	0.1200
CG14240	3R	<.0001	0.0002359813	1	1	-0.5343	0.1162							<.0001	0.0001235807	1	1	-0.5541	0.1162							0.7402	0.9999449387	0	0	-0.04220	0.1272							0.8029	0.9999449387	0	0	-0.03177	0.1272
CG14242	3R	0.1091	0.5042567459	0	0	-0.3736	0.2302							0.1448	0.5982920929	0	0	-0.3394	0.2302							0.9315	0.9999449387	0	0	-0.01957	0.2273							0.9889	0.9999449387	0	0	-0.00317	0.2273
CG14243	3R	0.0992	0.4757814922	0	0	-0.3387	0.2042							0.1535	0.6186245765	0	0	-0.2929	0.2042							0.5972	0.9999449387	0	0	-0.1131	0.2139							0.4979	0.9999449387	0	0	-0.1451	0.2139
CG14244	3R	0.5289	0.999999132	0	0	-0.2987	0.4690							0.6263	0.999999132	0	0	-0.2307	0.4690							0.7827	0.9999449387	0	0	-0.09397	0.3396							0.5045	0.9999449387	0	0	-0.2276	0.3396
CG14248	3R
CG14250	3R	0.0603	0.3453966291	0	0	-0.5023	0.2631							0.2910	0.8562128056	0	0	-0.2799	0.2631							0.6204	0.9999449387	0	0	-0.1531	0.3087							0.6316	0.9999449387	0	0	-0.1482	0.3087
CG14252	3R
CG14253	3R	0.3224	0.8935397807	0	0	0.6227	0.6248							0.2537	0.8056005003	0	0	0.7190	0.6248							0.7231	0.9999449387	0	0	-0.2131	0.6004							0.7421	0.9999449387	0	0	-0.1978	0.6004
CG14254	3R	0.3554	0.9298123115	0	0	-0.1517	0.1636							0.2915	0.8571086472	0	0	-0.1732	0.1636							0.2485	0.9389180506	0	0	-0.1846	0.1598							0.3049	0.9812694862	0	0	-0.1641	0.1598
CG14257	3R
CG14258	3R	0.4159	0.9796787396	0	0	0.1510	0.1831							0.4553	0.999999132	0	0	0.1385	0.1831							0.3469	0.9958421932	0	0	-0.1845	0.1951							0.2842	0.9653298673	0	0	-0.2102	0.1951
CG14259	3R	0.2440	0.7909150805	0	0	-0.1644	0.1384							0.7314	0.999999132	0	0	-0.04795	0.1384							0.6186	0.9999449387	0	0	-0.07351	0.1471							<.0001	0.0014386041	1	1	-0.6973	0.1471
CG14262	3R	0.8641	0.999999132	0	0	-0.08228	0.4797							0.6041	0.999999132	0	0	0.2494	0.4797							0.8070	0.9999449387	0	0	0.1249	0.5110							0.5173	0.9999449387	0	0	-0.3312	0.5110
CG14269	X							0.0156	0.1316865304	1	1	-0.3041	0.1236							<.0001	5.443647E-10	1	1									0.0191	0.3094637296	1	0	-0.2862	0.1208							0.0234	0.8325705212	1	0	0.2766	0.1208
CG1427	3R	0.5164	0.999999132	0	0	0.06395	0.09742							0.8775	0.999999132	0	0	-0.01514	0.09742							0.0109	0.2245222886	1	0	-0.3015	0.1160							0.0145	0.2631048991	1	0	-0.2891	0.1160
CG14274	2L
CG14275	2L
CG14277	2L
CG1428	2L	0.7822	0.999999132	0	0	0.05221	0.1882							0.3396	0.9137112114	0	0	0.1809	0.1882							0.2287	0.918706583	0	0	-0.2502	0.2073							0.1057	0.7177222929	0	0	-0.3368	0.2073
CG14280	3R	<.0001	0.000020037	1	1	-0.6492	0.1235							<.0001	0.0000639306	1	1	-0.6130	0.1235							0.8505	0.9999449387	0	0	0.02486	0.1318							0.9473	0.9999449387	0	0	0.008721	0.1318
CG14282	3R	<.0001	6.1426716E-7	1	1	-0.7680	0.09730							0.4958	0.999999132	0	0	0.06706	0.09730							0.5153	0.9999449387	0	0	-0.08000	0.1225							0.0216	0.3329105082	1	0	-0.2863	0.1225
CG14285	3R	<.0001	0.0010692237	1	1	-0.4871	0.1022							<.0001	0.0019404609	1	1	-0.4618	0.1022							0.0014	0.0598091699	1	1	-0.3395	0.1030							0.0084	0.1916362486	1	1	-0.2777	0.1030
CG14286	3R	0.8637	0.999999132	0	0	0.03660	0.2115							0.8089	0.999999132	0	0	-0.05158	0.2115							0.0334	0.4209213993	1	0	-0.4682	0.2167							0.5521	0.9999449387	0	0	-0.1294	0.2167
CG14290	3R	<.0001	0.0009319587	1	1	0.9230	0.1914							<.0001	0.0005335301	1	1	0.9675	0.1914							0.0066	0.1640722908	1	1	-0.5987	0.2152							0.0108	0.2228299304	1	0	-0.5603	0.2152
CG14291	3R	0.0613	0.3492050532	0	0	-0.5406	0.2868							0.2084	0.7318944553	0	0	-0.3623	0.2868							0.9143	0.9999449387	0	0	-0.03025	0.2811							0.5771	0.9999449387	0	0	-0.1569	0.2811
CG14292	3R
CG14294	3R	0.0277	0.2004016091	1	0	-0.3530	0.1528							0.0166	0.1372971437	1	1	-0.3871	0.1528							0.5193	0.9999449387	0	0	-0.1058	0.1635							0.9317	0.9999449387	0	0	-0.01405	0.1635
CG14297	3R	0.0008	0.012226397	1	1	-0.5364	0.1554							0.0071	0.0719306213	1	1	0.4260	0.1554							0.8002	0.9999449387	0	0	-0.03392	0.1339							0.0042	0.1225300762	1	1	-0.3865	0.1339
CG14298	3R
CG14299	3R	0.6190	0.999999132	0	0	0.09892	0.1986							0.8314	0.999999132	0	0	0.04234	0.1986							0.1235	0.7583430274	0	0	-0.2934	0.1903							0.3548	0.9988586441	0	0	-0.1762	0.1903
CG14300	3R	<.0001	0.0000317409	1	1	-0.6282	0.1191							<.0001	0.0001777859	1	1	-0.5715	0.1191							0.0795	0.6384727276	0	0	-0.2545	0.1447							0.1526	0.8158287496	0	0	-0.2074	0.1447
CG14301	3R
CG14303	3R	0.6753	0.999999132	0	0	0.08427	0.2008							0.3431	0.9171839301	0	0	-0.1910	0.2008							0.0560	0.5463216801	0	0	-0.4041	0.2109							0.2180	0.9082190252	0	0	-0.2602	0.2109
CG14304	3R	0.0006	0.0094047596	1	1	0.3942	0.1028							0.1024	0.4849506647	0	0	0.1730	0.1028							0.0308	0.4020748901	1	0	-0.2642	0.1204							0.4115	0.9999449387	0	0	-0.09937	0.1204
CG14305	3R	0.6524	0.999999132	0	0	-0.08768	0.1943							0.4929	0.999999132	0	0	-0.1336	0.1943							0.2613	0.9501466546	0	0	-0.1999	0.1777							0.0772	0.6301421856	0	0	-0.3149	0.1777
CG14306	3R	0.7343	0.999999132	0	0	0.07389	0.2173							0.3600	0.9335277876	0	0	-0.1995	0.2173							0.1978	0.8829546466	0	0	-0.2809	0.2178							0.6793	0.9999449387	0	0	-0.09009	0.2178
CG14309	3R	0.3753	0.947390552	0	0	-0.1021	0.1150							0.2131	0.7398319883	0	0	-0.1435	0.1150							0.0002	0.0130933743	1	1	0.4750	0.1253							0.0420	0.4765952155	1	0	-0.2552	0.1253
CG14312	3R
CG14313	3R	0.0055	0.0582842728	1	1	-0.5610	0.1958							0.0021	0.0269778545	1	1	-0.6256	0.1958							0.7760	0.9999449387	0	0	0.05157	0.1810							0.7728	0.9999449387	0	0	0.05232	0.1810
CG14314	3R	0.9297	0.999999132	0	0	0.01055	0.1187							0.9990	0.999999132	0	0	-0.00016	0.1187							0.0302	0.3981544964	1	0	-0.2774	0.1260							0.1960	0.8821062599	0	0	-0.1641	0.1260
CG14315	3R	0.1649	0.6445336783	0	0	-0.4903	0.3494							0.1638	0.6421997535	0	0	-0.4916	0.3494							0.7329	0.9999449387	0	0	-0.1116	0.3265							0.7005	0.9999449387	0	0	-0.1258	0.3265
CG14316	3R	0.0016	0.0219026667	1	1	-0.5429	0.1680							0.0801	0.4159932557	0	0	-0.2967	0.1680							0.6589	0.9999449387	0	0	-0.07668	0.1736							0.1968	0.8822112225	0	0	-0.2244	0.1736
CG14317	3R	<.0001	0.00028273	1	1	-0.5271	0.1165							<.0001	0.0000250835	1	1	-0.5983	0.1165							0.3361	0.992354234	0	0	-0.1254	0.1303							0.5318	0.9999449387	0	0	-0.08149	0.1303
CG14318	3R	0.9043	0.999999132	0	0	-0.03838	0.3165							0.8661	0.999999132	0	0	-0.05380	0.3165							0.2274	0.9173636735	0	0	-0.3760	0.3094							0.2837	0.9651548809	0	0	-0.3337	0.3094
CG14321	3R
CG14322	3R	0.4840	0.999999132	0	0	0.2552	0.3642							0.6819	0.999999132	0	0	-0.1494	0.3642							0.2460	0.935778105	0	0	-0.3901	0.3361							0.8592	0.9999449387	0	0	-0.05965	0.3361
CG14323	3R	0.1001	0.4784249829	0	0	-0.2834	0.1701							0.0296	0.2097806775	1	0	-0.3778	0.1701							0.8527	0.9999449387	0	0	-0.03183	0.1712							0.8414	0.9999449387	0	0	-0.03428	0.1712
CG14324	3R	0.0001	0.0025232867	1	1	-0.6820	0.1548							<.0001	0.000506718	1	1	-0.7857	0.1548							0.7026	0.9999449387	0	0	-0.05736	0.1498							0.5490	0.9999449387	0	0	-0.09009	0.1498
CG14325	3R	0.0248	0.1852290892	1	1	-0.5193	0.2264							0.0251	0.1869703323	1	1	-0.5182	0.2264							0.9520	0.9999449387	0	0	0.01440	0.2392							0.9163	0.9999449387	0	0	0.02519	0.2392
CG14326	3R	0.8108	0.999999132	0	0	-0.1668	0.6940							0.9306	0.999999132	0	0	-0.06068	0.6940							0.9077	0.9999449387	0	0	-0.07901	0.6807							0.7252	0.9999449387	0	0	-0.2396	0.6807
CG14327	3R	0.0111	0.1018042816	1	1	0.3260	0.1207							<.0001	0.0000242798	1	1	0.7645	0.1207							0.6300	0.9999449387	0	0	-0.06465	0.1337							0.1182	0.7480116682	0	0	-0.2110	0.1337
CG14330	3R	<.0001	0.0002003929	1	1	-0.8058	0.1691							<.0001	0.0002275657	1	1	-0.7997	0.1691							0.9002	0.9999449387	0	0	-0.02483	0.1979							0.9417	0.9999449387	0	0	-0.01449	0.1979
CG14331	3R	0.1457	0.6008159772	0	0	-0.2427	0.1650							0.1012	0.4815608145	0	0	-0.2740	0.1650							0.3209	0.9876700258	0	0	-0.1757	0.1766							0.1932	0.8793749899	0	0	-0.2306	0.1766
CG14332	3R	<.0001	5.718922E-7	1	1	-0.9224	0.1164							<.0001	1.9224254E-6	1	1	-0.8615	0.1164							0.5845	0.9999449387	0	0	0.08047	0.1466							0.4771	0.9999449387	0	0	0.1047	0.1466
CG14339	2L	<.0001	1.6092484E-6	1	1	-0.5126	0.08976							0.0010	0.0144540821	1	1	-0.2981	0.08976							0.4032	0.9999449387	0	0	-0.07933	0.09486							0.0659	0.5862432062	0	0	-0.1746	0.09486
CG1434	X							0.1130	0.5159472871	0	0	-0.1801	0.1114							<.0001	1.766243E-10	1	1									0.0003	0.0222325342	1	1	-0.4418	0.1164							0.1314	0.9999770542	0	0	0.1779	0.1164
CG14340	2L	0.4104	0.9759328109	0	0	-0.3067	0.3675							0.1973	0.7110039352	0	0	-0.4842	0.3675							0.6744	0.9999449387	0	0	0.1571	0.3728							0.9082	0.9999449387	0	0	0.04311	0.3728
CG14341	2L
CG14351	2L	0.0187	0.1501922988	1	1	-0.3255	0.1312							0.0030	0.0358937198	1	1	-0.4228	0.1312							0.0107	0.2218184307	1	0	-0.3089	0.1185							0.0844	0.6532117886	0	0	-0.2069	0.1185
CG14352	2L	0.0006	0.0101317114	1	1	-0.3825	0.1006							<.0001	1.3130325E-7	1	1	-0.8659	0.1006							<.0001	0.002979627	1	1	-0.4782	0.1065							0.1151	0.7420326104	0	0	-0.1694	0.1065
CG14353	3L
CG14355	3R	0.0029	0.0350182452	1	1	-0.5368	0.1761							0.0013	0.0187597544	1	1	0.5799	0.1761							0.7912	0.9999449387	0	0	-0.04977	0.1878							0.0101	0.2139243298	1	0	-0.4860	0.1878
CG14356	3R
CG14357	3R	0.0003	0.0051887903	1	1	-0.7258	0.1773							0.0004	0.0066405276	1	1	-0.7073	0.1773							0.2199	0.9100411084	0	0	-0.2084	0.1687							0.1794	0.8610383502	0	0	-0.2282	0.1687
CG14362	3R	0.0095	0.0901275143	1	1	-0.2968	0.1125							0.7608	0.999999132	0	0	-0.03433	0.1125							0.1143	0.7402757999	0	0	-0.2118	0.1338							0.0854	0.6577342184	0	0	-0.2308	0.1338
CG14367	3R	0.6418	0.999999132	0	0	-0.1389	0.2978							0.8280	0.999999132	0	0	-0.06483	0.2978							0.4286	0.9999449387	0	0	-0.2260	0.2851							0.3456	0.9951903436	0	0	-0.2694	0.2851
CG14372	3R	0.8567	0.999999132	0	0	-0.01546	0.08487							0.5160	0.999999132	0	0	-0.05577	0.08487							0.0817	0.6451733537	0	0	-0.2371	0.1347							0.1617	0.8339875921	0	0	-0.1901	0.1347
CG14376	3R	0.0009	0.0134268853	1	1	-0.4295	0.1275							0.0009	0.0132336842	1	1	-0.4301	0.1275							0.3411	0.9939367483	0	0	-0.1389	0.1458							0.2793	0.9631732502	0	0	-0.1579	0.1458
CG14380	3R	<.0001	7.8609848E-6	1	1	-0.6813	0.1160							0.1213	0.5377498988	0	0	-0.1819	0.1160							0.7466	0.9999449387	0	0	-0.04903	0.1515							0.1964	0.8822112225	0	0	-0.1964	0.1515
CG14383	3R	0.0016	0.0217867528	1	1	-0.6288	0.1944							0.1588	0.6310410695	0	0	-0.2758	0.1944							0.7454	0.9999449387	0	0	-0.06574	0.2023							0.1526	0.8158287496	0	0	-0.2900	0.2023
CG14384	3R	0.0005	0.0076994885	1	1	-0.4716	0.1202							0.2018	0.7193812534	0	0	-0.1567	0.1202							0.1774	0.8588849598	0	0	-0.1885	0.1386							0.0735	0.6170182193	0	0	-0.2511	0.1386
CG14387	3R	0.3568	0.9310592433	0	0	-0.3005	0.3251							0.8142	0.999999132	0	0	-0.07655	0.3251							0.9048	0.9999449387	0	0	0.04146	0.3464							0.7615	0.9999449387	0	0	-0.1052	0.3464
CG14391	3R	0.6851	0.999999132	0	0	0.1157	0.2841							0.2396	0.7837965443	0	0	0.3369	0.2841							0.4132	0.9999449387	0	0	-0.2312	0.2820							0.0509	0.5210229859	0	0	-0.5537	0.2820
CG14394	3R
CG14395	3R	<.0001	0.0021923278	1	1	-0.5901	0.1430							0.0006	0.0090478336	1	1	-0.5173	0.1430							0.4040	0.9999449387	0	0	-0.1223	0.1462							0.4544	0.9999449387	0	0	-0.1096	0.1462
CG1440	X
CG14400	2L	0.5640	0.999999132	0	0	-0.06256	0.1073							0.3009	0.8694433533	0	0	0.1129	0.1073							<.0001	0.0075194793	1	1	-0.4356	0.1047							<.0001	4.0631115E-7	1	1	-0.7611	0.1047
CG14401	2L	0.3399	0.914096508	0	0	-0.1081	0.1116							0.5941	0.999999132	0	0	-0.06006	0.1116							0.0119	0.2346104278	1	0	-0.3068	0.1195							0.0107	0.2216571981	1	0	-0.3115	0.1195
CG14402	2L	0.0133	0.1162317661	1	1	-0.5446	0.2186							0.3928	0.9611751832	0	0	-0.1871	0.2186							0.8456	0.9999449387	0	0	-0.04065	0.2087							0.3222	0.9883130309	0	0	-0.2067	0.2087
CG14407	X							0.3191	0.890284846	0	0	0.7054	0.7045							0.9800	0.9856122488	0	0									0.6669	0.9999449387	0	0	-0.2996	0.6947							0.9727	0.9999770542	0	0	0.02384	0.6947
CG14408	X							<.0001	2.0461565E-7	1	1	0.8651	0.1144							0.7410	0.8009645851	0	0									<.0001	0.0014758876	1	1	-0.5505	0.1133							0.4415	0.9999770542	0	0	0.08778	0.1133
CG1441	2R
CG14410	X							0.0347	0.2353120258	1	0	-0.2565	0.1177							<.0001	0.0003365533	1	1									0.2829	0.9650570306	0	0	-0.1294	0.1195							0.9539	0.9999770542	0	0	0.006935	0.1195
CG14411	X							0.4613	0.999999132	0	0	0.4479	0.6056							0.8651	0.8996928729	0	0									0.5134	0.9999449387	0	0	-0.3795	0.5792							0.8981	0.9999770542	0	0	-0.07427	0.5792
CG14414	X
CG14416	X							0.0169	0.1390906222	1	1	-0.4109	0.1706							0.0130	0.0288231838	1	1									0.9786	0.9999449387	0	0	0.004672	0.1742							0.7585	0.9999770542	0	0	0.05361	0.1742
CG14417	X							0.1333	0.5701274312	0	0	-0.4578	0.3037							0.0403	0.0750135411	1	1									0.9846	0.9999449387	0	0	-0.00590	0.3051							0.7703	0.9999770542	0	0	0.08916	0.3051
CG14418	X							0.0001	0.0027505065	1	1	-0.4883	0.1164							<.0001	4.5167792E-7	1	1									0.0232	0.3449929204	1	0	-0.2603	0.1119							0.0073	0.5420087611	1	0	0.3101	0.1119
CG14420	X							0.2349	0.7765618954	0	0	-0.6739	0.5639							0.4307	0.5235938705	0	0									0.4782	0.9999449387	0	0	0.4050	0.5696							0.5330	0.9999770542	0	0	-0.3560	0.5696
CG14423	X							0.0343	0.23374845	1	0	-0.5394	0.2513							0.0017	0.0051066156	1	1									0.7629	0.9999449387	0	0	-0.07917	0.2620							0.6008	0.9999770542	0	0	0.1374	0.2620
CG14424	X							0.0442	0.2793920644	1	0	-0.3759	0.1853							<.0001	0.0001739385	1	1									0.4965	0.9999449387	0	0	-0.1329	0.1951							0.3973	0.9999770542	0	0	0.1655	0.1951
CG14427	X							0.5889	0.999999132	0	0	-0.1866	0.3447							0.3664	0.4592824837	0	0									0.6573	0.9999449387	0	0	0.1518	0.3419							0.7429	0.9999770542	0	0	-0.1122	0.3419
CG1443	3R	0.0002	0.0034029964	1	1	0.5205	0.1217							<.0001	0.000011061	1	1	0.8104	0.1217							0.8231	0.9999449387	0	0	-0.03388	0.1511							0.0087	0.1965787025	1	1	-0.4051	0.1511
CG14431	X							0.0230	0.1750704103	1	1	-0.4835	0.2094							0.0040	0.0106883663	1	1									0.9314	0.9999449387	0	0	-0.01715	0.1989							0.7438	0.9999770542	0	0	-0.06515	0.1989
CG14435	X
CG14438	X
CG14439	X
CG1444	X							0.0006	0.00993197	1	1	1.0684	0.3057							0.4480	0.5411909596	0	0									0.1539	0.8184341526	0	0	-0.4346	0.3038							0.9189	0.9999770542	0	0	0.03095	0.3038
CG14441	X
CG14442	X
CG14443	X							0.2474	0.7963998874	0	0	-0.1907	0.1627							<.0001	3.1270897E-6	1	1									0.1857	0.8703756468	0	0	-0.2080	0.1555							0.1116	0.9999770542	0	0	0.2509	0.1555
CG14445	X							0.6782	0.999999132	0	0	-0.08084	0.1946							0.0141	0.0308338968	1	1									0.2922	0.9708611738	0	0	0.2010	0.1906							0.4708	0.9999770542	0	0	-0.1376	0.1906
CG14446	X							<.0001	3.1342391E-6	1	1	0.7356	0.1294							0.7157	0.7801205918	0	0									<.0001	0.0024586136	1	1	-0.5783	0.1318							0.1180	0.9999770542	0	0	0.2067	0.1318
CG14448	3L	<.0001	0.0006600549	1	1	-1.0676	0.2419							0.1682	0.6513954483	0	0	-0.3355	0.2419							0.5223	0.9999449387	0	0	0.1433	0.2238							0.9351	0.9999449387	0	0	0.01824	0.2238
CG14450	3L	0.3774	0.9492045726	0	0	0.1889	0.2127							0.6472	0.999999132	0	0	0.09773	0.2127							0.0782	0.6336990927	0	0	-0.4151	0.2346							0.1938	0.8798806555	0	0	-0.3058	0.2346
CG14451	3L	<.0001	3.1209017E-6	1	1	-0.8485	0.1179							<.0001	7.6456042E-6	1	1	-0.8038	0.1179							0.0105	0.2199532099	1	0	-0.2696	0.1032							0.0026	0.0917012427	1	1	-0.3192	0.1032
CG14454	3L	0.1183	0.530559867	0	0	-0.2434	0.1515							0.2925	0.8582410658	0	0	-0.1623	0.1515							0.2852	0.9658608283	0	0	-0.2098	0.1951							0.2924	0.9710509923	0	0	-0.2067	0.1951
CG14455	3L	<.0001	0.0012244538	1	1	-0.5302	0.1255							0.0001	0.002762807	1	1	-0.4976	0.1255							0.2068	0.8952878368	0	0	-0.1743	0.1378							0.2269	0.9168965386	0	0	-0.1668	0.1378
CG14456	3L
CG14457	3L	0.0630	0.3550187377	0	0	-0.2331	0.1209							0.0725	0.3899287049	0	0	-0.2248	0.1209							0.6071	0.9999449387	0	0	-0.06227	0.1207							0.6750	0.9999449387	0	0	-0.05076	0.1207
CG14459	3L	0.4178	0.9809005069	0	0	-0.07927	0.09653							0.0248	0.1852843424	1	1	-0.2277	0.09653							0.4766	0.9999449387	0	0	-0.08417	0.1178							0.5633	0.9999449387	0	0	0.06832	0.1178
CG14463	3R
CG14470	2R	0.0005	0.0087228174	1	1	-0.4574	0.1303							0.0010	0.0147562556	1	1	-0.4339	0.1303							0.3382	0.9927968606	0	0	-0.1205	0.1257							0.2757	0.9603732982	0	0	-0.1371	0.1257
[truncated: 9,294 more rows]
[truncated: 252 more columns]
