# Supplementary material for: What the X Has to Do with It: Differences in Regulatory Variability between the Sexes in Drosophila simulans
Source: Genome Biol Evol. 2014 Apr 1;6(4):818–29. doi: 10.1093/gbe/evu060 (PMC4007535; doi:10.1093/gbe/evu060)
Supplement: Supplementary Data [file supp_evu060_suppl_data.zip › Supplemental_File_1.csv]

gene_symbol	chromosome	Xsub_to_ste_c167_F_P_less05	Xsub_to_ste_c167_M_P_less05	dominance_c167_F_P_less05	sex_c167_P_less05	Xsub_to_ste_md106_F_P_less05	Xsub_to_ste_md106_M_P_less05	dominance_md106_F_P_less05	sex_md106_P_less05	Xsub_to_ste_md199_F_P_less05	Xsub_to_ste_md199_M_P_less05	dominance_md199_F_P_less05	sex_md199_P_less05	Xsub_to_ste_newc_F_P_less05	Xsub_to_ste_newc_M_P_less05	dominance_newc_F_P_less05	sex_newc_P_less05	sex_all_genotypes_P_less05	hetz_to_homz_P_less05	Xsub_to_ste_c167_F_FDR_less20	Xsub_to_ste_c167_M_FDR_less20	dominance_c167_F_FDR_less20	sex_c167_FDR_less20	Xsub_to_ste_md106_F_FDR_less20	Xsub_to_ste_md106_M_FDR_less20	dominance_md106_F_FDR_less20	sex_md106_FDR_less20	Xsub_to_ste_md199_F_FDR_less20	Xsub_to_ste_md199_M_FDR_less20	dominance_md199_F_FDR_less20	sex_md199_FDR_less20	Xsub_to_ste_newc_F_FDR_less20	Xsub_to_ste_newc_M_FDR_less20	dominance_newc_F_FDR_less20	sex_newc_FDR_less20	sex_all_genotypes_FDR_less20	hetz_to_homz_FDR_less20	sex_bias
128up	2R	0	0	0	1	0	0	0	1	0	0	0	1	0	0	0	1	1	0	0	0	0	1	0	0	0	1	0	0	0	1	0	0	0	1	1	0	female
14-3-3epsilon	3R	0	0	0	1	0	0	0	1	0	0	0	1	0	0	0	1	1	0	0	0	0	1	0	0	0	1	0	0	0	1	0	0	0	1	1	0	female
14-3-3zeta	2R	0	0	0	1	0	0	0	1	0	0	0	1	0	0	0	1	1	0	0	0	0	1	0	0	0	1	0	0	0	1	0	0	0	1	1	0	male
140up	3R	0	0	0	1	0	0	0	1	0	0	0	1	0	0	0	1	1	0	0	0	0	1	0	0	0	1	0	0	0	1	0	0	0	1	1	0	female
18w	2R	0	0	0	1	0	0	0	1	0	0	0	0	0	0	0	1	1	0	0	0	0	1	0	0	0	1	0	0	0	0	0	0	0	1	1	0	male
26-29-p	3L	0	0	0	1	0	0	0	1	0	0	0	1	0	0	0	1	1	0	0	0	0	1	0	0	0	1	0	0	0	1	0	0	0	1	1	0	female
312	3L	0	0	0	0	0	0	0	1	0	0	0	0	1	0	0	1	1	1	0	0	0	0	0	0	0	0	0	0	0	0	1	0	0	1	1	1	female
4EHP	3R	0	0	0	1	0	0	0	1	0	0	0	1	0	0	0	1	1	0	0	0	0	1	0	0	0	1	0	0	0	1	0	0	0	1	1	0	female
5-HT1A	2R	0	0	0	0	0	0	0	0	0	0	0	0	1	0	0	0	0	1	0	0	0	0	0	0	0	0	0	0	0	0	1	0	0	0	0	1	equal
5-HT1B	2R	0	0	0	0	0	0	0	0	0	0	0	0	1	0	0	0	0	1	0	0	0	0	0	0	0	0	0	0	0	0	1	0	0	0	0	1	equal
5-HT2	3R	0	0	0	0	0	0	1	0	0	0	0	0	1	0	0	0	0	1	0	0	0	0	0	0	0	0	0	0	0	0	1	0	0	0	0	0	equal
5-HT7	3R	0	1	0	1	0	0	0	0	0	0	0	0	0	0	0	0	1	0	0	1	0	1	0	0	0	0	0	0	0	0	0	0	0	0	1	0	male
5PtaseI	3R	1	0	0	1	1	0	0	1	0	0	0	1	1	0	0	1	1	1	1	0	0	1	1	0	0	1	0	0	0	1	1	0	0	1	1	1	female
7B2	3R	1	0	0	1	0	0	0	1	0	0	0	1	0	0	0	1	1	0	1	0	0	1	0	0	0	1	0	0	0	1	0	0	0	1	1	0	male
825-Oak	3L	0	0	0	0	0	0	0	1	0	0	0	0	0	0	0	0	1	0	0	0	0	0	0	0	0	1	0	0	0	0	0	0	0	0	1	0	female
A16	2L	0	0	0	0	0	0	0	1	0	0	0	0	0	0	0	0	1	1	0	0	0	0	0	0	0	1	0	0	0	0	0	0	0	0	1	1	female
A3-3	X	0	0	0	1	0	0	0	1	0	1	0	1	0	1	0	1	1	0	0	0	0	1	0	0	0	1	0	1	0	1	0	1	0	1	1	0	male
ACXA	2L	0	0	0	1	0	0	0	0	0	0	0	1	0	0	0	0	1	1	0	0	0	1	0	0	0	0	0	0	0	1	0	0	0	0	1	1	male
ACXB	2L	1	0	0	0	0	0	0	0	0	0	0	0	1	0	0	1	0	1	0	0	0	0	0	0	0	0	0	0	0	0	1	0	0	1	0	1	equal
ACXC	2L	0	0	0	1	0	1	0	1	0	0	0	1	1	0	0	1	1	1	0	0	0	1	0	1	0	1	0	0	0	1	1	0	0	1	1	1	male
ACXD	3L	0	0	0	0	0	0	0	0	0	0	0	0	0	0	0	0	0	0	0	0	0	0	0	0	0	0	0	0	0	0	0	0	0	0	0	0	equal
ACXE	2L	0	0	0	0	0	0	0	0	0	0	0	0	0	0	0	0	0	0	0	0	0	0	0	0	0	0	0	0	0	0	0	0	0	0	0	0	equal
AGO1	2R	0	1	0	1	0	0	0	0	0	0	0	1	1	0	0	0	1	1	0	1	0	1	0	0	0	0	0	0	0	1	1	0	0	0	1	1	male
AGO2	3L	0	0	0	0	0	0	0	0	0	0	0	1	0	0	0	0	1	1	0	0	0	0	0	0	0	0	0	0	0	1	0	0	0	0	1	1	male
AGO3	3L	0	0	0	1	0	0	0	1	0	0	0	1	1	0	0	1	1	1	0	0	0	1	0	0	0	1	0	0	0	1	1	0	0	1	1	1	female
ALiX	3R	1	1	0	0	0	1	0	0	0	0	0	0	0	1	0	0	1	0	1	1	0	0	0	1	0	0	0	0	0	0	0	0	0	0	1	0	male
AP-1gamma	X	0	0	0	1	0	0	0	1	0	0	0	1	0	0	0	1	1	0	0	0	0	1	0	0	0	1	0	0	0	1	0	0	0	1	1	0	female
AP-1sigma	3R	0	0	0	1	0	0	0	1	0	0	0	1	0	0	0	1	1	1	0	0	0	1	0	0	0	1	0	0	0	1	0	0	0	1	1	1	female
AP-2	3L	0	0	0	0	0	0	0	0	0	0	0	0	1	0	0	1	1	0	0	0	0	0	0	0	0	0	0	0	0	0	1	0	0	1	1	0	male
AP-2sigma	3R	0	0	0	1	0	0	0	1	0	0	0	1	0	0	0	1	1	1	0	0	0	1	0	0	0	1	0	0	0	1	0	0	0	1	1	0	female
AP-47	3R	0	0	0	1	0	0	0	1	0	0	0	1	0	0	0	1	1	0	0	0	0	1	0	0	0	1	0	0	0	1	0	0	0	1	1	0	female
AP-50	3R	0	0	0	1	0	0	0	1	0	0	0	1	1	0	0	0	1	1	0	0	0	1	0	0	0	1	0	0	0	1	1	0	0	0	1	1	female
APC4	X	1	0	0	0	0	0	0	1	0	0	0	0	0	0	0	0	1	0	0	0	0	0	0	0	0	1	0	0	0	0	0	0	0	0	1	0	female
APC7	X	0	1	0	1	0	0	1	1	0	0	0	1	0	0	0	1	1	0	0	0	0	1	0	0	0	1	0	0	0	1	0	0	0	1	1	0	female
AQP	2R	0	0	0	1	0	1	0	1	0	0	0	1	0	0	0	1	1	0	0	0	0	1	0	1	0	1	0	0	0	1	0	0	0	1	1	0	male
AR-2	3R	0	0	0	0	0	0	0	0	0	0	0	0	1	0	0	1	1	1	0	0	0	0	0	0	0	0	0	0	0	0	1	0	0	1	1	1	female
ARP-like	3R	0	0	0	0	0	0	0	0	0	0	0	0	0	0	0	0	1	0	0	0	0	0	0	0	0	0	0	0	0	0	0	0	0	0	1	0	female
ARY	3LHet	0	0	0	1	0	0	0	1	0	0	0	1	1	0	0	0	1	1	0	0	0	1	0	0	0	1	0	0	0	1	0	0	0	0	1	1	male
ATP7	X	0	0	0	0	0	0	0	0	0	0	0	0	1	1	0	0	0	0	0	0	0	0	0	0	0	0	0	0	0	0	1	1	0	0	0	0	equal
ATPCL	2R	0	0	0	1	0	0	0	1	0	0	1	1	0	0	0	1	1	0	0	0	0	1	0	0	0	1	0	0	1	1	0	0	0	1	1	0	female
ATPsyn-Cf6	3R	0	0	0	1	0	0	0	0	0	0	0	0	0	0	0	1	1	0	0	0	0	1	0	0	0	0	0	0	0	0	0	0	0	1	1	0	male
ATPsyn-b	3L	0	0	0	0	0	0	0	0	0	0	0	1	0	0	0	1	1	1	0	0	0	0	0	0	0	0	0	0	0	1	0	0	0	1	1	1	male
ATPsyn-beta	4	0	0	0	0	0	0	0	0	0	0	0	0	0	0	0	0	0	1	0	0	0	0	0	0	0	0	0	0	0	0	0	0	0	0	0	1	equal
ATPsyn-d	3R	0	0	0	0	0	0	0	0	0	0	0	0	0	0	0	0	0	0	0	0	0	0	0	0	0	0	0	0	0	0	0	0	0	0	0	0	equal
ATPsyn-gamma	3R	0	0	0	0	0	0	0	0	0	0	0	0	0	0	0	1	1	1	0	0	0	0	0	0	0	0	0	0	0	0	0	0	0	1	1	1	male
ATbp	XHet	0	0	0	0	0	0	0	0	0	0	0	0	1	0	0	1	1	1	0	0	0	0	0	0	0	0	0	0	0	0	1	0	0	1	1	1	female
Aac11	2L	0	0	0	0	0	0	0	0	0	0	0	0	0	0	0	0	1	1	0	0	0	0	0	0	0	0	0	0	0	0	0	0	0	0	1	0	female
Aats-ala	2L	0	0	0	1	0	1	0	1	0	0	0	1	0	0	0	1	1	0	0	0	0	1	0	0	0	1	0	0	0	1	0	0	0	1	1	0	female
Aats-ala-m	3L	0	0	0	1	0	0	0	1	0	0	0	1	0	0	0	1	1	0	0	0	0	1	0	0	0	1	0	0	0	1	0	0	0	1	1	0	female
Aats-arg	X	0	0	0	1	0	0	0	1	0	0	0	1	0	0	0	1	1	1	0	0	0	1	0	0	0	1	0	0	0	1	0	0	0	1	1	1	female
Aats-asn	2L	1	1	0	1	0	1	0	1	0	1	0	1	0	1	0	1	1	0	1	1	0	1	0	1	0	1	0	1	0	1	0	1	0	1	1	0	female
Aats-asp	2R	1	1	0	1	0	1	0	1	0	0	0	1	0	0	0	1	1	0	1	1	0	1	0	1	0	1	0	0	0	1	0	0	0	1	1	0	female
Aats-cys	2R	0	0	0	1	0	0	0	1	0	0	0	1	0	0	0	1	1	1	0	0	0	1	0	0	0	1	0	0	0	1	0	0	0	1	1	1	female
Aats-gln	3R	0	0	0	1	0	0	0	1	0	0	0	1	0	0	0	1	1	1	0	0	0	1	0	0	0	1	0	0	0	1	0	0	0	1	1	1	female
Aats-glupro	3R	0	0	0	1	0	0	0	1	0	0	0	1	0	0	0	1	1	0	0	0	0	1	0	0	0	1	0	0	0	1	0	0	0	1	1	0	female
Aats-gly	3L	0	0	0	1	0	0	0	1	0	0	0	1	0	0	0	1	1	0	0	0	0	1	0	0	0	1	0	0	0	1	0	0	0	1	1	0	female
Aats-his	X	0	0	0	1	1	0	0	1	0	0	0	1	0	0	0	1	1	0	0	0	0	1	0	0	0	1	0	0	0	1	0	0	0	1	1	0	female
Aats-ile	3L	0	1	0	1	0	1	0	1	0	1	0	1	1	1	0	1	1	0	0	1	0	1	0	1	0	1	0	0	0	1	0	1	0	1	1	0	female
Aats-leu	3L	0	0	0	1	0	0	0	1	0	0	0	1	0	0	0	1	1	1	0	0	0	1	0	0	0	1	0	0	0	1	0	0	0	0	1	1	female
Aats-lys	X	0	0	0	1	0	0	0	1	0	0	0	1	0	0	0	1	1	0	0	0	0	1	0	0	0	1	0	0	0	1	0	0	0	1	1	0	female
Aats-met	3R	0	0	0	1	0	0	1	1	0	0	0	1	0	0	0	1	1	0	0	0	0	1	0	0	1	1	0	0	0	1	0	0	0	1	1	0	female
Aats-phe	2R	0	0	0	0	0	1	0	0	0	0	0	0	0	0	0	0	0	0	0	0	0	0	0	1	0	0	0	0	0	0	0	0	0	0	0	0	equal
Aats-pro	3L	0	0	0	1	0	0	0	1	0	0	0	1	0	0	0	1	1	0	0	0	0	1	0	0	0	1	0	0	0	1	0	0	0	1	1	0	female
Aats-ser	3R	0	0	0	1	0	0	0	1	0	0	0	1	0	0	0	1	1	0	0	0	0	1	0	0	0	1	0	0	0	1	0	0	0	1	1	0	female
Aats-thr	2L	1	1	0	1	0	1	0	1	0	0	0	1	0	0	0	1	1	0	1	1	0	1	0	1	0	1	0	0	0	1	0	0	0	1	1	0	female
Aats-trp	3R	0	0	0	1	1	0	0	1	1	0	0	1	1	0	0	1	1	1	0	0	0	1	1	0	0	1	1	0	0	1	1	0	0	1	1	1	female
Aats-tyr	3L	0	0	0	1	0	0	0	1	0	0	0	1	0	0	0	1	1	1	0	0	0	1	0	0	0	1	0	0	0	1	0	0	0	1	1	1	female
Aats-val	2R	0	0	0	1	0	0	0	1	0	0	0	1	0	0	0	1	1	0	0	0	0	1	0	0	0	1	0	0	0	1	0	0	0	1	1	0	female
Abd-B	3R	0	0	0	1	0	0	1	1	0	0	0	1	1	0	0	1	1	1	0	0	0	1	0	0	0	1	0	0	0	1	1	0	0	1	1	1	male
Abi	3R	0	0	0	1	0	0	0	1	0	0	0	1	1	0	0	0	1	1	0	0	0	1	0	0	0	1	0	0	0	1	1	0	0	0	1	1	female
Abl	3L	0	0	0	1	0	0	0	1	1	0	0	0	1	0	0	0	1	1	0	0	0	1	0	0	0	1	1	0	0	0	1	0	0	0	1	1	female
Ac13E	X	0	1	0	0	1	1	0	0	0	1	0	0	1	1	0	0	1	0	0	0	0	0	1	1	0	0	0	1	0	0	1	1	0	0	1	0	male
Ac3	2L	0	0	0	0	0	0	0	0	0	0	0	0	1	0	0	0	0	1	0	0	0	0	0	0	0	0	0	0	0	0	1	0	0	0	0	1	equal
Ac76E	3L	0	0	0	1	0	0	0	1	0	0	0	1	0	0	0	0	1	0	0	0	0	1	0	0	0	1	0	0	0	1	0	0	0	0	1	0	male
Ac78C	3L	0	0	0	0	0	0	0	0	0	0	0	0	1	0	0	1	1	1	0	0	0	0	0	0	0	0	0	0	0	0	1	0	0	1	1	1	female
AcCoAS	3L	0	0	0	1	0	0	0	1	0	0	0	1	0	0	0	1	1	0	0	0	0	1	0	0	0	1	0	0	0	1	0	0	0	1	1	0	male
Ace	3R	0	0	0	1	0	0	0	1	0	1	0	1	0	0	0	1	1	0	0	0	0	1	0	0	0	1	0	1	0	1	0	0	0	1	1	0	male
Acer	2L	1	1	0	0	0	1	0	0	0	0	0	0	0	0	0	1	1	0	1	1	0	0	0	1	0	0	0	0	0	0	0	0	0	1	1	0	male
Acf1	3R	0	0	0	1	0	0	0	1	0	0	0	1	0	0	0	1	1	1	0	0	0	1	0	0	0	1	0	0	0	1	0	0	0	1	1	1	female
Ack	3L	0	0	0	0	0	0	0	0	0	0	0	0	0	0	0	0	0	0	0	0	0	0	0	0	0	0	0	0	0	0	0	0	0	0	0	0	equal
Acon	2L	0	0	0	1	0	0	0	1	0	0	0	1	0	0	0	1	1	1	0	0	0	1	0	0	0	1	0	0	0	1	0	0	0	1	1	1	male
Acox57D-d	2R	0	0	0	1	0	0	0	1	0	0	0	1	0	0	0	1	1	0	0	0	0	1	0	0	0	1	0	0	0	1	0	0	0	1	1	0	female
Acox57D-p	2R	0	0	0	1	0	0	0	1	0	0	0	1	0	0	0	1	1	1	0	0	0	1	0	0	0	1	0	0	0	1	0	0	0	1	1	1	female
Acp1	2L	0	0	0	0	0	0	0	0	0	0	0	0	0	1	0	0	0	1	0	0	0	0	0	0	0	0	0	0	0	0	0	1	0	0	0	1	equal
Acp24A4	2L	0	0	0	0	0	0	0	0	0	0	0	0	0	0	0	0	0	0	0	0	0	0	0	0	0	0	0	0	0	0	0	0	0	0	0	0	equal
Acp26Aa	2L	0	1	0	1	0	1	0	1	0	1	0	1	1	1	0	1	1	0	0	1	0	1	0	1	0	1	0	1	0	1	1	1	0	1	1	0	male
Acp26Ab	2L	0	0	0	1	0	0	0	1	0	0	0	1	1	0	0	1	1	1	0	0	0	1	0	0	0	1	0	0	0	1	1	0	0	1	1	0	male
Acp29AB	2L	0	0	0	0	0	0	0	0	0	0	0	0	0	0	1	1	0	1	0	0	0	0	0	0	0	0	0	0	0	0	0	0	1	1	0	1	equal
Acp32CD	2L	0	0	0	1	0	0	0	1	0	0	0	1	0	0	0	1	1	0	0	0	0	1	0	0	0	1	0	0	0	1	0	0	0	1	1	0	male
Acp36DE	2L	0	0	0	1	0	1	0	1	0	1	0	1	0	1	0	1	1	0	0	0	0	1	0	1	0	1	0	1	0	1	0	1	0	1	1	0	male
Acp53C14a	2R	0	1	0	1	0	1	0	1	0	1	0	1	0	1	0	1	1	0	0	1	0	1	0	1	0	1	0	1	0	1	0	1	0	1	1	0	male
Acp53C14b	2R	0	1	0	1	0	1	0	1	0	1	0	1	0	1	0	1	1	0	0	1	0	1	0	1	0	1	0	1	0	1	0	1	0	1	1	0	male
Acp53C14c	2R	0	1	0	1	0	1	0	1	0	1	0	1	1	1	0	1	1	1	0	1	0	1	0	1	0	1	0	1	0	1	0	1	0	1	1	1	male
Acp53Ea	2R	0	1	0	1	0	1	0	1	0	1	0	1	1	1	0	1	1	0	0	1	0	1	0	1	0	1	0	1	0	1	1	1	0	1	1	0	male
Acp62F	3L	0	1	0	1	0	1	0	1	0	1	0	1	1	1	0	1	1	0	0	1	0	1	0	1	0	1	0	1	0	1	0	1	0	1	1	0	male
Acp63F	3L	0	0	0	0	0	0	0	0	0	0	0	0	1	0	0	1	1	1	0	0	0	0	0	0	0	0	0	0	0	0	1	0	0	1	1	1	female
Acp65Aa	3L	0	0	0	0	0	0	0	0	0	0	0	1	1	0	0	0	1	0	0	0	0	0	0	0	0	0	0	0	0	1	1	0	0	0	1	0	female
Acp70A	3L	0	0	0	1	0	0	0	1	0	0	0	1	0	0	0	1	1	0	0	0	0	1	0	0	0	1	0	0	0	1	0	0	0	1	1	0	male
Acp76A	3L	0	1	0	1	0	1	0	1	0	1	0	1	1	1	0	1	1	0	0	1	0	1	0	1	0	1	0	1	0	1	1	1	0	1	1	0	male
Acp98AB	3R	0	1	0	1	0	1	0	1	0	1	0	1	0	1	0	1	1	0	0	1	0	1	0	1	0	1	0	1	0	1	0	1	0	1	1	0	male
Acph-1	3R	0	0	0	1	0	0	0	1	0	0	0	1	0	0	0	1	1	1	0	0	0	1	0	0	0	1	0	0	0	1	0	0	0	1	1	1	female
Act42A	2R	0	0	0	0	0	0	0	0	0	0	0	0	0	0	0	0	0	0	0	0	0	0	0	0	0	0	0	0	0	0	0	0	0	0	0	0	equal
Act57B	2R	0	0	0	1	0	0	0	1	0	0	0	1	1	0	0	1	1	0	0	0	0	1	0	0	0	1	0	0	0	0	1	0	0	1	1	0	male
Act5C	X	0	0	0	1	0	0	0	1	0	0	0	1	0	0	0	1	1	0	0	0	0	1	0	0	0	1	0	0	0	1	0	0	0	1	1	0	female
Act79B	3L	0	0	0	1	0	0	0	1	0	0	0	1	1	0	0	1	1	1	0	0	0	1	0	0	0	1	0	0	0	1	1	0	0	1	1	1	male
Act87E	3R	0	0	0	1	0	1	0	1	0	0	0	1	0	0	0	1	1	0	0	0	0	1	0	0	0	1	0	0	0	1	0	0	0	1	1	0	male
Act88F	3R	0	1	0	0	0	1	0	0	0	1	0	0	0	0	0	1	1	0	0	1	0	0	0	1	0	0	0	1	0	0	0	0	0	1	1	0	male
Actbeta	4	0	0	0	0	0	0	0	0	0	0	0	0	0	0	0	0	1	1	0	0	0	0	0	0	0	0	0	0	0	0	0	0	0	0	1	1	male
Actn	X	0	0	0	1	0	0	0	0	0	0	0	1	0	0	0	1	1	0	0	0	0	1	0	0	0	0	0	0	0	1	0	0	0	1	1	0	male
Actn3	3R	0	0	0	1	0	0	0	1	0	0	0	1	1	0	0	0	1	1	0	0	0	1	0	0	0	1	0	0	0	1	0	0	0	0	1	1	male
Actr13E	X	0	0	0	1	0	0	0	1	0	0	0	1	0	0	0	1	1	0	0	0	0	1	0	0	0	1	0	0	0	1	0	0	0	1	1	0	female
Acyp	2L	0	0	0	0	0	1	0	1	0	0	0	0	1	1	0	0	1	0	0	0	0	0	0	1	0	1	0	0	0	0	1	1	0	0	1	0	female
Acyp2	3R	1	0	0	0	1	0	0	0	0	0	0	0	1	0	0	0	0	1	1	0	0	0	1	0	0	0	0	0	0	0	1	0	0	0	0	1	equal
Ada	3R	0	1	0	0	0	0	0	0	0	0	0	1	1	1	0	1	1	0	0	1	0	0	0	0	0	0	0	0	0	1	1	1	0	1	1	0	female
Ada1-1	2L	0	0	0	1	0	0	0	1	0	0	0	1	0	0	0	1	1	1	0	0	0	1	0	0	0	1	0	0	0	1	0	0	0	1	1	1	female
Ada1-2	2L	0	0	0	1	0	0	0	1	0	0	0	1	0	0	0	1	1	1	0	0	0	1	0	0	0	1	0	0	0	1	0	0	0	1	1	1	female
Ada2b	3R	0	0	0	1	1	0	0	1	0	0	0	1	0	0	0	1	1	0	0	0	0	1	0	0	0	1	0	0	0	1	0	0	0	1	1	0	female
Adam	2R	0	0	0	0	0	0	0	0	0	0	0	0	0	0	0	0	0	1	0	0	0	0	0	0	0	0	0	0	0	0	0	0	0	0	0	1	equal
Adar	X	0	1	0	1	0	1	0	1	0	0	0	1	1	0	0	1	1	1	0	1	0	1	0	1	0	1	0	0	0	1	1	0	0	1	1	1	male
Adf1	2R	0	0	0	1	0	0	0	1	0	0	0	1	0	0	0	1	1	1	0	0	0	1	0	0	0	1	0	0	0	1	0	0	0	1	1	1	female
Adgf-A	3L	0	0	0	0	0	0	0	0	0	0	0	0	0	0	0	0	0	0	0	0	0	0	0	0	0	0	0	0	0	0	0	0	0	0	0	0	equal
Adgf-B	3L	0	0	0	1	0	0	0	1	0	0	0	1	0	0	0	1	1	0	0	0	0	1	0	0	0	1	0	0	0	1	0	0	0	1	1	0	male
Adgf-C	3R	0	1	0	1	0	0	0	1	0	0	0	0	1	0	0	0	1	1	0	1	0	1	0	0	0	1	0	0	0	0	1	0	0	0	1	1	male
Adgf-D	3R	0	0	0	1	0	1	0	1	0	0	0	1	0	1	0	1	1	0	0	0	0	1	0	1	0	1	0	0	0	1	0	1	0	1	1	0	male
Adgf-E	2R	0	1	0	1	0	1	0	0	0	0	0	1	0	0	0	1	1	0	0	1	0	1	0	1	0	0	0	0	0	1	0	0	0	1	1	0	male
Adh	2L	0	0	0	1	0	1	0	1	0	1	0	1	0	1	0	1	1	0	0	0	0	1	0	1	0	1	0	1	0	1	0	1	0	1	1	0	male
Adhr	2L	0	0	0	1	0	1	0	1	0	1	0	1	0	1	0	1	1	0	0	0	0	1	0	1	0	1	0	1	0	1	0	1	0	1	1	0	male
Adk1	3L	1	1	0	1	0	1	0	1	0	0	0	1	0	1	0	1	1	0	1	1	0	1	0	1	0	1	0	0	0	1	0	0	0	1	1	0	male
Adk2	2R	0	0	0	1	0	0	0	1	0	0	0	1	0	0	0	1	1	1	0	0	0	1	0	0	0	1	0	0	0	1	0	0	0	1	1	1	female
Adk3	3R	0	1	0	1	0	0	0	1	0	0	0	1	0	0	0	1	1	0	0	1	0	1	0	0	0	1	0	0	0	1	0	0	0	1	1	0	male
AdoR	3R	0	0	0	0	1	0	0	0	0	0	0	1	1	0	0	0	1	1	0	0	0	0	1	0	0	0	0	0	0	1	1	0	0	0	1	0	female
Ady43A	2R	0	1	0	1	0	1	0	1	0	0	0	1	0	1	0	0	1	0	0	1	0	1	0	1	0	1	0	0	0	1	0	1	0	0	1	0	male
Aef1	3L	0	0	0	1	0	0	0	1	0	0	0	1	0	0	0	1	1	1	0	0	0	1	0	0	0	1	0	0	0	1	0	0	0	1	1	1	female
Ag5r	X	0	1	0	0	0	0	0	1	0	0	0	1	0	0	0	1	1	0	0	1	0	0	0	0	0	1	0	0	0	1	0	0	0	1	1	0	male
Ag5r2	X	0	0	0	0	0	0	0	0	0	0	0	1	0	0	0	0	1	0	0	0	0	0	0	0	0	0	0	0	0	1	0	0	0	0	1	0	female
Ahcy13	X	0	0	0	1	0	0	0	1	0	0	0	1	0	0	0	1	1	1	0	0	0	1	0	0	0	1	0	0	0	1	0	0	0	1	1	1	female
Ahcy89E	3R	0	0	0	0	0	0	0	0	0	0	0	0	1	0	0	0	1	0	0	0	0	0	0	0	0	0	0	0	0	0	1	0	0	0	1	0	male
Akap200	2L	0	1	0	1	0	1	0	1	0	0	0	1	0	1	0	1	1	1	0	1	0	1	0	1	0	1	0	0	0	1	0	1	0	1	1	1	female
Akh	3L	0	0	0	0	0	0	1	0	0	0	0	0	0	0	1	0	0	1	0	0	0	0	0	0	1	0	0	0	0	0	0	0	1	0	0	1	equal
Akt1	3R	0	1	0	0	0	1	0	0	0	0	0	0	0	1	0	0	1	1	0	1	0	0	0	1	0	0	0	0	0	0	0	0	0	0	1	1	male
AlCR2	3L	0	0	0	0	0	0	0	0	0	0	0	0	1	0	0	1	1	1	0	0	0	0	0	0	0	0	0	0	0	0	1	0	0	1	1	1	female
Alas	2R	0	0	0	1	0	0	0	1	0	0	0	1	0	0	0	1	1	0	0	0	0	1	0	0	0	1	0	0	0	1	0	0	0	1	1	0	male
Ald	3R	0	0	1	1	0	0	0	1	0	0	0	1	1	0	0	1	1	1	0	0	1	1	0	0	0	1	0	0	0	1	1	0	0	1	1	1	male
Aldh	2L	0	0	0	0	0	0	0	0	0	0	0	1	1	0	0	1	1	0	0	0	0	0	0	0	0	0	0	0	0	1	1	0	0	0	1	0	male
Aldh-III	2R	0	0	0	0	0	0	0	0	0	0	0	0	0	0	0	1	1	1	0	0	0	0	0	0	0	0	0	0	0	0	0	0	0	1	1	0	male
Alg-2	3RHet	0	0	0	0	0	0	0	0	0	0	0	0	1	0	0	0	0	1	0	0	0	0	0	0	0	0	0	0	0	0	1	0	0	0	0	1	equal
Alg10	3L	0	0	0	1	0	0	0	1	0	0	0	1	0	0	0	1	1	0	0	0	0	1	0	0	0	1	0	0	0	1	0	0	0	1	1	0	female
Alk	2R	0	0	0	0	0	0	0	0	0	0	0	0	1	0	0	0	1	1	0	0	0	0	0	0	0	0	0	0	0	0	1	0	0	0	1	1	male
AlkB	X	0	0	0	1	0	0	0	1	1	0	0	1	0	0	0	1	1	0	0	0	0	1	0	0	0	1	1	0	0	1	0	0	0	1	1	0	female
AlstR	X	0	1	0	1	0	0	0	0	0	0	0	0	0	0	0	0	0	1	0	1	0	1	0	0	0	0	0	0	0	0	0	0	0	0	0	1	equal
Aly	3R	0	0	0	1	0	1	0	1	0	1	0	1	1	1	0	1	1	1	0	0	0	1	0	1	0	1	0	0	0	1	1	1	0	1	1	1	female
Ama	3R	0	0	0	0	0	0	1	0	0	0	0	1	0	0	0	0	1	1	0	0	0	0	0	0	1	0	0	0	0	1	0	0	0	0	1	1	female
Amph	2R	0	0	0	1	0	0	0	1	0	0	0	1	1	0	0	1	1	1	0	0	0	1	0	0	0	0	0	0	0	1	0	0	0	1	1	1	male
Amy-d	2R	0	1	0	1	0	1	1	1	0	1	0	1	0	1	1	1	1	1	0	1	0	1	0	1	1	1	0	1	0	1	0	1	1	1	1	1	male
Amy-p	2R	0	1	0	1	0	1	1	1	0	1	0	1	0	1	1	1	1	1	0	1	0	1	0	1	1	1	0	1	0	1	0	1	1	1	1	1	male
Amyrel	2R	0	1	0	1	0	0	0	0	0	0	0	0	0	0	0	0	1	0	0	1	0	1	0	0	0	0	0	0	0	0	0	0	0	0	1	0	male
Ance	2L	0	0	0	1	0	0	0	1	0	0	0	1	0	0	0	1	1	0	0	0	0	1	0	0	0	1	0	0	0	1	0	0	0	1	1	0	male
Ance-2	2L	0	0	0	0	0	0	0	0	0	0	0	0	1	0	0	1	1	1	0	0	0	0	0	0	0	0	0	0	0	0	1	0	0	1	1	1	female
Ance-3	2L	1	0	0	0	1	0	0	0	0	0	0	0	1	0	0	0	0	1	1	0	0	0	1	0	0	0	0	0	0	0	1	0	0	0	0	1	equal
Ance-4	2R	0	1	0	0	0	1	0	1	0	1	0	1	0	1	0	1	1	0	0	1	0	0	0	1	0	1	0	1	0	0	0	1	0	1	1	0	male
Ance-5	2R	0	0	0	1	0	0	0	1	0	0	0	1	0	0	0	1	1	0	0	0	0	1	0	0	0	1	0	0	0	1	0	0	0	1	1	0	male
And	3R	0	1	0	1	0	1	0	1	0	0	0	1	1	0	0	1	1	1	0	1	0	1	0	1	0	1	0	0	0	1	1	0	0	1	1	1	male
Andorra	X	0	0	0	0	0	0	0	1	0	0	0	1	0	0	0	1	1	0	0	0	0	0	0	0	0	1	0	0	0	1	0	0	0	1	1	0	male
Ank	4	0	0	0	0	0	0	0	0	0	0	0	0	0	0	0	0	0	1	0	0	0	0	0	0	0	0	0	0	0	0	0	0	0	0	0	1	equal
AnnIX	3R	0	0	0	1	0	0	0	1	0	0	0	1	0	0	0	1	1	0	0	0	0	1	0	0	0	1	0	0	0	1	0	0	0	1	1	0	female
AnnX	X	0	0	0	1	0	0	0	1	0	0	0	0	0	0	0	1	1	0	0	0	0	1	0	0	0	1	0	0	0	0	0	0	0	1	1	0	male
Anp	3R	0	0	0	1	0	0	0	1	0	1	0	1	0	0	0	1	1	0	0	0	0	1	0	0	0	1	0	1	0	1	0	0	0	1	1	0	male
Ant2	X	0	0	0	1	0	0	0	1	0	1	0	1	1	0	0	1	1	0	0	0	0	1	0	0	0	1	0	1	0	1	1	0	0	1	1	0	male
Anxb11	X	0	0	0	0	0	0	0	0	0	0	0	0	0	0	0	0	0	0	0	0	0	0	0	0	0	0	0	0	0	0	0	0	0	0	0	0	equal
Aos1	3R	0	0	0	1	0	0	0	1	0	0	0	1	0	0	0	1	1	1	0	0	0	1	0	0	0	1	0	0	0	1	0	0	0	1	1	1	female
Apc	3R	0	0	0	1	0	0	0	1	0	0	0	1	0	0	0	1	1	0	0	0	0	1	0	0	0	1	0	0	0	1	0	0	0	1	1	0	female
Apc2	3R	0	0	0	0	0	0	0	0	0	0	0	0	1	0	0	0	0	0	0	0	0	0	0	0	0	0	0	0	0	0	1	0	0	0	0	0	equal
ApepP	2L	0	0	0	1	0	0	0	1	0	0	0	1	0	0	0	1	1	0	0	0	0	1	0	0	0	1	0	0	0	1	0	0	0	1	1	0	female
Apf	2L	0	0	0	0	0	0	0	0	0	0	0	0	0	0	0	0	0	0	0	0	0	0	0	0	0	0	0	0	0	0	0	0	0	0	0	0	equal
Aph-4	3R	0	0	0	0	0	0	0	1	0	0	0	1	0	0	0	1	1	1	0	0	0	0	0	0	0	1	0	0	0	0	0	0	0	1	1	1	male
Aplip1	3L	0	0	0	1	0	0	0	1	0	0	0	1	0	0	0	0	1	0	0	0	0	1	0	0	0	1	0	0	0	1	0	0	0	0	1	0	male
Appl	X	0	0	0	1	0	0	0	1	0	1	0	0	0	0	0	1	1	0	0	0	0	1	0	0	0	1	0	1	0	0	0	0	0	1	1	0	male
Aprt	3L	0	0	0	1	0	0	0	1	0	0	0	1	0	0	0	1	1	0	0	0	0	1	0	0	0	1	0	0	0	1	0	0	0	1	1	0	female
Aps	3L	0	0	0	1	0	0	0	1	0	0	0	1	1	0	0	0	1	1	0	0	0	1	0	0	0	1	0	0	0	1	1	0	0	0	1	1	female
Arc-p20	2L	0	0	0	1	0	0	0	1	0	0	0	1	0	0	0	1	1	0	0	0	0	1	0	0	0	1	0	0	0	0	0	0	0	0	1	0	female
Arc-p34	2L	0	0	0	1	0	0	0	1	0	0	0	1	0	0	0	1	1	1	0	0	0	1	0	0	0	1	0	0	0	1	0	0	0	1	1	1	female
Arc1	2R	1	0	0	1	1	1	0	1	1	0	0	1	1	1	0	1	1	0	1	0	0	1	1	1	0	1	1	0	0	1	1	1	0	1	1	0	male
Arc2	2R	1	0	0	0	1	1	0	0	0	1	1	0	0	1	0	0	0	0	1	0	0	0	1	1	0	0	0	1	0	0	0	1	0	0	0	0	equal
Arc42	3R	0	0	0	1	0	0	0	1	0	0	0	1	0	0	0	0	1	0	0	0	0	1	0	0	0	1	0	0	0	1	0	0	0	0	1	0	female
Ard1	3L	0	0	0	1	0	0	0	1	0	0	0	1	0	0	0	1	1	0	0	0	0	1	0	0	0	1	0	0	0	1	0	0	0	1	1	0	female
Arf102F	4	0	0	0	0	0	0	0	0	0	0	0	0	1	0	1	0	0	1	0	0	0	0	0	0	0	0	0	0	0	0	0	0	0	0	0	1	equal
Arf51F	2R	0	0	0	0	0	0	1	1	0	0	0	0	0	0	0	0	1	1	0	0	0	0	0	0	0	1	0	0	0	0	0	0	0	0	1	1	female
Arf72A	3L	0	0	0	1	0	0	0	1	0	0	0	0	0	0	0	0	1	1	0	0	0	1	0	0	0	1	0	0	0	0	0	0	0	0	1	1	female
Arf79F	3L	0	0	0	0	0	0	0	1	0	0	0	0	1	0	0	0	1	1	0	0	0	0	0	0	0	1	0	0	0	0	0	0	0	0	1	1	female
Arf84F	3R	0	0	0	0	0	0	0	0	0	0	0	0	0	0	0	0	1	0	0	0	0	0	0	0	0	0	0	0	0	0	0	0	0	0	1	0	male
Argk	3L	0	0	0	1	0	0	0	1	0	0	0	1	0	0	0	1	1	0	0	0	0	1	0	0	0	1	0	0	0	1	0	0	0	1	1	0	male
Ark	2R	0	0	0	1	0	0	0	1	0	0	0	1	0	0	0	1	1	0	0	0	0	1	0	0	0	1	0	0	0	1	0	0	0	1	1	0	female
Arp11	X	1	0	0	1	0	0	0	1	0	0	0	1	0	0	0	0	1	0	1	0	0	1	0	0	0	0	0	0	0	1	0	0	0	0	1	0	female
Arp14D	X	0	0	0	1	0	0	0	1	0	0	0	1	0	0	0	1	1	1	0	0	0	1	0	0	0	1	0	0	0	1	0	0	0	1	1	1	female
Arp5	3R	0	0	0	1	0	0	0	1	0	0	0	1	0	0	0	1	1	0	0	0	0	1	0	0	0	1	0	0	0	1	0	0	0	1	1	0	male
Arp53D	2R	0	0	0	1	0	0	0	1	0	0	0	1	0	0	1	1	1	0	0	0	0	1	0	0	0	1	0	0	0	1	0	0	0	1	1	0	male
Arp66B	3L	0	1	0	1	0	0	0	1	0	0	0	1	0	0	0	1	1	0	0	1	0	1	0	0	0	1	0	0	0	1	0	0	0	1	1	0	female
Arp8	X	1	0	0	1	1	1	0	1	0	0	0	1	1	1	0	1	1	1	1	0	0	1	1	1	0	1	0	0	0	1	1	1	0	1	1	1	female
Arp87C	3R	0	0	0	1	0	0	0	1	0	0	0	0	0	0	0	0	1	1	0	0	0	0	0	0	0	1	0	0	0	0	0	0	0	0	1	0	female
Arpc3A	3R	0	0	0	1	0	0	0	1	0	0	0	1	0	0	0	1	1	0	0	0	0	1	0	0	0	1	0	0	0	1	0	0	0	1	1	0	female
Arpc3B	X	0	0	0	1	1	0	0	1	0	0	0	1	0	0	0	1	1	0	0	0	0	1	1	0	0	1	0	0	0	1	0	0	0	1	1	0	male
Arr1	2L	0	0	0	1	0	0	0	1	0	0	0	1	0	0	0	1	1	0	0	0	0	1	0	0	0	1	0	0	0	1	0	0	0	1	1	0	male
Arr2	3L	0	0	0	1	0	0	0	1	0	0	0	1	0	0	0	1	1	0	0	0	0	1	0	0	0	1	0	0	0	1	0	0	0	1	1	0	male
Art1	3R	0	0	0	1	0	0	0	1	0	0	0	1	0	0	0	1	1	1	0	0	0	1	0	0	0	1	0	0	0	1	0	0	0	1	1	1	female
Art2	2L	0	1	0	0	0	0	0	0	0	0	0	0	0	0	0	0	0	0	0	1	0	0	0	0	0	0	0	0	0	0	0	0	0	0	0	0	equal
Art3	3R	0	0	0	1	0	0	0	1	0	0	0	1	0	0	0	1	1	1	0	0	0	1	0	0	0	1	0	0	0	1	0	0	0	1	1	1	female
Art4	3R	0	0	0	1	0	0	1	1	0	0	0	1	0	0	0	1	1	1	0	0	0	1	0	0	1	1	0	0	0	1	0	0	0	1	1	1	female
Art6	3R	0	0	0	0	1	0	1	0	0	0	0	0	0	0	0	0	0	1	0	0	0	0	1	0	1	0	0	0	0	0	0	0	0	0	0	1	equal
Art7	2R	0	0	0	0	0	0	0	1	0	0	0	1	0	0	0	1	1	0	0	0	0	0	0	0	0	1	0	0	0	1	0	0	0	1	1	0	female
Art8	2L	0	0	0	1	0	0	0	1	0	0	0	1	0	0	0	1	1	0	0	0	0	1	0	0	0	1	0	0	0	1	0	0	0	1	1	0	female
Art9	3R	0	0	0	0	0	0	0	0	0	0	0	0	0	0	0	0	0	0	0	0	0	0	0	0	0	0	0	0	0	0	0	0	0	0	0	0	equal
As	3L	0	0	0	1	0	0	0	1	0	0	0	1	0	0	0	1	1	0	0	0	0	1	0	0	0	1	0	0	0	1	0	0	0	1	1	0	male
Asator	4	0	0	0	0	0	0	0	1	0	0	0	1	0	0	0	0	1	0	0	0	0	0	0	0	0	1	0	0	0	1	0	0	0	0	1	0	male
Asph	2R	0	1	0	1	0	0	1	1	0	0	0	0	0	0	0	1	1	0	0	1	0	1	0	0	1	1	0	0	0	0	0	0	0	1	1	0	male
Ast	3R	0	0	0	1	0	0	0	1	0	0	0	1	0	0	0	1	1	0	0	0	0	1	0	0	0	1	0	0	0	1	0	0	0	1	1	0	male
Ast-C	2L	0	0	0	1	0	0	0	0	0	0	0	0	1	0	0	0	1	0	0	0	0	1	0	0	0	0	0	0	0	0	1	0	0	0	1	0	male
Ate1	2R	0	0	0	1	0	0	0	0	0	0	0	0	0	0	0	1	1	1	0	0	0	1	0	0	0	0	0	0	0	0	0	0	0	1	1	1	female
Atet	2L	0	0	0	1	0	0	0	1	0	0	0	1	0	0	1	1	1	0	0	0	0	1	0	0	0	1	0	0	0	1	0	0	1	1	1	0	male
Atf-2	2R	0	0	0	1	0	0	0	1	1	1	0	1	0	1	0	1	1	0	0	0	0	1	0	0	0	1	1	1	0	1	0	0	0	1	1	0	male
Atf6	2R	0	0	0	0	0	0	0	0	0	0	0	0	0	0	0	0	1	0	0	0	0	0	0	0	0	0	0	0	0	0	0	0	0	0	1	0	female
Atg12	3L	0	0	0	0	0	0	0	0	0	0	0	0	0	0	1	1	1	0	0	0	0	0	0	0	0	0	0	0	0	0	0	0	1	1	1	0	male
Atg18	3L	0	0	0	0	0	0	0	0	0	0	0	0	0	0	0	0	1	0	0	0	0	0	0	0	0	0	0	0	0	0	0	0	0	0	1	0	female
Atg2	3L	0	1	0	0	0	0	0	0	0	0	0	0	0	0	0	0	1	0	0	1	0	0	0	0	0	0	0	0	0	0	0	0	0	0	1	0	female
Atg4	2L	0	0	0	0	0	0	0	0	0	0	0	0	0	0	0	0	0	0	0	0	0	0	0	0	0	0	0	0	0	0	0	0	0	0	0	0	equal
Atg5	X	0	0	0	1	0	0	0	1	0	0	0	1	0	0	0	1	1	0	0	0	0	1	0	0	0	1	0	0	0	1	0	0	0	1	1	0	female
Atg6	3R	0	0	0	1	0	0	1	1	0	0	0	1	0	0	0	1	1	0	0	0	0	1	0	0	1	1	0	0	0	1	0	0	0	1	1	0	female
Atg7	2R	1	0	0	1	0	0	0	0	0	0	0	1	1	0	0	1	1	0	0	0	0	1	0	0	0	0	0	0	0	1	1	0	0	1	1	0	female
Atg8a	X	0	0	0	1	0	0	0	1	0	0	0	1	1	0	0	1	1	1	0	0	0	1	0	0	0	1	0	0	0	1	1	0	0	1	1	1	male
Atg8b	3R	0	0	0	1	0	0	0	1	0	0	0	1	0	0	0	1	1	0	0	0	0	1	0	0	0	1	0	0	0	1	0	0	0	1	1	0	male
Atg9	2R	0	0	0	0	0	0	0	0	0	0	0	1	0	0	0	0	1	0	0	0	0	0	0	0	0	0	0	0	0	1	0	0	0	0	1	0	male
Atpalpha	3R	0	0	0	1	0	0	0	1	0	0	0	1	1	0	0	1	1	0	0	0	0	1	0	0	0	1	0	0	0	1	0	0	0	1	1	0	male
AttA	2R	0	1	0	1	0	1	0	1	0	0	0	1	1	1	0	1	1	1	0	1	0	1	0	1	0	1	0	0	0	0	1	1	0	1	1	1	male
AttB	2R	0	1	0	1	0	1	0	1	0	0	0	0	0	1	0	1	1	0	0	1	0	1	0	1	0	1	0	0	0	0	0	1	0	1	1	0	male
AttC	2R	0	1	0	0	0	1	0	1	0	0	0	0	0	1	0	1	1	0	0	0	0	0	0	1	0	1	0	0	0	0	0	1	0	1	1	0	male
AttD	3R	0	0	0	0	0	0	0	0	0	0	0	0	0	0	0	0	0	0	0	0	0	0	0	0	0	0	0	0	0	0	0	0	0	0	0	0	equal
Atu	3R	0	0	0	1	0	0	0	1	0	0	0	1	0	0	0	1	1	0	0	0	0	1	0	0	0	1	0	0	0	1	0	0	0	1	1	0	female
Atx-1	X	0	1	0	1	0	0	0	0	0	0	0	1	1	1	0	1	1	0	0	1	0	1	0	0	0	0	0	0	0	1	0	0	0	1	1	0	male
Atx2	3R	1	0	0	0	0	0	0	0	0	0	0	0	1	0	0	0	0	1	1	0	0	0	0	0	0	0	0	0	0	0	1	0	0	0	0	1	equal
Aut1	3L	0	0	0	1	0	0	0	1	1	0	0	0	1	0	0	0	1	1	0	0	0	1	0	0	0	1	1	0	0	0	0	0	0	0	1	0	female
Awh	3L	0	0	0	0	0	0	0	0	0	0	0	0	1	0	0	0	1	1	0	0	0	0	0	0	0	0	0	0	0	0	1	0	0	0	1	1	female
Axn	3R	0	0	0	1	0	0	0	1	0	0	0	1	0	0	0	1	1	1	0	0	0	1	0	0	0	1	0	0	0	1	0	0	0	1	1	1	female
Axs	X	0	0	0	1	0	0	0	1	0	0	0	1	0	0	0	1	1	0	0	0	0	1	0	0	0	1	0	0	0	1	0	0	0	1	1	0	female
B-H1	X	0	0	0	0	0	0	0	0	0	0	0	0	1	0	0	1	1	1	0	0	0	0	0	0	0	0	0	0	0	0	1	0	0	1	1	1	female
B-H2	X	1	0	0	0	1	0	0	1	0	0	0	0	1	0	0	1	1	1	1	0	0	0	1	0	0	1	0	0	0	0	1	0	0	1	1	1	female
B4	2L	0	0	0	1	0	0	0	1	0	0	0	1	0	0	0	1	1	1	0	0	0	1	0	0	0	1	0	0	0	1	0	0	0	1	1	1	female
B52	3R	0	0	0	1	0	1	0	1	0	0	0	1	0	0	0	1	1	1	0	0	0	1	0	1	0	1	0	0	0	1	0	0	0	1	1	1	female
BBS1	3L	0	0	0	0	0	0	0	0	0	0	0	0	0	0	0	0	0	0	0	0	0	0	0	0	0	0	0	0	0	0	0	0	0	0	0	0	equal
BBS4	2R	0	0	0	0	0	0	0	0	0	0	0	0	1	0	0	0	0	1	0	0	0	0	0	0	0	0	0	0	0	0	1	0	0	0	0	1	equal
BBS8	2L	0	0	0	0	0	0	0	0	0	0	0	0	0	0	0	1	1	0	0	0	0	0	0	0	0	0	0	0	0	0	0	0	0	0	1	0	female
BCL7-like	X	1	0	0	1	1	0	0	1	1	0	0	1	1	0	0	1	1	1	1	0	0	1	1	0	0	1	1	0	0	1	1	0	0	1	1	1	female
BEAF-32	2R	0	0	0	1	0	0	0	1	0	0	0	1	0	0	0	1	1	1	0	0	0	1	0	0	0	1	0	0	0	1	0	0	0	1	1	1	female
BG4	3R	0	0	0	1	0	0	0	1	0	0	0	1	0	0	0	1	1	0	0	0	0	1	0	0	0	1	0	0	0	0	0	0	0	1	1	0	female
BG642163	2L	0	0	0	0	0	0	0	0	0	0	0	0	1	0	0	0	0	1	0	0	0	0	0	0	0	0	0	0	0	0	1	0	0	0	0	1	equal
BG642312	3L	0	1	0	1	0	1	0	1	0	1	0	1	0	1	0	1	1	0	0	1	0	1	0	1	0	1	0	1	0	1	0	1	0	1	1	0	male
BG642378	3L	0	1	0	1	0	1	0	1	0	0	0	1	1	0	0	1	1	1	0	1	0	1	0	1	0	1	0	0	0	1	1	0	0	1	1	1	male
BM-40-SPARC	3R	1	1	1	0	0	0	0	0	0	0	0	0	0	0	0	1	1	0	1	1	0	0	0	0	0	0	0	0	0	0	0	0	0	1	1	0	male
BRWD3	3R	0	0	0	1	0	0	0	1	0	0	0	1	0	0	0	1	1	1	0	0	0	1	0	0	0	1	0	0	0	1	0	0	0	1	1	1	female
Bap	X	0	0	0	1	0	0	0	1	0	0	0	1	0	0	1	1	1	0	0	0	0	1	0	0	0	1	0	0	0	1	0	0	1	1	1	0	female
Bap170	2R	0	0	0	1	0	0	0	1	0	0	0	1	0	0	0	1	1	0	0	0	0	1	0	0	0	1	0	0	0	1	0	0	0	1	1	0	female
Bap55	2R	0	0	0	1	0	0	0	1	0	0	0	1	1	0	0	0	1	0	0	0	0	1	0	0	0	1	0	0	0	1	1	0	0	0	1	0	female
Bap60	X	0	0	0	1	0	0	0	1	1	0	0	1	0	0	0	1	1	1	0	0	0	1	0	0	0	1	1	0	0	1	0	0	0	1	1	1	female
Bem46	2L	0	0	0	1	0	0	0	1	0	0	0	1	0	0	0	1	1	0	0	0	0	1	0	0	0	1	0	0	0	1	0	0	0	1	1	0	female
Best1	3R	0	0	0	0	0	0	0	1	0	0	0	1	0	0	0	1	1	0	0	0	0	0	0	0	0	1	0	0	0	1	0	0	0	1	1	0	female
Best2	3L	0	0	0	0	0	0	0	0	0	0	0	0	0	1	0	0	0	0	0	0	0	0	0	0	0	0	0	0	0	0	0	0	0	0	0	0	equal
Best3	3L	0	0	0	1	0	0	0	0	0	0	0	1	0	0	0	1	1	1	0	0	0	1	0	0	0	0	0	0	0	1	0	0	0	1	1	1	male
Best4	3L	0	0	0	0	0	0	0	1	0	0	0	1	1	0	0	0	1	1	0	0	0	0	0	0	0	1	0	0	0	0	1	0	0	0	1	1	male
Bgb	3L	0	0	0	1	0	0	0	1	0	0	0	1	0	0	1	0	1	1	0	0	0	1	0	0	0	1	0	0	0	1	0	0	0	0	1	1	female
BicC	2L	0	0	0	1	0	0	0	1	0	0	0	1	1	0	0	1	1	1	0	0	0	1	0	0	0	1	0	0	0	1	1	0	0	1	1	1	female
BicD	2L	0	0	0	1	0	0	0	1	0	0	0	1	0	0	0	1	1	0	0	0	0	1	0	0	0	1	0	0	0	1	0	0	0	1	1	0	female
Bin1	3R	0	0	0	1	0	0	0	1	0	0	0	1	0	0	0	1	1	0	0	0	0	1	0	0	0	1	0	0	0	1	0	0	0	1	1	0	female
Bj1	3L	0	0	0	1	0	0	0	1	0	0	0	1	0	0	0	1	1	1	0	0	0	1	0	0	0	1	0	0	0	1	0	0	0	1	1	1	female
Bka	2L	0	0	0	1	0	0	0	1	0	0	0	1	0	0	0	1	1	0	0	0	0	1	0	0	0	1	0	0	0	1	0	0	0	1	1	0	female
Blimp-1	3L	0	0	0	1	0	0	0	1	0	0	0	1	0	0	0	1	1	0	0	0	0	1	0	0	0	1	0	0	0	1	0	0	0	1	1	0	male
Bmcp	3L	0	0	0	1	0	0	1	1	0	0	0	1	1	0	0	1	1	1	0	0	0	1	0	0	1	1	0	0	0	1	1	0	0	1	1	1	female
BobA	3L	0	0	0	0	0	0	0	0	0	0	0	0	1	0	1	1	1	1	0	0	0	0	0	0	0	0	0	0	0	0	1	0	1	1	1	1	female
Brd	3L	0	0	0	1	0	0	0	0	0	0	0	1	0	0	0	0	1	0	0	0	0	0	0	0	0	0	0	0	0	1	0	0	0	0	1	0	female
Brd8	3R	0	0	1	1	0	0	0	1	0	0	0	1	0	0	0	1	1	0	0	0	1	1	0	0	0	1	0	0	0	1	0	0	0	1	1	0	female
Bre1	3L	0	0	0	1	0	0	0	1	0	0	0	1	0	0	0	1	1	1	0	0	0	1	0	0	0	1	0	0	0	1	0	0	0	1	1	1	female
Brf	3R	0	0	0	0	0	0	0	0	0	1	0	0	0	0	0	1	1	0	0	0	0	0	0	0	0	0	0	1	0	0	0	0	0	0	1	0	female
Bruce	3R	0	0	0	0	0	0	0	0	0	0	0	0	0	0	0	0	0	0	0	0	0	0	0	0	0	0	0	0	0	0	0	0	0	0	0	0	equal
Bsg25A	2L	0	0	1	0	0	0	0	0	0	0	0	1	0	0	0	0	1	0	0	0	1	0	0	0	0	0	0	0	0	1	0	0	0	0	1	0	female
Bsg25D	2L	0	0	0	1	0	0	0	1	0	0	0	1	0	0	0	1	1	1	0	0	0	1	0	0	0	1	0	0	0	1	0	0	0	1	1	1	female
BtbVII	3L	0	1	0	1	0	0	0	1	0	0	0	1	0	0	0	1	1	1	0	1	0	1	0	0	0	1	0	0	0	1	0	0	0	0	1	1	female
Btd	X	0	0	0	0	0	0	0	0	1	0	0	1	1	0	0	1	1	0	0	0	0	0	0	0	0	0	1	0	0	1	1	0	0	1	1	0	female
Bteb2	X	0	0	0	0	0	0	0	0	0	0	0	0	1	0	0	1	1	1	0	0	0	0	0	0	0	0	0	0	0	0	1	0	0	1	1	1	female
BthD	X	0	0	0	1	0	0	0	1	0	0	0	1	0	0	0	1	1	0	0	0	0	1	0	0	0	1	0	0	0	1	0	0	0	1	1	0	female
Btk29A	2L	0	0	1	1	0	0	1	1	0	0	0	1	0	0	0	1	1	1	0	0	1	1	0	0	0	1	0	0	0	1	0	0	0	1	1	1	female
Bub1	2L	0	0	0	1	0	0	0	1	0	0	0	1	0	0	0	1	1	0	0	0	0	1	0	0	0	1	0	0	0	1	0	0	0	1	1	0	female
Bub3	3R	0	0	0	1	0	0	0	1	0	0	0	1	0	0	0	1	1	1	0	0	0	1	0	0	0	1	0	0	0	1	0	0	0	1	1	1	female
BubR1	2R	0	0	0	1	0	0	0	1	0	0	0	1	0	0	0	1	1	0	0	0	0	1	0	0	0	1	0	0	0	1	0	0	0	1	1	0	female
Buffy	2R	0	0	0	1	0	0	0	1	1	0	0	1	1	0	0	0	1	0	0	0	0	1	0	0	0	1	0	0	0	1	1	0	0	0	1	0	male
Bx	X	0	0	0	1	0	0	1	1	0	0	0	1	0	0	0	1	1	1	0	0	0	1	0	0	1	1	0	0	0	1	0	0	0	1	1	1	female
Bx42	X	0	0	0	1	0	0	0	1	0	0	0	1	0	0	0	1	1	1	0	0	0	1	0	0	0	1	0	0	0	1	0	0	0	1	1	1	female
Bzd	X	0	0	0	1	0	0	0	1	0	0	0	1	0	0	0	1	1	0	0	0	0	1	0	0	0	1	0	0	0	1	0	0	0	1	1	0	female
C15	3R	0	1	0	0	0	0	0	0	0	0	0	0	1	0	1	1	0	1	0	1	0	0	0	0	0	0	0	0	0	0	1	0	0	1	0	1	equal
C3G	X	0	0	0	1	1	0	0	1	0	0	0	1	0	0	0	0	1	1	0	0	0	1	1	0	0	1	0	0	0	1	0	0	0	0	1	1	male
C901	X	0	0	0	0	0	0	0	0	0	0	0	0	0	0	0	0	0	0	0	0	0	0	0	0	0	0	0	0	0	0	0	0	0	0	0	0	equal
CAH1	2L	0	0	0	1	0	0	0	1	0	0	0	1	0	0	0	1	1	0	0	0	0	1	0	0	0	1	0	0	0	1	0	0	0	1	1	0	male
CAH2	3L	0	1	0	1	0	0	0	0	0	0	0	0	0	0	0	0	1	0	0	1	0	1	0	0	0	0	0	0	0	0	0	0	0	0	1	0	male
CAP	2R	1	1	0	1	0	0	0	1	0	0	0	1	0	0	0	1	1	1	1	1	0	1	0	0	0	1	0	0	0	1	0	0	0	1	1	1	male
CAP-D2	3R	0	0	0	1	0	0	0	1	0	0	0	1	0	0	0	1	1	0	0	0	0	1	0	0	0	1	0	0	0	1	0	0	0	1	1	0	female
CBP	X	0	0	1	1	0	0	0	1	0	0	0	1	1	0	0	1	1	1	0	0	1	1	0	0	0	1	0	0	0	1	1	0	0	1	1	1	female
CCKLR-17D1	X	1	0	0	1	0	1	0	0	0	0	0	1	0	0	1	0	1	0	1	0	0	1	0	1	0	0	0	0	0	1	0	0	1	0	1	0	female
CCKLR-17D3	X	0	0	0	1	0	0	0	0	0	0	0	1	0	0	0	1	1	0	0	0	0	1	0	0	0	0	0	0	0	1	0	0	0	1	1	0	female
CCS	2R	0	0	0	1	0	0	0	1	0	0	0	1	0	0	0	1	1	1	0	0	0	1	0	0	0	1	0	0	0	1	0	0	0	1	1	0	female
CDC45L	X	0	0	0	1	0	0	0	1	0	0	0	1	0	0	0	1	1	1	0	0	0	1	0	0	0	1	0	0	0	1	0	0	0	1	1	1	female
CDase	3R	0	0	0	1	1	0	0	1	1	1	0	1	0	0	0	1	1	0	0	0	0	1	0	0	0	1	1	1	0	1	0	0	0	1	1	0	male
CG10000	3R	0	0	0	1	1	0	1	1	0	0	0	0	0	0	0	1	1	0	0	0	0	1	1	0	1	1	0	0	0	0	0	0	0	0	1	0	female
CG10005	3R	0	0	0	1	0	0	0	1	0	0	0	1	0	0	0	1	1	0	0	0	0	1	0	0	0	1	0	0	0	1	0	0	0	1	1	0	female
CG10006	3L	0	0	0	0	0	0	1	0	0	0	0	0	0	0	1	0	0	1	0	0	0	0	0	0	1	0	0	0	0	0	0	0	1	0	0	1	equal
CG10011	3R	1	0	0	1	0	1	0	0	0	0	0	1	1	0	0	1	1	0	0	0	0	1	0	1	0	0	0	0	0	1	1	0	0	1	1	0	male
CG10013	3R	0	0	0	1	0	0	0	0	0	0	0	0	0	0	0	0	1	0	0	0	0	0	0	0	0	0	0	0	0	0	0	0	0	0	1	0	female
CG10014	3R	0	0	0	1	0	0	0	1	0	0	0	1	0	0	0	1	1	1	0	0	0	1	0	0	0	1	0	0	0	1	0	0	0	1	1	1	male
CG10019	2L	1	1	0	1	1	0	0	1	0	0	0	0	1	0	0	1	1	1	1	1	0	1	1	0	0	1	0	0	0	0	1	0	0	1	1	1	male
CG10026	2L	0	0	0	1	0	0	0	1	0	0	0	1	0	0	0	1	1	0	0	0	0	1	0	0	0	1	0	0	0	1	0	0	0	1	1	0	male
CG10029	3R	0	0	0	1	0	0	0	1	0	0	0	1	0	0	0	1	1	0	0	0	0	1	0	0	0	1	0	0	0	1	0	0	0	1	1	0	male
CG10031	2L	0	0	0	1	0	0	0	1	0	0	0	1	0	0	0	1	1	0	0	0	0	1	0	0	0	1	0	0	0	1	0	0	0	1	1	0	male
CG10032	3R	0	0	0	0	0	0	0	0	0	0	0	0	1	0	0	1	1	1	0	0	0	0	0	0	0	0	0	0	0	0	1	0	0	1	1	1	female
CG10035	3R	0	0	0	0	0	0	0	0	0	0	0	0	0	0	0	0	0	0	0	0	0	0	0	0	0	0	0	0	0	0	0	0	0	0	0	0	equal
CG10039	2L	0	0	0	0	0	0	0	0	1	0	0	0	0	0	0	0	1	0	0	0	0	0	0	0	0	0	1	0	0	0	0	0	0	0	1	0	female
CG10041	3R	0	0	0	0	0	0	0	0	0	0	0	0	0	0	0	0	0	0	0	0	0	0	0	0	0	0	0	0	0	0	0	0	0	0	0	0	equal
CG10050	3R	0	0	0	1	0	0	0	0	0	0	0	0	1	0	0	1	1	1	0	0	0	0	0	0	0	0	0	0	0	0	1	0	0	1	1	1	female
CG10051	2R	0	0	0	0	0	0	0	0	0	0	0	1	1	0	0	1	1	1	0	0	0	0	0	0	0	0	0	0	0	1	1	0	0	1	1	1	female
CG10053	3R	0	0	1	0	0	0	0	0	0	0	0	0	0	0	0	0	0	0	0	0	1	0	0	0	0	0	0	0	0	0	0	0	0	0	0	0	equal
CG10055	3R	0	0	0	0	0	0	0	0	0	0	0	1	1	0	0	1	1	1	0	0	0	0	0	0	0	0	0	0	0	1	1	0	0	1	1	1	male
CG10062	2R	0	0	0	0	0	0	0	0	0	0	0	0	0	0	0	0	0	1	0	0	0	0	0	0	0	0	0	0	0	0	0	0	0	0	0	1	equal
CG10063	3L	0	0	0	1	0	0	0	1	0	1	0	1	0	0	0	1	1	0	0	0	0	1	0	0	0	1	0	1	0	1	0	0	0	1	1	0	male
CG10064	3L	0	0	0	1	0	1	0	1	0	0	0	1	1	0	0	1	1	0	0	0	0	1	0	1	0	1	0	0	0	1	1	0	0	1	1	0	male
CG10069	2R	0	1	1	1	0	0	0	1	0	0	0	1	0	0	0	0	1	1	0	1	1	1	0	0	0	1	0	0	0	1	0	0	0	0	1	1	female
CG10073	2R	0	0	0	0	1	0	0	1	0	0	0	0	0	0	0	0	1	1	0	0	0	0	1	0	0	1	0	0	0	0	0	0	0	0	1	1	female
CG10075	3L	0	0	0	0	0	0	0	1	0	0	0	0	0	0	0	0	1	0	0	0	0	0	0	0	0	1	0	0	0	0	0	0	0	0	1	0	female
CG10077	3L	0	0	0	1	0	0	0	1	0	0	0	1	0	0	0	1	1	1	0	0	0	1	0	0	0	1	0	0	0	1	0	0	0	1	1	1	male
CG10080	2R	0	0	0	1	0	0	0	1	0	0	0	1	0	0	0	1	1	1	0	0	0	1	0	0	0	1	0	0	0	1	0	0	0	1	1	1	female
CG10081	2R	0	0	0	0	0	0	0	0	0	0	0	0	0	0	0	0	1	0	0	0	0	0	0	0	0	0	0	0	0	0	0	0	0	0	1	0	female
CG10082	2R	0	1	0	1	0	1	0	0	0	0	0	1	0	0	0	1	1	0	0	0	0	1	0	1	0	0	0	0	0	1	0	0	0	1	1	0	male
CG10083	3L	0	0	0	1	0	0	0	1	0	0	0	1	0	0	0	1	1	1	0	0	0	1	0	0	0	1	0	0	0	1	0	0	0	1	1	1	female
CG10086	3R	1	0	1	1	1	0	0	1	1	1	0	1	0	0	0	1	1	0	1	0	0	1	1	0	0	1	1	1	0	1	0	0	0	1	1	0	male
CG10089	3L	0	1	0	1	0	1	0	1	0	0	0	1	0	1	0	1	1	0	0	1	0	1	0	1	0	1	0	0	0	1	0	1	0	1	1	0	male
CG10092	3R	0	0	0	1	0	0	0	1	0	0	0	1	0	0	0	1	1	0	0	0	0	1	0	0	0	1	0	0	0	1	0	0	0	1	1	0	female
CG10096	3R	0	1	0	1	0	1	0	1	0	1	0	1	0	1	0	1	1	0	0	1	0	1	0	1	0	1	0	1	0	1	0	1	0	1	1	0	male
CG10097	3R	0	1	0	1	0	1	0	1	0	1	0	1	0	1	0	1	1	0	0	1	0	1	0	1	0	1	0	1	0	1	0	1	0	1	1	0	male
CG10098	3R	0	0	0	1	0	0	0	1	0	0	0	1	0	0	0	1	1	1	0	0	0	1	0	0	0	1	0	0	0	1	0	0	0	1	1	0	female
CG10101	3R	0	0	0	1	0	1	0	1	0	0	0	1	0	0	0	1	1	0	0	0	0	1	0	1	0	1	0	0	0	1	0	0	0	1	1	0	male
CG10102	2R	1	0	0	1	1	0	1	1	1	0	0	1	1	0	0	1	1	1	1	0	0	1	1	0	0	1	1	0	0	1	1	0	0	1	1	1	male
CG10103	3L	0	0	0	1	0	0	0	1	0	0	0	1	0	0	0	1	1	0	0	0	0	1	0	0	0	1	0	0	0	1	0	0	0	1	1	0	female
CG10104	2R	1	0	0	0	0	0	0	0	0	0	0	0	1	0	0	0	0	1	1	0	0	0	0	0	0	0	0	0	0	0	1	0	0	0	0	1	equal
CG10107	3L	0	0	0	1	0	0	0	1	0	0	0	1	0	0	0	1	1	0	0	0	0	1	0	0	0	1	0	0	0	1	0	0	0	1	1	0	female
CG10116	3L	0	0	0	0	0	0	0	0	0	0	0	0	0	0	0	0	0	0	0	0	0	0	0	0	0	0	0	0	0	0	0	0	0	0	0	0	equal
CG10126	3R	0	0	0	1	0	1	0	1	0	0	0	1	0	0	0	1	1	0	0	0	0	1	0	1	0	1	0	0	0	1	0	0	0	1	1	0	male
CG10131	2R	0	0	0	1	0	0	0	1	0	0	0	1	0	0	0	1	1	0	0	0	0	1	0	0	0	1	0	0	0	1	0	0	0	1	1	0	male
CG10132	2L	0	1	1	1	0	0	0	1	0	0	0	1	0	0	0	1	1	0	0	1	0	1	0	0	0	1	0	0	0	1	0	0	0	1	1	0	male
CG10133	3L	0	0	0	1	0	0	0	1	0	0	0	1	0	0	0	1	1	0	0	0	0	1	0	0	0	1	0	0	0	1	0	0	0	1	1	0	female
CG10137	2L	0	0	0	0	0	0	0	0	0	0	0	0	0	0	0	0	0	0	0	0	0	0	0	0	0	0	0	0	0	0	0	0	0	0	0	0	equal
CG10139	2R	0	0	0	0	0	0	0	1	0	0	0	1	0	0	0	0	1	1	0	0	0	0	0	0	0	1	0	0	0	1	0	0	0	0	1	0	female
CG10140	3L	1	1	0	0	0	0	0	0	0	0	0	0	1	0	0	1	1	1	1	0	0	0	0	0	0	0	0	0	0	0	1	0	0	1	1	1	female
CG10144	3L	0	0	0	1	0	0	0	1	0	0	0	1	0	0	0	1	1	0	0	0	0	1	0	0	0	1	0	0	0	1	0	0	0	1	1	0	female
CG10147	3L	0	0	0	1	0	0	0	1	0	0	0	1	0	0	0	1	1	0	0	0	0	1	0	0	0	1	0	0	0	1	0	0	0	1	1	0	female
CG10151	2R	0	0	0	0	0	0	0	0	0	0	0	0	0	0	0	0	1	0	0	0	0	0	0	0	0	0	0	0	0	0	0	0	0	0	1	0	male
CG10153	2R	0	0	0	0	0	0	0	0	0	0	0	0	0	0	0	0	1	0	0	0	0	0	0	0	0	0	0	0	0	0	0	0	0	0	1	0	female
CG10154	3L	0	0	0	1	0	0	0	1	0	0	0	1	0	0	0	1	1	0	0	0	0	1	0	0	0	1	0	0	0	1	0	0	0	1	1	0	female
CG10157	3R	0	0	0	1	1	1	0	1	1	0	0	1	1	1	0	1	1	0	0	0	0	1	1	1	0	1	1	0	0	1	1	1	0	1	1	0	male
CG10158	2L	0	0	0	1	0	0	0	0	0	0	0	1	1	0	0	1	1	0	0	0	0	0	0	0	0	0	0	0	0	1	1	0	0	1	1	0	male
CG10163	3L	0	0	0	1	0	0	0	1	1	0	0	1	0	0	0	1	1	0	0	0	0	1	0	0	0	1	1	0	0	1	0	0	0	1	1	0	female
CG10164	3R	1	0	0	1	0	0	0	1	0	0	0	1	0	1	0	0	1	1	0	0	0	1	0	0	0	1	0	0	0	1	0	1	0	0	1	1	male
CG10165	2L	0	0	0	1	0	0	0	1	0	0	0	1	0	0	0	1	1	0	0	0	0	1	0	0	0	1	0	0	0	1	0	0	0	1	1	0	female
CG10166	2L	0	0	0	0	0	0	0	1	0	0	0	0	0	0	0	1	1	0	0	0	0	0	0	0	0	1	0	0	0	0	0	0	0	1	1	0	female
CG10168	3R	0	0	0	0	0	0	0	0	0	0	0	0	1	0	0	1	0	0	0	0	0	0	0	0	0	0	0	0	0	0	1	0	0	1	0	0	equal
CG1017	3L	0	0	0	1	0	0	0	1	0	0	0	0	0	0	0	1	1	0	0	0	0	1	0	0	0	1	0	0	0	0	0	0	0	1	1	0	female
CG10170	3R	0	0	0	0	0	0	0	0	0	0	0	0	1	0	0	1	0	1	0	0	0	0	0	0	0	0	0	0	0	0	0	0	0	1	0	1	equal
CG10171	3L	0	0	0	0	0	0	0	0	0	0	0	0	1	0	0	0	0	0	0	0	0	0	0	0	0	0	0	0	0	0	1	0	0	0	0	0	equal
CG10175	3R	0	0	0	1	0	1	0	1	0	0	0	1	0	0	0	1	1	0	0	0	0	1	0	1	0	1	0	0	0	1	0	0	0	1	1	0	male
CG10176	2L	0	0	0	0	0	0	0	0	0	0	0	0	1	0	0	0	1	0	0	0	0	0	0	0	0	0	0	0	0	0	1	0	0	0	1	0	male
CG10177	3R	0	0	0	0	0	0	0	0	0	0	0	1	1	0	0	0	1	1	0	0	0	0	0	0	0	0	0	0	0	1	1	0	0	0	1	1	male
CG10178	2L	0	1	1	0	0	1	0	0	0	1	0	1	0	1	0	0	1	0	0	1	1	0	0	1	0	0	0	1	0	1	0	1	0	0	1	0	male
CG10182	3R	1	1	0	1	1	1	0	1	1	1	1	1	0	1	1	1	1	0	1	1	0	1	1	1	0	1	0	1	1	1	0	1	1	1	1	0	female
CG10184	3R	0	0	0	0	0	0	0	0	0	0	0	0	0	0	0	0	0	0	0	0	0	0	0	0	0	0	0	0	0	0	0	0	0	0	0	0	equal
CG10185	3R	0	0	0	0	0	0	0	0	0	0	0	0	0	0	0	0	1	0	0	0	0	0	0	0	0	0	0	0	0	0	0	0	0	0	1	0	female
CG10186	2L	0	0	0	1	0	0	0	1	0	0	0	1	0	0	0	1	1	0	0	0	0	1	0	0	0	1	0	0	0	1	0	0	0	1	1	0	male
CG10188	2L	0	0	0	1	0	0	0	1	0	0	0	1	0	0	0	1	1	1	0	0	0	1	0	0	0	1	0	0	0	1	0	0	0	1	1	1	female
CG10189	2L	0	0	0	1	0	0	0	0	0	0	0	1	1	0	0	1	1	0	0	0	0	1	0	0	0	0	0	0	0	1	1	0	0	1	1	0	female
CG10191	3L	0	0	0	1	0	0	0	1	0	1	0	1	0	0	0	1	1	0	0	0	0	1	0	0	0	1	0	1	0	1	0	0	0	1	1	0	male
CG10194	2L	0	0	0	1	0	0	0	1	0	0	0	1	0	0	0	1	1	0	0	0	0	1	0	0	0	1	0	0	0	1	0	0	0	1	1	0	female
CG10195	2L	1	0	0	1	0	0	0	1	0	0	0	1	1	0	0	1	1	1	1	0	0	1	0	0	0	1	0	0	0	1	1	0	0	1	1	1	female
CG10200	2R	0	0	0	0	0	0	0	0	0	0	0	0	0	0	0	0	0	1	0	0	0	0	0	0	0	0	0	0	0	0	0	0	0	0	0	1	equal
CG10202	2R	0	0	0	1	0	1	0	1	0	0	0	1	0	0	0	1	1	0	0	0	0	1	0	1	0	1	0	0	0	1	0	0	0	1	1	0	male
CG10205	2R	0	0	0	1	0	0	0	1	0	0	0	1	0	0	0	1	1	0	0	0	0	1	0	0	0	1	0	0	0	1	0	0	0	1	1	0	male
CG10208	3R	1	0	0	0	1	0	0	0	0	0	1	0	1	0	0	0	0	0	1	0	0	0	1	0	0	0	0	0	1	0	1	0	0	0	0	0	equal
CG10209	2R	0	0	0	1	0	0	0	1	0	0	0	1	0	0	0	1	1	0	0	0	0	1	0	0	0	1	0	0	0	1	0	0	0	1	1	0	female
CG1021	3R	0	0	0	1	0	0	0	1	0	0	0	1	0	0	0	1	1	0	0	0	0	1	0	0	0	1	0	0	0	1	0	0	0	1	1	0	female
CG10211	2L	0	0	0	0	0	0	0	0	0	0	0	0	1	0	0	1	1	0	0	0	0	0	0	0	0	0	0	0	0	0	0	0	0	1	1	0	female
CG10214	3R	0	0	0	0	0	0	0	0	0	0	0	1	0	0	0	1	1	0	0	0	0	0	0	0	0	0	0	0	0	1	0	0	0	0	1	0	female
CG10217	3R	0	0	0	1	0	0	0	1	0	0	0	1	0	0	0	1	1	0	0	0	0	1	0	0	0	1	0	0	0	1	0	0	0	1	1	0	female
CG10219	3R	0	0	0	1	0	0	0	1	0	0	0	1	0	0	0	1	1	0	0	0	0	1	0	0	0	1	0	0	0	1	0	0	0	1	1	0	male
CG10221	3R	0	0	0	0	0	0	0	0	0	0	0	0	0	0	0	0	1	1	0	0	0	0	0	0	0	0	0	0	0	0	0	0	0	0	1	0	female
CG10222	3L	0	0	0	1	0	0	0	1	1	0	0	1	0	0	0	1	1	0	0	0	0	1	0	0	0	1	0	0	0	1	0	0	0	1	1	0	female
CG10225	3R	0	0	0	1	0	0	0	1	0	0	0	1	0	0	0	1	1	1	0	0	0	1	0	0	0	1	0	0	0	1	0	0	0	1	1	1	female
CG10226	3L	0	0	0	1	0	0	0	0	0	0	0	0	0	0	0	0	1	0	0	0	0	1	0	0	0	0	0	0	0	0	0	0	0	0	1	0	male
CG10232	3R	0	0	0	0	0	0	0	0	0	0	0	0	0	0	0	0	0	0	0	0	0	0	0	0	0	0	0	0	0	0	0	0	0	0	0	0	equal
CG10237	2L	0	0	0	0	0	0	0	0	0	0	0	0	0	0	0	0	1	0	0	0	0	0	0	0	0	0	0	0	0	0	0	0	0	0	0	0	equal
CG10238	3R	0	0	1	0	0	0	0	1	0	0	0	0	0	0	0	1	1	0	0	0	0	0	0	0	0	1	0	0	0	0	0	0	0	1	1	0	female
CG1024	3R	0	0	0	1	0	0	0	1	0	0	0	1	0	0	0	1	1	1	0	0	0	1	0	0	0	1	0	0	0	1	0	0	0	1	1	0	female
CG10249	2R	0	0	0	1	0	0	0	1	0	0	0	1	0	0	0	1	1	0	0	0	0	1	0	0	0	1	0	0	0	1	0	0	0	1	1	0	male
CG10251	3R	0	0	0	0	0	0	0	0	0	0	0	0	1	0	0	1	1	1	0	0	0	0	0	0	0	0	0	0	0	0	1	0	0	1	1	1	female
CG10252	3R	0	1	0	1	0	1	0	1	0	0	0	1	0	1	0	1	1	0	0	1	0	1	0	1	0	1	0	0	0	1	0	1	0	1	1	0	male
CG10253	2R	0	0	0	1	0	0	0	1	0	0	0	1	0	0	0	1	1	0	0	0	0	1	0	0	0	1	0	0	0	1	0	0	0	1	1	0	male
CG10254	3R	0	0	0	1	0	0	0	1	0	0	0	1	0	0	0	1	1	0	0	0	0	1	0	0	0	1	0	0	0	1	0	0	0	1	1	0	female
CG10257	2R	0	0	0	0	0	0	1	0	0	0	0	0	0	0	0	0	0	1	0	0	0	0	0	0	1	0	0	0	0	0	0	0	0	0	0	1	equal
CG10260	X	0	0	0	0	0	0	0	0	1	0	0	0	0	0	0	0	0	0	0	0	0	0	0	0	0	0	1	0	0	0	0	0	0	0	0	0	equal
CG10262	2L	0	0	0	0	0	0	0	0	0	0	1	0	1	0	0	0	0	0	0	0	0	0	0	0	0	0	0	0	0	0	1	0	0	0	0	0	equal
CG10263	2L	0	0	0	0	0	0	0	1	0	0	0	1	0	0	0	1	1	1	0	0	0	0	0	0	0	1	0	0	0	1	0	0	0	1	1	1	female
CG10264	3R	0	0	0	0	0	0	0	0	0	0	0	1	0	0	0	1	1	0	0	0	0	0	0	0	0	0	0	0	0	0	0	0	0	1	1	0	female
CG10265	2R	0	0	0	1	0	0	1	1	0	0	0	1	0	0	0	1	1	0	0	0	0	1	0	0	1	1	0	0	0	1	0	0	0	1	1	0	female
CG10267	3R	0	0	0	1	0	0	0	1	0	0	0	1	0	0	0	0	1	1	0	0	0	1	0	0	0	1	0	0	0	1	0	0	0	0	1	1	female
CG10268	2L	0	0	0	1	0	0	0	0	0	0	0	1	0	0	0	1	1	0	0	0	0	1	0	0	0	0	0	0	0	1	0	0	0	1	1	0	female
CG10274	3L	0	0	0	1	0	0	0	1	0	0	0	1	0	0	0	1	1	0	0	0	0	1	0	0	0	1	0	0	0	1	0	0	0	1	1	0	female
CG10277	3R	0	0	1	0	0	0	1	0	0	0	0	0	0	0	0	0	1	1	0	0	1	0	0	0	1	0	0	0	0	0	0	0	0	0	1	1	male
CG10280	3R	0	0	0	0	0	0	0	0	0	0	0	0	0	0	0	1	1	0	0	0	0	0	0	0	0	0	0	0	0	0	0	0	0	1	1	0	female
CG10283	2L	0	0	0	0	0	0	0	0	0	0	0	1	0	0	0	1	1	1	0	0	0	0	0	0	0	0	0	0	0	1	0	0	0	1	1	1	female
CG10286	3R	0	0	0	1	0	0	0	1	0	0	0	1	0	0	0	1	1	0	0	0	0	1	0	0	0	1	0	0	0	1	0	0	0	1	1	0	female
CG10289	3L	0	0	0	1	0	0	0	1	0	0	0	0	0	0	0	0	1	1	0	0	0	1	0	0	0	1	0	0	0	0	0	0	0	0	1	1	female
CG10298	3R	0	0	0	1	0	0	0	1	0	0	0	1	0	0	0	1	1	0	0	0	0	1	0	0	0	1	0	0	0	1	0	0	0	1	1	0	male
CG10300	3R	0	0	0	0	0	0	0	0	0	0	0	0	0	0	0	0	1	0	0	0	0	0	0	0	0	0	0	0	0	0	0	0	0	0	1	0	male
CG10301	3R	0	0	0	0	0	0	0	0	0	0	0	1	1	0	0	0	1	0	0	0	0	0	0	0	0	0	0	0	0	1	0	0	0	0	1	0	male
CG10306	2R	0	1	0	1	0	0	0	1	0	0	0	0	0	0	0	0	1	0	0	0	0	1	0	0	0	1	0	0	0	0	0	0	0	0	1	0	female
CG10307	2R	0	1	0	1	0	1	0	1	0	0	0	1	0	0	0	1	1	0	0	1	0	1	0	1	0	1	0	0	0	1	0	0	0	1	1	0	male
CG10311	3R	1	0	0	1	0	0	0	1	0	0	0	1	0	0	0	1	1	0	1	0	0	1	0	0	0	1	0	0	0	1	0	0	0	1	1	0	male
CG10317	3R	0	0	0	1	0	1	0	1	0	0	0	1	1	1	0	1	1	0	0	0	0	1	0	1	0	1	0	0	0	1	0	1	0	1	1	0	male
CG10320	2R	0	0	0	0	0	0	0	0	0	0	0	1	0	0	0	1	1	1	0	0	0	0	0	0	0	0	0	0	0	1	0	0	0	1	1	1	male
CG10321	2R	0	0	0	1	0	0	0	1	0	0	0	1	0	0	0	1	1	0	0	0	0	1	0	0	0	1	0	0	0	1	0	0	0	1	1	0	female
CG10324	3R	0	0	0	0	0	0	0	0	0	0	0	0	0	0	0	0	0	0	0	0	0	0	0	0	0	0	0	0	0	0	0	0	0	0	0	0	equal
CG10326	3R	0	0	0	0	0	0	0	0	0	0	0	0	0	0	0	0	0	1	0	0	0	0	0	0	0	0	0	0	0	0	0	0	0	0	0	1	equal
CG10333	2L	0	0	0	1	0	0	0	1	0	0	0	1	0	0	0	1	1	0	0	0	0	1	0	0	0	1	0	0	0	1	0	0	0	1	1	0	female
CG10336	2L	0	0	0	1	0	0	0	1	0	0	0	1	0	0	0	1	1	0	0	0	0	1	0	0	0	1	0	0	0	1	0	0	0	1	1	0	female
CG10337	2L	0	0	0	0	0	0	0	0	0	0	0	1	0	0	0	1	1	1	0	0	0	0	0	0	0	0	0	0	0	1	0	0	0	1	1	1	female
CG10338	2L	0	0	0	1	0	0	0	1	0	0	0	0	0	0	0	1	1	0	0	0	0	1	0	0	0	1	0	0	0	0	0	0	0	1	1	0	female
CG10339	2R	0	0	0	0	0	0	0	0	0	0	0	0	1	0	0	1	1	1	0	0	0	0	0	0	0	0	0	0	0	0	1	0	0	1	0	1	equal
CG10340	3R	0	0	0	0	0	0	0	0	0	0	0	0	0	0	0	0	0	0	0	0	0	0	0	0	0	0	0	0	0	0	0	0	0	0	0	0	equal
CG10341	2L	0	0	0	1	0	0	0	1	0	0	0	1	0	0	1	1	1	1	0	0	0	1	0	0	0	1	0	0	0	1	0	0	1	1	1	1	female
CG10343	2L	0	0	0	1	0	0	0	1	0	0	0	0	0	0	0	1	1	1	0	0	0	1	0	0	0	1	0	0	0	0	0	0	0	0	1	1	female
CG10344	2R	0	0	0	0	0	0	0	0	0	0	0	0	1	0	0	1	1	0	0	0	0	0	0	0	0	0	0	0	0	0	1	0	0	1	1	0	female
CG10345	3R	0	0	0	0	0	0	0	1	0	0	0	1	0	0	0	1	1	0	0	0	0	0	0	0	0	1	0	0	0	1	0	0	0	1	1	0	male
CG10347	X	0	0	0	0	0	0	0	0	0	0	0	1	0	0	0	0	0	0	0	0	0	0	0	0	0	0	0	0	0	1	0	0	0	0	0	0	equal
CG10348	2L	0	0	0	1	0	0	0	1	0	0	0	1	0	0	0	1	1	0	0	0	0	1	0	0	0	1	0	0	0	1	0	0	0	1	1	0	male
CG10349	3R	0	0	0	0	0	1	0	0	0	1	0	0	1	0	0	1	0	0	0	0	0	0	0	1	0	0	0	1	0	0	1	0	0	1	0	0	equal
CG10352	X	0	0	0	0	0	0	0	0	0	0	0	0	0	0	0	0	1	0	0	0	0	0	0	0	0	0	0	0	0	0	0	0	0	0	1	0	female
CG10353	X	0	1	0	0	0	0	1	0	0	0	0	0	0	0	0	0	0	0	0	1	0	0	0	0	1	0	0	0	0	0	0	0	0	0	0	0	equal
CG10354	2L	0	0	0	1	0	0	1	1	0	0	0	1	1	0	0	1	1	1	0	0	0	1	0	0	1	1	0	0	0	1	1	0	0	1	1	1	female
CG10357	3L	0	0	0	1	0	0	0	1	0	0	0	1	1	0	0	1	1	1	0	0	0	1	0	0	0	1	0	0	0	1	1	0	0	1	1	1	female
CG10359	3L	0	1	0	0	0	0	0	0	0	0	0	0	1	0	0	0	1	0	0	1	0	0	0	0	0	0	0	0	0	0	1	0	0	0	1	0	female
CG10361	3L	0	1	0	0	0	1	0	0	0	0	0	0	1	1	0	0	0	1	0	1	0	0	0	1	0	0	0	0	0	0	0	1	0	0	0	1	equal
CG10362	X	0	0	0	0	0	0	0	0	0	0	0	0	0	0	0	1	0	1	0	0	0	0	0	0	0	0	0	0	0	0	0	0	0	1	0	0	equal
CG10365	3R	1	1	0	1	0	1	0	1	0	0	0	1	0	1	0	1	1	1	1	1	0	1	0	1	0	1	0	0	0	1	0	1	0	1	1	0	male
CG10366	2L	0	0	0	1	0	0	0	1	0	0	0	0	0	0	0	0	1	0	0	0	0	1	0	0	0	1	0	0	0	0	0	0	0	0	1	0	female
CG10373	2L	1	0	0	0	0	0	0	0	0	0	0	1	1	0	0	0	1	1	1	0	0	0	0	0	0	0	0	0	0	1	0	0	0	0	1	1	female
CG10375	3R	0	0	0	1	0	0	0	1	0	0	0	0	0	0	0	0	1	0	0	0	0	1	0	0	0	1	0	0	0	0	0	0	0	0	1	0	female
CG10376	2L	0	0	0	1	0	0	0	1	0	0	0	1	0	0	0	1	1	0	0	0	0	1	0	0	0	1	0	0	0	1	0	0	0	1	1	0	female
CG10383	2L	0	0	0	1	0	1	0	1	1	0	0	1	0	1	0	1	1	0	0	0	0	1	0	1	0	1	0	0	0	1	0	1	0	1	1	0	male
CG10384	2R	0	0	0	1	0	0	0	0	0	0	0	0	0	0	0	0	1	0	0	0	0	1	0	0	0	0	0	0	0	0	0	0	0	0	1	0	male
CG10395	2R	0	0	0	1	0	0	0	1	0	0	0	1	0	0	0	1	1	0	0	0	0	1	0	0	0	1	0	0	0	1	0	0	0	1	1	0	female
CG10396	2R	0	0	0	1	0	1	0	1	0	0	0	1	0	0	0	1	1	0	0	0	0	1	0	0	0	1	0	0	0	1	0	0	0	1	1	0	male
CG10399	2L	0	0	1	1	0	0	0	1	0	0	0	1	0	0	0	1	1	0	0	0	1	1	0	0	0	1	0	0	0	1	0	0	0	1	1	0	female
CG10405	3R	0	0	0	0	0	0	0	0	0	0	0	0	0	0	0	0	0	0	0	0	0	0	0	0	0	0	0	0	0	0	0	0	0	0	0	0	equal
CG10407	3R	0	0	0	1	0	0	1	1	0	0	0	1	0	0	0	1	1	0	0	0	0	1	0	0	1	1	0	0	0	1	0	0	0	1	1	0	male
CG1041	3R	1	0	0	1	1	0	0	1	1	0	0	1	1	0	0	1	1	1	1	0	0	1	1	0	0	1	1	0	0	1	1	0	0	1	1	1	female
CG10413	2L	0	0	0	0	0	0	0	1	0	0	0	0	0	0	0	0	1	1	0	0	0	0	0	0	0	1	0	0	0	0	0	0	0	0	1	1	female
CG10414	2L	0	0	0	1	0	0	0	1	0	0	0	1	1	0	0	1	1	0	0	0	0	1	0	0	0	1	0	0	0	1	0	0	0	1	1	0	female
CG10417	2R	0	0	1	1	0	0	1	1	0	0	0	1	0	0	0	1	1	1	0	0	0	1	0	0	1	1	0	0	0	1	0	0	0	1	1	1	female
CG10418	3L	0	0	0	1	0	0	0	1	0	0	0	1	0	0	0	1	1	0	0	0	0	1	0	0	0	1	0	0	0	1	0	0	0	1	1	0	female
CG10419	3L	0	0	0	1	0	0	0	1	0	0	0	1	0	0	0	1	1	0	0	0	0	1	0	0	0	1	0	0	0	1	0	0	0	1	1	0	female
CG10420	3R	0	0	0	1	0	0	0	1	0	0	0	1	0	0	0	1	1	0	0	0	0	1	0	0	0	1	0	0	0	1	0	0	0	1	1	0	female
CG10424	3L	0	0	0	1	0	0	0	1	0	0	0	1	0	0	0	1	1	1	0	0	0	1	0	0	0	1	0	0	0	1	0	0	0	1	1	0	female
CG10425	3R	0	0	0	1	0	0	0	1	0	0	0	1	0	0	0	1	1	0	0	0	0	1	0	0	0	1	0	0	0	1	0	0	0	1	1	0	female
CG10426	3L	0	0	0	1	0	0	0	0	0	0	0	1	0	0	0	1	1	1	0	0	0	1	0	0	0	0	0	0	0	1	0	0	0	1	1	1	female
CG10428	2L	0	0	0	1	0	0	0	1	0	0	0	1	0	0	1	1	1	1	0	0	0	1	0	0	0	1	0	0	0	1	0	0	1	0	1	1	female
CG10431	2L	0	0	0	0	0	0	0	0	0	0	0	0	0	0	0	0	0	0	0	0	0	0	0	0	0	0	0	0	0	0	0	0	0	0	0	0	equal
CG10433	2R	0	0	0	1	0	0	0	1	0	0	0	1	0	0	0	1	1	0	0	0	0	1	0	0	0	1	0	0	0	1	0	0	0	1	1	0	male
CG10435	3R	0	0	0	1	0	0	0	1	0	0	0	1	0	0	0	1	1	0	0	0	0	1	0	0	0	1	0	0	0	1	0	0	0	1	1	0	female
CG10440	2R	0	0	0	0	0	0	0	0	0	0	0	1	0	0	0	0	1	1	0	0	0	0	0	0	0	0	0	0	0	1	0	0	0	0	1	0	male
CG10444	2R	0	0	0	1	0	0	0	1	0	0	0	1	0	0	0	1	1	1	0	0	0	1	0	0	0	1	0	0	0	1	0	0	0	1	1	1	female
CG10445	3R	0	0	0	0	0	0	0	0	0	0	0	1	1	0	0	1	1	0	0	0	0	0	0	0	0	0	0	0	0	0	1	0	0	1	1	0	female
CG10447	2L	0	0	1	1	0	0	0	1	0	0	0	1	0	0	0	1	1	1	0	0	0	1	0	0	0	1	0	0	0	1	0	0	0	1	1	1	female
CG10459	2R	0	0	0	0	0	0	0	1	0	0	0	1	0	0	0	0	1	0	0	0	0	0	0	0	0	1	0	0	0	1	0	0	0	0	1	0	male
CG10462	2L	0	0	0	1	0	0	0	1	0	0	0	1	0	0	0	1	1	0	0	0	0	1	0	0	0	1	0	0	0	1	0	0	0	1	1	0	female
CG10463	2L	0	0	0	1	0	0	0	1	0	0	0	1	0	0	0	1	1	0	0	0	0	1	0	0	0	1	0	0	0	1	0	0	0	1	1	0	female
CG10465	2R	0	0	0	1	0	0	0	1	0	0	0	1	0	0	0	1	1	1	0	0	0	1	0	0	0	1	0	0	0	0	0	0	0	1	1	1	female
CG10466	2L	0	0	0	0	0	0	0	0	0	0	0	0	0	0	0	0	0	0	0	0	0	0	0	0	0	0	0	0	0	0	0	0	0	0	0	0	equal
CG10467	3L	0	0	0	1	0	0	0	0	0	0	0	1	0	0	0	1	1	0	0	0	0	1	0	0	0	0	0	0	0	1	0	0	0	1	1	0	male
CG10469	3L	0	0	0	1	0	0	0	1	0	0	0	1	1	0	0	1	1	0	0	0	0	1	0	0	0	1	0	0	0	1	0	0	0	1	1	0	female
CG10470	2L	0	0	0	0	0	0	0	0	0	0	0	0	0	0	0	0	0	0	0	0	0	0	0	0	0	0	0	0	0	0	0	0	0	0	0	0	equal
CG10472	3L	1	0	0	0	0	0	0	0	0	0	0	0	0	0	0	0	0	0	0	0	0	0	0	0	0	0	0	0	0	0	0	0	0	0	0	0	equal
CG10474	2R	0	0	0	1	0	0	0	0	0	0	0	0	0	0	0	1	1	1	0	0	0	1	0	0	0	0	0	0	0	0	0	0	0	1	1	1	female
CG10476	2R	0	0	0	0	0	0	0	0	0	0	0	1	0	0	0	1	1	1	0	0	0	0	0	0	0	0	0	0	0	0	0	0	0	1	1	1	female
CG10477	3L	1	1	0	1	0	0	0	1	0	0	0	1	1	0	0	1	1	1	1	1	0	1	0	0	0	1	0	0	0	0	1	0	0	1	1	1	male
CG10478	3L	0	0	0	1	0	1	0	1	0	0	0	1	1	0	0	1	1	1	0	0	0	1	0	1	0	1	0	0	0	1	1	0	0	1	1	1	male
CG10479	3L	0	0	0	1	0	1	0	1	0	1	0	1	1	0	0	1	1	0	0	0	0	1	0	1	0	1	0	1	0	1	1	0	0	1	1	0	male
CG10481	2L	0	0	0	1	0	0	0	1	0	0	0	1	0	0	0	1	1	0	0	0	0	1	0	0	0	1	0	0	0	1	0	0	0	1	1	0	female
CG10483	3L	0	0	0	1	0	0	0	0	0	0	0	1	0	0	0	0	1	0	0	0	0	1	0	0	0	0	0	0	0	1	0	0	0	0	1	0	male
CG10486	3L	0	0	0	0	0	0	0	0	0	0	0	0	1	0	0	1	1	1	0	0	0	0	0	0	0	0	0	0	0	0	1	0	0	1	1	1	female
CG10492	2L	0	0	0	1	0	0	0	1	0	0	0	1	0	0	0	1	1	1	0	0	0	1	0	0	0	1	0	0	0	1	0	0	0	1	1	1	female
CG10494	2R	0	0	0	1	0	0	0	1	0	0	0	1	0	0	0	1	1	0	0	0	0	1	0	0	0	1	0	0	0	1	0	0	0	1	1	0	male
CG10495	2L	0	0	0	1	0	0	0	1	0	0	0	1	0	0	0	1	1	0	0	0	0	1	0	0	0	1	0	0	0	1	0	0	0	1	1	0	female
CG10496	2R	0	0	0	1	0	0	0	1	0	0	1	1	0	0	0	1	1	0	0	0	0	1	0	0	0	1	0	0	0	1	0	0	0	1	1	0	female
CG10505	2R	0	0	0	0	0	0	0	0	0	0	0	0	1	0	0	1	1	0	0	0	0	0	0	0	0	0	0	0	0	0	1	0	0	1	1	0	female
CG10508	3L	0	1	0	1	0	1	0	1	0	1	0	1	0	1	0	1	1	1	0	1	0	1	0	1	0	1	0	1	0	1	0	1	0	1	1	1	male
CG10510	3L	0	0	0	1	0	0	0	1	0	0	0	1	0	0	0	1	1	1	0	0	0	1	0	0	0	1	0	0	0	1	0	0	0	1	1	0	male
CG10512	3L	0	0	0	1	0	0	0	1	0	0	0	1	0	0	0	1	1	0	0	0	0	1	0	0	0	1	0	0	0	1	0	0	0	1	1	0	male
CG10513	3R	0	1	0	1	0	0	0	1	0	0	0	1	0	0	0	1	1	0	0	1	0	1	0	0	0	1	0	0	0	1	0	0	0	1	1	0	male
CG10514	3R	0	0	0	1	0	0	0	1	0	0	0	1	0	0	0	1	1	0	0	0	0	1	0	0	0	1	0	0	0	1	0	0	0	1	1	0	male
CG10516	3L	0	0	0	1	0	0	0	0	0	1	0	1	0	0	0	0	1	0	0	0	0	1	0	0	0	0	0	1	0	1	0	0	0	0	1	0	male
CG10527	2R	0	0	0	0	0	0	0	0	1	0	0	1	0	0	0	0	1	0	0	0	0	0	0	0	0	0	1	0	0	1	0	0	0	0	1	0	male
CG10535	3R	0	0	0	1	0	0	0	1	0	0	0	1	0	0	0	1	1	0	0	0	0	1	0	0	0	1	0	0	0	1	0	0	0	1	1	0	female
CG10543	2R	0	0	0	0	0	0	0	0	0	0	0	0	1	0	0	0	1	1	0	0	0	0	0	0	0	0	0	0	0	0	1	0	0	0	1	1	female
CG10550	3R	0	0	0	1	0	0	0	1	0	1	0	1	0	1	0	1	1	0	0	0	0	1	0	0	0	1	0	1	0	1	0	1	0	1	1	0	male
CG10553	3R	0	0	0	1	0	0	0	1	0	0	0	1	1	0	0	1	1	0	0	0	0	1	0	0	0	1	0	0	0	1	0	0	0	1	1	0	male
CG10555	X	0	0	1	1	0	0	0	1	0	0	1	1	1	0	0	1	1	1	0	0	1	1	0	0	0	1	0	0	1	1	1	0	0	1	1	1	female
CG10559	3R	0	0	0	1	0	0	0	0	0	0	0	0	0	0	0	0	1	0	0	0	0	1	0	0	0	0	0	0	0	0	0	0	0	0	1	0	female
CG10560	3R	0	0	0	1	0	0	0	1	0	1	0	1	0	0	0	1	1	0	0	0	0	1	0	0	0	1	0	1	0	1	0	0	0	1	1	0	male
CG10561	2L	0	0	0	1	0	0	0	1	0	0	0	1	0	0	0	1	1	1	0	0	0	1	0	0	0	1	0	0	0	1	0	0	0	1	1	1	male
CG10562	3R	0	0	0	1	0	0	0	0	0	0	0	1	0	0	0	0	1	0	0	0	0	1	0	0	0	0	0	0	0	1	0	0	0	0	1	0	male
CG10565	3L	0	0	0	1	0	0	0	1	0	0	0	1	0	0	0	1	1	0	0	0	0	1	0	0	0	1	0	0	0	1	0	0	0	1	1	0	female
CG10566	3L	0	0	0	1	0	0	0	1	0	0	0	1	0	0	0	1	1	0	0	0	0	1	0	0	0	1	0	0	0	1	0	0	0	1	1	0	male
CG10570	2L	0	0	0	1	0	0	0	1	0	0	0	1	0	0	0	1	1	0	0	0	0	1	0	0	0	1	0	0	0	1	0	0	0	1	1	0	male
CG10575	3L	0	0	0	1	0	0	0	1	0	0	0	1	0	0	0	1	1	0	0	0	0	1	0	0	0	1	0	0	0	1	0	0	0	1	1	0	female
CG10576	3L	0	0	0	1	0	0	0	1	0	0	0	1	0	0	0	1	1	1	0	0	0	1	0	0	0	1	0	0	0	1	0	0	0	1	1	1	female
CG10581	3L	0	1	0	0	0	0	0	0	0	0	0	0	0	0	0	0	1	0	0	1	0	0	0	0	0	0	0	0	0	0	0	0	0	0	1	0	female
CG10584	3L	0	0	0	1	0	0	0	1	0	0	0	1	0	0	0	1	1	0	0	0	0	1	0	0	0	1	0	0	0	1	0	0	0	1	1	0	female
CG10585	3L	0	0	0	1	0	0	0	1	0	0	0	1	0	0	0	1	1	0	0	0	0	1	0	0	0	1	0	0	0	1	0	0	0	1	1	0	female
CG10586	3L	0	0	0	1	0	1	0	1	0	1	0	1	1	1	0	1	1	1	0	0	0	1	0	0	0	1	0	1	0	1	1	1	0	1	1	1	male
CG10587	3L	0	0	0	0	0	0	0	0	0	0	0	0	1	0	0	0	0	1	0	0	0	0	0	0	0	0	0	0	0	0	1	0	0	0	0	1	equal
CG10588	3L	0	0	0	1	0	0	0	1	0	0	0	1	1	0	0	1	1	1	0	0	0	1	0	0	0	1	0	0	0	1	1	0	0	1	1	1	male
CG10589	3L	0	0	0	1	0	1	0	1	0	0	0	1	1	0	0	1	1	1	0	0	0	1	0	1	0	1	0	0	0	1	1	0	0	1	1	0	male
CG10590	3L	0	0	0	1	0	0	0	1	0	0	0	0	0	0	0	1	1	0	0	0	0	1	0	0	0	1	0	0	0	0	0	0	0	1	1	0	female
CG10591	3L	0	0	0	0	0	0	0	0	0	0	0	0	0	0	0	0	1	0	0	0	0	0	0	0	0	0	0	0	0	0	0	0	0	0	1	0	female
CG10592	3L	0	1	1	0	0	0	0	1	0	0	0	1	0	0	0	1	1	0	0	1	0	0	0	0	0	1	0	0	0	1	0	0	0	1	1	0	male
CG10597	X	0	0	0	0	0	0	0	1	0	0	0	0	0	0	1	1	1	0	0	0	0	0	0	0	0	1	0	0	0	0	0	0	1	1	1	0	male
CG10598	X	0	0	0	1	0	1	0	0	0	0	0	1	0	0	0	0	1	0	0	0	0	1	0	1	0	0	0	0	0	1	0	0	0	0	1	0	female
CG10600	2L	0	0	0	1	0	0	0	1	0	0	0	1	0	0	0	0	1	1	0	0	0	1	0	0	0	1	0	0	0	1	0	0	0	0	1	1	female
CG10602	2L	0	0	0	0	0	0	0	0	0	0	0	0	0	0	0	0	1	1	0	0	0	0	0	0	0	0	0	0	0	0	0	0	0	0	1	1	female
CG10616	3L	0	0	0	1	0	0	0	1	0	0	0	1	0	0	0	1	1	0	0	0	0	1	0	0	0	1	0	0	0	1	0	0	0	1	1	0	male
CG10621	2L	0	0	0	0	0	0	0	0	1	0	1	0	0	0	0	0	1	0	0	0	0	0	0	0	0	0	1	0	1	0	0	0	0	0	1	0	female
CG10623	2L	0	0	0	1	0	0	0	1	0	0	0	1	0	0	0	1	1	1	0	0	0	1	0	0	0	1	0	0	0	1	0	0	0	1	1	1	female
CG10625	3L	0	0	0	1	0	0	0	1	0	0	0	1	0	0	0	1	1	0	0	0	0	1	0	0	0	1	0	0	0	1	0	0	0	1	1	0	female
CG10627	3L	0	0	0	1	0	0	0	1	0	0	0	1	0	0	0	1	1	0	0	0	0	1	0	0	0	1	0	0	0	1	0	0	0	1	1	0	female
CG10628	2L	0	0	0	1	0	0	0	1	0	0	0	1	0	0	0	1	1	0	0	0	0	1	0	0	0	1	0	0	0	1	0	0	0	1	1	0	female
CG10630	3L	1	0	0	0	0	0	0	0	0	0	0	0	1	0	0	0	0	0	1	0	0	0	0	0	0	0	0	0	0	0	1	0	0	0	0	0	equal
CG10631	2L	0	0	0	0	0	0	0	0	0	0	0	0	0	0	0	0	0	0	0	0	0	0	0	0	0	0	0	0	0	0	0	0	0	0	0	0	equal
CG10632	3L	0	1	0	0	0	0	0	0	0	0	0	0	1	0	0	1	1	1	0	1	0	0	0	0	0	0	0	0	0	0	1	0	0	1	1	1	female
CG10633	3L	0	1	0	0	0	0	0	0	0	0	0	0	1	0	0	1	1	1	0	1	0	0	0	0	0	0	0	0	0	0	1	0	0	0	1	1	female
CG10635	3L	0	0	0	1	0	0	0	1	0	0	0	1	0	0	0	0	1	1	0	0	0	1	0	0	0	1	0	0	0	1	0	0	0	0	1	1	female
CG10638	3L	1	0	0	1	0	1	0	1	0	0	0	1	1	0	0	1	1	1	1	0	0	1	0	1	0	1	0	0	0	1	1	0	0	1	1	1	female
CG10639	2L	0	0	0	0	0	0	0	0	0	1	0	1	0	0	0	0	1	0	0	0	0	0	0	0	0	0	0	1	0	1	0	0	0	0	1	0	male
CG10641	2L	0	0	0	0	0	0	0	0	0	0	0	0	0	0	0	0	0	1	0	0	0	0	0	0	0	0	0	0	0	0	0	0	0	0	0	1	equal
CG10646	3L	0	0	0	1	0	0	0	0	0	0	0	1	1	0	0	1	1	0	0	0	0	1	0	0	0	0	0	0	0	1	1	0	0	1	1	0	female
CG10650	2L	1	0	0	1	1	1	0	1	0	0	0	0	0	0	0	1	1	0	1	0	0	1	1	1	0	0	0	0	0	0	0	0	0	1	1	0	male
CG10651	2L	1	0	0	0	1	0	0	0	0	0	0	0	1	0	0	0	1	1	1	0	0	0	1	0	0	0	0	0	0	0	1	0	0	0	1	1	male
CG10654	3L	0	0	0	0	0	0	0	1	0	0	0	1	0	0	0	0	1	0	0	0	0	0	0	0	0	1	0	0	0	1	0	0	0	0	1	0	female
CG10657	3L	0	1	0	1	0	1	0	1	0	1	1	1	0	1	0	1	1	0	0	1	0	1	0	1	0	1	0	1	1	1	0	1	0	1	1	0	male
CG10659	2L	0	0	0	1	0	0	0	1	0	0	0	1	0	0	0	1	1	0	0	0	0	1	0	0	0	1	0	0	0	1	0	0	0	1	1	0	male
CG10660	3L	0	0	0	1	0	0	0	1	0	0	0	1	0	0	0	1	1	0	0	0	0	1	0	0	0	1	0	0	0	1	0	0	0	1	1	0	male
CG10663	3L	1	0	0	0	0	0	0	0	0	0	0	0	1	0	0	0	0	1	1	0	0	0	0	0	0	0	0	0	0	0	1	0	0	0	0	1	equal
CG10664	2L	0	0	0	1	0	0	0	0	0	0	0	1	0	0	0	1	1	1	0	0	0	1	0	0	0	0	0	0	0	0	0	0	0	1	1	1	male
CG10669	3R	0	0	0	1	1	0	0	1	0	0	0	1	0	0	0	1	1	0	0	0	0	1	1	0	0	1	0	0	0	1	0	0	0	1	1	0	female
CG10671	3L	0	0	0	0	0	0	0	0	0	0	0	0	0	0	0	0	1	0	0	0	0	0	0	0	0	0	0	0	0	0	0	0	0	0	1	0	female
CG10672	3L	0	0	0	0	0	0	0	0	0	0	0	0	0	0	0	0	0	0	0	0	0	0	0	0	0	0	0	0	0	0	0	0	0	0	0	0	equal
CG10673	3L	0	0	0	1	0	0	0	1	0	0	0	1	0	0	0	1	1	0	0	0	0	1	0	0	0	1	0	0	0	1	0	0	0	1	1	0	female
CG10674	3L	0	0	0	1	0	0	0	1	0	0	0	1	0	0	0	1	1	0	0	0	0	1	0	0	0	1	0	0	0	1	0	0	0	1	1	0	female
CG10680	2L	0	0	0	0	0	0	0	1	0	1	0	1	1	1	0	1	1	0	0	0	0	0	0	0	0	1	0	0	0	1	1	1	0	1	1	0	male
CG10681	3L	0	0	0	0	0	0	0	0	0	0	0	1	0	0	0	0	1	1	0	0	0	0	0	0	0	0	0	0	0	1	0	0	0	0	1	1	female
CG10688	3L	0	0	0	0	0	0	0	1	0	0	0	0	0	0	0	0	1	0	0	0	0	0	0	0	0	1	0	0	0	0	0	0	0	0	1	0	female
CG10694	3R	0	0	0	1	0	0	0	1	0	0	0	1	0	0	0	1	1	0	0	0	0	1	0	0	0	1	0	0	0	1	0	0	0	1	1	0	male
CG10700	2L	0	0	0	0	0	0	0	0	0	0	0	0	1	0	0	0	0	1	0	0	0	0	0	0	0	0	0	0	0	0	1	0	0	0	0	1	equal
CG10702	2L	0	0	0	1	0	0	0	1	0	0	0	1	0	0	0	1	1	1	0	0	0	1	0	0	0	1	0	0	0	1	0	0	0	1	1	1	female
CG10703	3R	0	0	0	0	0	0	0	1	0	0	0	1	0	0	0	0	1	0	0	0	0	0	0	0	0	1	0	0	0	1	0	0	0	0	1	0	female
CG10710	3L	0	0	0	0	0	0	0	0	0	0	0	1	0	0	0	1	1	0	0	0	0	0	0	0	0	0	0	0	0	1	0	0	0	1	1	0	female
CG10713	3L	0	0	0	0	0	0	0	1	0	0	0	0	0	0	0	0	0	0	0	0	0	0	0	0	0	1	0	0	0	0	0	0	0	0	0	0	equal
CG10721	2L	0	0	0	1	0	0	1	0	0	0	0	1	0	0	1	1	1	1	0	0	0	1	0	0	1	0	0	0	0	1	0	0	1	1	1	1	female
CG10722	2L	0	0	0	1	0	0	0	1	0	0	0	1	0	0	0	1	1	0	0	0	0	1	0	0	0	1	0	0	0	1	0	0	0	1	1	0	female
CG10725	3L	1	0	0	0	0	0	0	0	0	0	0	0	1	0	0	0	1	0	1	0	0	0	0	0	0	0	0	0	0	0	1	0	0	0	1	0	female
CG10730	2L	0	0	0	0	0	0	1	0	0	0	0	0	0	0	1	0	0	1	0	0	0	0	0	0	0	0	0	0	0	0	0	0	1	0	0	1	equal
CG10731	2R	0	0	0	0	0	0	0	0	0	0	0	0	0	0	0	0	0	0	0	0	0	0	0	0	0	0	0	0	0	0	0	0	0	0	0	0	equal
CG10732	3L	0	0	0	1	0	0	0	1	0	0	0	1	0	0	0	1	1	1	0	0	0	1	0	0	0	1	0	0	0	1	0	0	0	1	1	1	male
CG10734	2R	0	0	0	1	0	0	0	1	0	0	0	1	0	0	0	1	1	0	0	0	0	1	0	0	0	1	0	0	0	1	0	0	0	1	1	0	male
CG10737	2R	1	0	0	1	0	0	0	1	0	0	0	1	0	0	0	1	1	0	1	0	0	1	0	0	0	1	0	0	0	1	0	0	0	1	1	0	male
CG10738	3L	0	0	0	1	0	0	0	1	1	0	0	1	0	0	0	1	1	1	0	0	0	1	0	0	0	1	1	0	0	1	0	0	0	1	1	1	female
CG1074	3R	0	0	0	1	0	0	0	1	0	0	0	1	0	0	0	1	1	1	0	0	0	1	0	0	0	1	0	0	0	1	0	0	0	1	1	1	female
CG10741	3L	0	0	0	1	0	0	0	1	0	0	0	1	0	0	0	1	1	1	0	0	0	1	0	0	0	1	0	0	0	1	0	0	0	1	1	1	female
CG10743	3L	0	0	0	1	0	0	0	1	0	0	0	1	0	0	0	1	1	1	0	0	0	1	0	0	0	1	0	0	0	1	0	0	0	1	1	1	female
CG10747	2L	0	0	0	0	0	0	0	0	0	0	0	1	0	0	0	0	0	0	0	0	0	0	0	0	0	0	0	0	0	1	0	0	0	0	0	0	equal
CG10748	3L	0	0	0	1	0	0	0	1	0	0	0	1	1	0	0	1	1	1	0	0	0	1	0	0	0	1	0	0	0	1	1	0	0	1	1	1	male
CG10749	3L	0	1	0	1	0	1	0	1	0	0	0	1	1	0	0	1	1	1	0	1	0	1	0	1	0	1	0	0	0	1	0	0	0	1	1	1	male
CG1075	3R	0	0	0	0	0	0	0	0	0	0	0	0	0	0	0	0	1	1	0	0	0	0	0	0	0	0	0	0	0	0	0	0	0	0	1	1	female
CG10750	2L	0	0	0	1	0	0	0	1	0	1	0	1	1	0	0	1	1	0	0	0	0	1	0	0	0	1	0	1	0	1	0	0	0	1	1	0	male
CG10752	3L	0	0	0	0	0	0	0	0	0	0	0	0	0	0	0	0	0	0	0	0	0	0	0	0	0	0	0	0	0	0	0	0	0	0	0	0	equal
CG10754	3L	0	0	0	1	0	0	0	1	0	0	0	1	0	0	0	1	1	0	0	0	0	1	0	0	0	1	0	0	0	1	0	0	0	1	1	0	female
CG1076	3R	0	0	0	1	0	0	0	1	0	0	0	1	1	0	0	1	1	0	0	0	0	1	0	0	0	1	0	0	0	1	0	0	0	1	1	0	male
CG10761	X	0	0	0	1	0	0	0	1	0	0	0	1	0	0	0	1	1	0	0	0	0	1	0	0	0	1	0	0	0	1	0	0	0	1	1	0	male
CG10764	2R	0	0	0	0	0	0	0	0	0	0	0	0	0	0	0	0	0	1	0	0	0	0	0	0	0	0	0	0	0	0	0	0	0	0	0	1	equal
CG1077	3R	0	0	0	1	0	0	0	1	0	0	0	1	1	0	0	1	1	1	0	0	0	1	0	0	0	1	0	0	0	1	1	0	0	1	1	1	female
CG10777	X	0	0	0	0	0	0	0	1	0	0	0	1	0	1	0	1	1	1	0	0	0	0	0	0	0	1	0	0	0	1	0	1	0	1	1	1	female
CG10778	X	0	0	0	1	0	0	0	1	0	0	0	1	0	0	0	1	1	1	0	0	0	1	0	0	0	1	0	0	0	1	0	0	0	1	1	0	female
CG1078	3R	0	0	0	1	0	0	0	1	0	0	0	1	0	0	0	1	1	0	0	0	0	1	0	0	0	1	0	0	0	1	0	0	0	1	1	0	female
CG10793	X	0	0	0	0	0	0	0	0	0	0	0	0	0	0	0	0	0	0	0	0	0	0	0	0	0	0	0	0	0	0	0	0	0	0	0	0	equal
CG10795	2R	0	0	0	1	0	0	0	1	0	0	0	1	0	0	0	1	1	0	0	0	0	1	0	0	0	1	0	0	0	1	0	0	0	0	1	0	female
CG10799	2R	0	1	0	0	1	1	0	0	0	1	0	0	0	1	1	0	0	0	0	1	0	0	1	1	0	0	0	1	0	0	0	1	1	0	0	0	equal
CG10801	X	0	0	0	0	0	0	0	0	0	0	0	0	1	0	0	1	1	1	0	0	0	0	0	0	0	0	0	0	0	0	1	0	0	1	1	1	female
CG10802	X	0	0	0	0	0	0	0	0	0	0	0	1	0	0	0	0	0	1	0	0	0	0	0	0	0	0	0	0	0	0	0	0	0	0	0	1	equal
CG10803	X	0	0	0	0	0	0	0	1	0	0	0	1	0	0	0	1	1	0	0	0	0	0	0	0	0	1	0	0	0	1	0	0	0	1	1	0	female
CG10804	X	0	0	0	1	0	0	0	0	0	0	0	0	1	0	0	0	1	0	0	0	0	1	0	0	0	0	0	0	0	0	1	0	0	0	1	0	male
CG10809	3L	0	0	0	1	0	0	0	1	0	0	0	1	0	0	0	1	1	0	0	0	0	1	0	0	0	1	0	0	0	1	0	0	0	1	1	0	female
CG10814	2R	0	0	0	1	0	0	0	1	0	0	0	1	0	0	0	1	1	0	0	0	0	1	0	0	0	1	0	0	0	1	0	0	0	1	1	0	female
CG10822	2R	0	0	0	1	0	0	0	1	0	0	0	1	1	0	0	1	1	0	0	0	0	1	0	0	0	1	0	0	0	1	1	0	0	1	1	0	male
CG10824	3R	0	0	0	0	0	0	0	0	0	0	0	1	0	0	0	0	1	1	0	0	0	0	0	0	0	0	0	0	0	1	0	0	0	0	1	0	male
CG10825	3R	0	0	0	1	0	0	0	1	0	0	0	1	0	0	0	1	1	0	0	0	0	1	0	0	0	1	0	0	0	1	0	0	0	1	1	0	female
CG10827	3R	0	0	0	0	0	0	1	0	0	0	0	0	0	0	0	0	1	0	0	0	0	0	0	0	1	0	0	0	0	0	0	0	0	0	1	0	female
CG10830	3R	0	0	0	1	0	0	0	1	0	1	0	1	0	1	0	1	1	0	0	0	0	1	0	0	0	1	0	0	0	1	0	1	0	1	1	0	male
CG10834	2L	0	0	0	1	0	0	0	1	0	1	0	1	1	0	0	1	1	1	0	0	0	1	0	0	0	1	0	0	0	1	1	0	0	1	1	1	male
CG10839	2L	0	0	0	1	0	0	0	1	0	0	0	1	0	0	0	1	1	0	0	0	0	1	0	0	0	1	0	0	0	1	0	0	0	1	1	0	male
CG10841	3R	0	1	0	1	0	1	0	1	0	0	0	1	0	0	0	1	1	0	0	1	0	1	0	1	0	1	0	0	0	1	0	0	0	1	1	0	male
CG10845	3R	0	1	0	1	0	1	0	1	0	0	0	1	0	1	0	1	1	1	0	1	0	1	0	1	0	1	0	0	0	1	0	1	0	1	1	1	male
CG10853	3L	0	0	0	0	0	1	0	1	0	0	0	0	0	0	0	0	0	0	0	0	0	0	0	1	0	1	0	0	0	0	0	0	0	0	0	0	equal
CG10855	3L	0	0	0	1	0	1	0	1	0	0	0	1	0	0	0	1	1	0	0	0	0	1	0	1	0	1	0	0	0	1	0	0	0	1	1	0	male
CG10858	3L	0	0	0	1	0	0	1	0	0	0	0	0	0	0	1	0	1	1	0	0	0	1	0	0	1	0	0	0	0	0	0	0	1	0	1	1	male
CG10859	2L	0	0	0	1	0	0	0	1	0	0	0	1	1	0	0	1	1	0	0	0	0	1	0	0	0	1	0	0	0	1	1	0	0	1	1	0	male
CG10862	3L	0	0	0	1	0	0	0	1	0	0	0	1	1	0	0	1	1	1	0	0	0	1	0	0	0	1	0	0	0	1	1	0	0	1	1	0	male
CG10863	3L	0	0	0	1	0	0	0	1	0	0	0	1	0	0	0	1	1	0	0	0	0	1	0	0	0	1	0	0	0	1	0	0	0	1	1	0	male
CG10864	3R	0	0	0	0	0	0	0	0	0	0	0	0	0	0	0	0	1	1	0	0	0	0	0	0	0	0	0	0	0	0	0	0	0	0	1	1	female
CG10866	3L	0	0	0	1	0	0	0	1	0	0	0	1	0	0	0	1	1	0	0	0	0	1	0	0	0	1	0	0	0	1	0	0	0	1	1	0	female
CG10869	2L	0	1	0	1	0	1	0	1	0	0	0	1	0	0	0	1	1	0	0	1	0	1	0	1	0	1	0	0	0	1	0	0	0	1	1	0	male
CG10874	2L	0	0	0	1	0	0	0	1	0	0	0	1	0	0	0	1	1	1	0	0	0	1	0	0	0	1	0	0	0	1	0	0	0	1	1	0	female
CG10877	3R	1	0	0	0	0	0	0	1	0	0	0	1	1	0	0	0	1	0	0	0	0	0	0	0	0	1	0	0	0	1	1	0	0	0	1	0	female
CG10880	2L	0	1	0	0	0	0	0	0	0	0	0	1	0	0	0	0	1	0	0	1	0	0	0	0	0	0	0	0	0	1	0	0	0	0	1	0	female
CG10881	3R	0	0	0	1	0	0	0	1	1	1	0	1	1	0	0	1	1	1	0	0	0	1	0	0	0	1	1	1	0	1	1	0	0	1	1	1	male
CG10887	3R	0	0	0	1	0	0	0	1	0	0	0	1	0	0	0	0	1	0	0	0	0	1	0	0	0	1	0	0	0	1	0	0	0	0	1	0	male
CG10889	3R	0	0	0	1	0	0	0	1	0	0	0	1	0	0	0	1	1	1	0	0	0	1	0	0	0	1	0	0	0	1	0	0	0	1	1	1	female
CG10898	3R	0	0	0	1	0	0	0	1	1	0	0	1	0	0	0	1	1	0	0	0	0	1	0	0	0	1	1	0	0	1	0	0	0	1	1	0	female
CG10899	3R	0	1	0	1	0	1	0	1	0	0	0	1	1	1	0	1	1	1	0	1	0	1	0	1	0	1	0	0	0	1	1	1	0	1	1	1	male
CG1090	3R	0	0	0	0	0	0	0	0	0	0	0	0	1	0	0	0	0	0	0	0	0	0	0	0	0	0	0	0	0	0	1	0	0	0	0	0	equal
CG10903	3R	0	0	0	1	0	0	0	1	0	0	0	1	0	0	0	1	1	0	0	0	0	1	0	0	0	1	0	0	0	1	0	0	0	1	1	0	female
CG10904	2R	0	0	1	1	0	0	0	1	0	0	0	1	0	0	0	1	1	0	0	0	0	1	0	0	0	1	0	0	0	1	0	0	0	1	1	0	female
CG10907	3L	0	0	0	1	0	0	0	1	0	0	0	1	0	0	0	1	1	0	0	0	0	1	0	0	0	1	0	0	0	1	0	0	0	1	1	0	female
CG10908	2L	0	0	0	0	0	0	0	0	0	0	0	0	0	0	0	0	0	0	0	0	0	0	0	0	0	0	0	0	0	0	0	0	0	0	0	0	equal
CG10909	3R	0	0	0	1	0	0	1	0	0	0	0	0	0	0	0	0	1	1	0	0	0	1	0	0	1	0	0	0	0	0	0	0	0	0	1	1	male
CG1091	3R	0	0	0	0	0	0	0	1	0	0	0	0	0	0	0	1	1	0	0	0	0	0	0	0	0	1	0	0	0	0	0	0	0	1	1	0	female
CG10910	2R	0	0	0	1	0	0	0	0	0	0	0	0	0	0	0	1	1	0	0	0	0	1	0	0	0	0	0	0	0	0	0	0	0	1	1	0	male
CG10911	2R	1	1	0	1	1	1	0	1	0	0	0	1	1	0	0	1	1	1	1	1	0	1	1	1	0	1	0	0	0	1	1	0	0	1	1	1	male
CG10912	2R	1	1	0	1	1	0	0	1	1	1	0	0	1	0	0	1	1	1	1	1	0	1	1	0	0	1	1	1	0	0	1	0	0	1	1	1	male
CG10914	2R	0	0	1	0	0	0	0	0	0	0	0	0	0	0	0	0	1	0	0	0	1	0	0	0	0	0	0	0	0	0	0	0	0	0	1	0	female
CG10915	2R	0	0	0	1	0	0	0	1	0	0	0	1	0	0	0	1	1	1	0	0	0	1	0	0	0	1	0	0	0	1	0	0	0	1	1	1	female
CG10916	2R	1	1	1	1	1	1	1	1	1	1	1	1	1	1	1	1	1	0	1	1	1	1	1	1	1	1	1	1	1	1	1	1	0	1	1	0	male
CG10918	X	0	0	0	1	0	0	0	1	0	0	0	1	0	0	0	1	1	0	0	0	0	1	0	0	0	1	0	0	0	1	0	0	0	1	1	0	male
CG10919	3R	0	0	0	1	0	0	0	1	0	0	0	1	0	0	1	1	1	0	0	0	0	1	0	0	0	1	0	0	0	1	0	0	1	1	1	0	male
CG1092	3R	0	0	0	0	0	0	0	0	0	0	0	0	1	0	0	0	1	0	0	0	0	0	0	0	0	0	0	0	0	0	1	0	0	0	1	0	male
CG10920	X	0	0	0	1	0	0	0	0	0	0	0	1	1	0	0	0	1	1	0	0	0	1	0	0	0	0	0	0	0	1	1	0	0	0	1	1	male
CG10924	2R	1	0	0	1	0	1	0	1	0	0	0	1	1	1	0	1	1	1	1	0	0	1	0	1	0	1	0	0	0	1	1	1	0	1	1	1	male
CG10927	2R	0	0	0	1	0	0	0	1	0	0	0	1	0	0	0	1	1	0	0	0	0	1	0	0	0	1	0	0	0	1	0	0	0	1	1	0	female
CG10928	3R	0	0	0	1	0	0	0	1	0	0	0	0	0	0	0	0	1	1	0	0	0	1	0	0	0	1	0	0	0	0	0	0	0	0	1	0	male
CG10931	2R	0	0	0	0	0	0	0	0	0	0	0	0	1	0	0	0	0	1	0	0	0	0	0	0	0	0	0	0	0	0	1	0	0	0	0	1	equal
CG10932	X	0	0	0	1	0	0	0	1	0	0	0	1	0	0	0	1	1	0	0	0	0	1	0	0	0	1	0	0	0	1	0	0	0	1	1	0	female
CG10933	2R	0	0	0	0	0	0	0	0	0	0	0	0	1	1	0	0	1	1	0	0	0	0	0	0	0	0	0	0	0	0	1	1	0	0	1	1	male
CG10934	2R	0	0	0	1	1	0	0	1	0	0	0	1	0	0	0	1	1	0	0	0	0	1	1	0	0	1	0	0	0	1	0	0	0	1	1	0	male
CG10936	2R	0	0	0	0	0	0	0	0	0	0	0	0	1	0	0	1	1	0	0	0	0	0	0	0	0	0	0	0	0	0	1	0	0	1	1	0	female
CG10943	3L	0	0	0	0	0	0	0	0	0	0	0	0	1	0	0	1	1	1	0	0	0	0	0	0	0	0	0	0	0	0	1	0	0	1	1	1	female
CG10947	2L	0	0	0	1	0	0	0	1	0	0	0	1	0	0	0	1	1	0	0	0	0	1	0	0	0	1	0	0	0	1	0	0	0	1	1	0	male
CG10948	3L	0	0	0	0	0	0	0	0	0	0	0	0	0	0	0	0	0	1	0	0	0	0	0	0	0	0	0	0	0	0	0	0	0	0	0	1	equal
CG10949	2L	0	0	0	1	0	0	0	1	0	0	0	1	0	0	0	1	1	0	0	0	0	1	0	0	0	1	0	0	0	1	0	0	0	1	1	0	female
CG10950	2R	0	0	0	1	0	0	0	1	0	0	0	1	1	0	0	1	1	1	0	0	0	1	0	0	0	1	0	0	0	1	1	0	0	1	1	1	male
CG10953	2R	0	0	0	0	0	1	0	0	0	0	0	1	0	0	0	0	0	0	0	0	0	0	0	1	0	0	0	0	0	0	0	0	0	0	0	0	equal
CG10956	2R	0	0	0	0	0	0	0	0	0	0	0	0	1	0	0	0	0	1	0	0	0	0	0	0	0	0	0	0	0	0	1	0	0	0	0	1	equal
CG10958	X	0	0	0	1	0	0	1	1	0	1	0	1	0	0	0	1	1	1	0	0	0	1	0	0	1	1	0	1	0	1	0	0	0	1	1	1	male
CG10959	X	0	0	0	1	0	0	0	1	0	0	0	1	0	0	0	1	1	0	0	0	0	1	0	0	0	1	0	0	0	1	0	0	0	1	1	0	female
CG10960	3L	0	0	0	0	0	1	0	0	0	0	0	0	0	0	0	0	1	1	0	0	0	0	0	0	0	0	0	0	0	0	0	0	0	0	1	1	female
CG10962	X	0	0	0	1	0	1	1	1	0	0	0	1	0	1	1	1	1	1	0	0	0	1	0	1	1	1	0	0	0	0	0	1	1	1	1	1	female
CG10969	3L	0	0	0	1	0	0	0	1	0	0	0	1	1	0	0	1	1	1	0	0	0	1	0	0	0	1	0	0	0	1	1	0	0	1	1	1	male
CG10970	X	0	0	0	0	0	0	0	0	0	0	0	0	1	0	0	0	1	1	0	0	0	0	0	0	0	0	0	0	0	0	1	0	0	0	1	1	male
CG10971	3L	0	0	0	0	0	0	0	0	0	0	0	0	0	0	0	1	1	0	0	0	0	0	0	0	0	0	0	0	0	0	0	0	0	1	1	0	female
CG10973	3L	0	0	0	1	0	0	0	1	0	0	0	0	0	0	0	0	1	1	0	0	0	1	0	0	0	1	0	0	0	0	0	0	0	0	1	1	female
CG10979	3R	0	0	0	1	0	0	0	1	0	0	0	1	0	0	0	1	1	0	0	0	0	1	0	0	0	1	0	0	0	1	0	0	0	1	1	0	female
CG10981	3R	0	0	0	1	0	0	0	1	0	0	0	1	0	0	0	1	1	0	0	0	0	1	0	0	0	1	0	0	0	1	0	0	0	1	1	0	female
CG10984	3L	0	0	0	1	0	0	0	1	0	0	0	1	0	0	0	1	1	1	0	0	0	1	0	0	0	1	0	0	0	1	0	0	0	1	1	1	female
CG10987	X	0	0	0	0	0	0	0	0	0	0	0	0	1	0	0	1	1	1	0	0	0	0	0	0	0	0	0	0	0	0	1	0	0	1	1	1	female
CG10990	X	0	0	0	1	0	0	0	1	0	0	0	1	0	0	0	1	1	1	0	0	0	1	0	0	0	1	0	0	0	1	0	0	0	1	1	1	female
CG10991	3R	1	0	0	1	1	0	0	1	0	0	0	1	1	0	0	1	1	0	1	0	0	1	1	0	0	1	0	0	0	1	1	0	0	1	1	0	male
CG10992	X	1	1	0	0	0	0	0	1	0	0	0	1	0	0	0	1	1	1	1	1	0	0	0	0	0	1	0	0	0	1	0	0	0	1	1	1	male
CG10993	X	0	0	0	0	0	0	0	0	0	0	0	0	1	0	0	1	0	1	0	0	0	0	0	0	0	0	0	0	0	0	1	0	0	1	0	1	equal
CG10996	X	0	1	0	1	0	1	0	1	0	0	0	1	0	0	0	1	1	0	0	1	0	1	0	1	0	1	0	0	0	1	0	0	0	1	1	0	male
CG11000	3R	0	0	0	1	0	0	0	0	0	0	0	0	0	0	0	0	1	0	0	0	0	1	0	0	0	0	0	0	0	0	0	0	0	0	1	0	female
CG11006	3L	0	0	0	1	0	0	0	1	0	0	0	1	0	0	0	1	1	1	0	0	0	1	0	0	0	1	0	0	0	1	0	0	0	1	1	1	female
CG11007	2R	0	0	0	1	0	0	0	1	0	0	0	1	0	0	0	1	1	0	0	0	0	1	0	0	0	1	0	0	0	1	0	0	0	1	1	0	female
CG11009	3L	1	1	0	1	0	1	0	1	0	0	0	1	0	0	0	1	1	0	1	1	0	1	0	1	0	1	0	0	0	1	0	0	0	1	1	0	male
CG11015	2L	0	0	0	1	0	0	0	1	0	0	0	1	0	0	0	1	1	1	0	0	0	1	0	0	0	1	0	0	0	1	0	0	0	1	1	1	male
CG11018	2R	0	1	0	1	0	1	0	1	0	0	0	1	1	1	0	1	1	1	0	1	0	1	0	1	0	1	0	0	0	1	1	1	0	1	1	1	male
CG11019	2L	0	0	0	1	0	1	0	1	0	1	0	1	0	1	0	1	1	1	0	0	0	1	0	1	0	1	0	1	0	1	0	1	0	1	1	0	male
CG11023	2L	0	0	0	0	0	0	0	0	0	0	0	0	1	0	0	1	1	0	0	0	0	0	0	0	0	0	0	0	0	0	1	0	0	1	1	0	female
CG11029	2L	0	0	1	0	0	0	0	0	0	0	0	0	0	0	0	0	0	0	0	0	1	0	0	0	0	0	0	0	0	0	0	0	0	0	0	0	equal
CG1103	3R	0	0	0	1	0	0	0	1	0	0	0	1	1	0	0	1	1	1	0	0	0	1	0	0	0	1	0	0	0	1	1	0	0	1	1	1	female
CG11030	2L	0	0	0	1	0	0	0	1	0	0	0	1	0	0	0	1	1	0	0	0	0	1	0	0	0	1	0	0	0	1	0	0	0	1	1	0	female
CG11033	3R	0	0	0	0	0	0	0	0	0	0	0	1	0	0	0	0	1	1	0	0	0	0	0	0	0	0	0	0	0	1	0	0	0	0	1	1	female
CG11034	2L	0	0	0	0	0	0	0	1	0	0	0	0	0	0	0	0	1	0	0	0	0	0	0	0	0	0	0	0	0	0	0	0	0	0	1	0	female
CG11035	3R	0	0	0	0	0	1	0	0	0	0	0	0	0	0	0	0	0	0	0	0	0	0	0	1	0	0	0	0	0	0	0	0	0	0	0	0	equal
CG11037	3L	0	0	0	1	0	0	0	1	0	1	0	1	0	1	0	1	1	0	0	0	0	1	0	0	0	1	0	1	0	1	0	1	0	1	1	0	male
CG1104	3R	0	0	0	1	0	0	0	0	0	0	0	1	0	0	0	1	1	0	0	0	0	1	0	0	0	0	0	0	0	1	0	0	0	1	1	0	male
CG11041	2R	0	0	0	0	0	0	0	0	0	0	0	0	0	0	0	0	1	1	0	0	0	0	0	0	0	0	0	0	0	0	0	0	0	0	1	1	female
CG11042	X	0	0	0	0	0	0	0	0	0	0	0	0	1	0	1	0	1	0	0	0	0	0	0	0	0	0	0	0	0	0	1	0	1	0	1	0	female
CG11043	2L	0	0	0	1	0	0	0	1	0	0	0	1	0	0	0	1	1	0	0	0	0	1	0	0	0	1	0	0	0	1	0	0	0	1	1	0	male
CG11044	2R	0	0	0	0	0	0	0	1	0	0	0	0	0	0	0	0	1	0	0	0	0	0	0	0	0	1	0	0	0	0	0	0	0	0	1	0	male
CG11048	2R	0	0	0	0	0	0	0	0	0	0	0	1	0	0	0	0	1	1	0	0	0	0	0	0	0	0	0	0	0	1	0	0	0	0	1	0	male
CG1105	3R	0	0	0	1	0	0	0	1	0	0	0	1	0	0	0	1	1	1	0	0	0	1	0	0	0	1	0	0	0	1	0	0	0	1	1	0	female
CG11050	2L	0	0	0	0	0	0	0	0	0	0	0	0	1	0	0	0	1	1	0	0	0	0	0	0	0	0	0	0	0	0	1	0	0	0	0	1	equal
CG11052	3R	0	0	0	1	0	0	0	1	0	0	0	1	0	0	0	0	1	0	0	0	0	1	0	0	0	1	0	0	0	1	0	0	0	0	1	0	male
CG11055	2R	0	0	0	1	0	0	0	1	1	0	0	0	0	0	0	1	1	1	0	0	0	1	0	0	0	1	0	0	0	0	0	0	0	1	1	1	female
CG11060	2R	0	0	0	1	0	0	0	1	0	0	0	1	1	0	0	1	1	1	0	0	0	1	0	0	0	1	0	0	0	1	0	0	0	1	1	0	male
CG11063	X	0	0	0	1	0	0	0	1	1	0	0	1	0	0	0	1	1	0	0	0	0	1	0	0	0	1	1	0	0	1	0	0	0	1	1	0	female
CG11068	X	0	0	0	1	0	0	0	1	0	0	0	0	1	0	0	0	1	0	0	0	0	1	0	0	0	1	0	0	0	0	1	0	0	0	1	0	male
CG11069	3R	0	0	0	0	0	0	0	0	0	0	0	0	0	0	0	1	1	1	0	0	0	0	0	0	0	0	0	0	0	0	0	0	0	1	1	0	female
CG11070	2L	0	0	0	1	0	0	0	1	0	0	0	0	0	0	0	1	1	0	0	0	0	1	0	0	0	1	0	0	0	0	0	0	0	0	1	0	female
CG11071	X	0	0	0	1	0	0	0	0	0	0	0	0	0	0	0	0	1	0	0	0	0	1	0	0	0	0	0	0	0	0	0	0	0	0	1	0	female
CG11073	2R	0	0	0	1	0	0	0	1	0	0	0	1	0	0	0	1	1	0	0	0	0	1	0	0	0	1	0	0	0	1	0	0	0	1	1	0	male
CG11076	4	0	0	0	1	0	0	0	1	0	0	0	1	0	0	0	1	1	1	0	0	0	1	0	0	0	1	0	0	0	1	0	0	0	1	1	1	female
CG11077	4	1	0	0	1	0	0	0	1	0	0	0	1	0	0	0	1	1	0	1	0	0	1	0	0	0	1	0	0	0	1	0	0	0	1	1	0	female
CG11085	X	0	0	0	1	0	0	0	0	0	0	0	1	0	0	0	0	1	0	0	0	0	1	0	0	0	0	0	0	0	1	0	0	0	0	1	0	female
CG11089	3R	0	0	0	0	0	0	0	0	0	0	0	0	1	0	0	0	0	0	0	0	0	0	0	0	0	0	0	0	0	0	1	0	0	0	0	0	equal
CG1109	3R	0	0	0	1	0	0	0	1	0	0	0	1	0	0	0	1	1	0	0	0	0	1	0	0	0	1	0	0	0	1	0	0	0	1	1	0	female
CG11092	X	0	0	0	1	1	0	0	1	0	0	0	1	1	0	0	1	1	1	0	0	0	1	1	0	0	1	0	0	0	1	1	0	0	1	1	1	female
CG11093	4	0	0	0	0	0	0	0	0	0	0	0	0	1	0	0	1	1	0	0	0	0	0	0	0	0	0	0	0	0	0	1	0	0	1	1	0	female
CG11095	X	0	1	0	1	0	0	0	0	0	0	0	0	1	0	0	1	1	1	0	1	0	1	0	0	0	0	0	0	0	0	1	0	0	1	1	1	female
CG11099	2R	0	0	0	1	0	0	0	1	0	0	0	1	0	0	0	1	1	0	0	0	0	1	0	0	0	1	0	0	0	1	0	0	0	0	1	0	male
CG11103	X	0	0	0	1	0	0	0	1	0	0	0	1	0	0	0	1	1	0	0	0	0	1	0	0	0	1	0	0	0	1	0	0	0	1	1	0	female
CG11106	X	0	0	0	1	0	1	0	1	0	0	0	1	0	0	0	1	1	1	0	0	0	1	0	1	0	1	0	0	0	1	0	0	0	1	1	1	male
CG11107	2R	0	0	0	1	0	0	0	1	0	0	0	1	1	0	0	1	1	1	0	0	0	1	0	0	0	1	0	0	0	1	1	0	0	1	1	1	female
CG11109	3L	0	0	0	1	0	1	0	1	0	0	0	1	0	1	0	1	1	0	0	0	0	1	0	1	0	1	0	0	0	1	0	1	0	1	1	0	female
CG11110	2R	0	0	0	0	0	0	0	0	0	0	0	0	0	0	0	0	0	0	0	0	0	0	0	0	0	0	0	0	0	0	0	0	0	0	0	0	equal
CG11112	2R	0	1	0	1	0	1	0	1	0	1	0	1	1	1	0	1	1	1	0	1	0	1	0	1	0	1	0	1	0	1	1	1	0	1	1	1	male
CG11113	2R	0	1	0	1	0	0	0	1	0	0	0	1	0	0	0	1	1	0	0	1	0	1	0	0	0	1	0	0	0	1	0	0	0	1	1	0	male
CG11120	3R	0	0	0	1	0	0	0	1	0	0	0	1	0	0	0	1	1	0	0	0	0	1	0	0	0	1	0	0	0	1	0	0	0	1	1	0	female
CG11122	X	0	0	0	1	0	0	0	1	0	0	0	1	0	0	0	1	1	0	0	0	0	1	0	0	0	1	0	0	0	1	0	0	0	1	1	0	female
CG11123	2R	0	0	0	1	0	0	0	1	0	0	0	1	0	0	0	1	1	0	0	0	0	1	0	0	0	1	0	0	0	1	0	0	0	1	1	0	female
CG11125	2R	1	0	0	1	0	0	0	1	0	0	0	1	0	0	0	1	1	1	1	0	0	1	0	0	0	1	0	0	0	1	0	0	0	1	1	0	male
CG11127	2R	0	0	0	1	0	0	0	1	0	0	0	1	0	0	0	1	1	0	0	0	0	1	0	0	0	1	0	0	0	1	0	0	0	1	1	0	female
CG1113	3R	0	0	0	0	0	0	0	0	0	0	0	0	1	0	0	1	1	1	0	0	0	0	0	0	0	0	0	0	0	0	1	0	0	1	1	1	female
CG11131	3L	0	0	0	0	0	0	0	0	0	0	0	0	0	0	0	0	0	1	0	0	0	0	0	0	0	0	0	0	0	0	0	0	0	0	0	1	equal
CG11133	3L	0	0	0	1	0	0	0	1	0	0	0	1	0	0	0	1	1	0	0	0	0	1	0	0	0	1	0	0	0	1	0	0	0	1	1	0	female
CG11134	X	1	0	0	0	0	1	0	1	0	0	0	0	0	1	0	1	1	1	1	0	0	0	0	1	0	1	0	0	0	0	0	1	0	1	1	1	female
CG11136	2R	0	0	0	1	0	0	0	1	0	0	0	0	0	0	0	0	1	0	0	0	0	1	0	0	0	1	0	0	0	0	0	0	0	0	1	0	male
CG11137	3L	0	0	0	1	0	0	0	1	0	0	0	1	0	0	0	1	1	1	0	0	0	1	0	0	0	1	0	0	0	1	0	0	0	1	1	1	female
CG11138	X	0	0	1	0	1	0	0	0	0	0	0	1	1	0	0	0	1	1	0	0	1	0	1	0	0	0	0	0	0	1	1	0	0	0	1	1	female
CG11141	2R	0	0	0	0	0	0	0	0	0	0	0	0	0	0	0	0	0	0	0	0	0	0	0	0	0	0	0	0	0	0	0	0	0	0	0	0	equal
CG11145	2R	0	1	0	1	0	1	0	1	0	0	0	1	0	1	0	1	1	0	0	1	0	1	0	1	0	1	0	0	0	1	0	1	0	1	1	0	male
CG11147	2L	0	0	0	1	0	0	0	1	0	0	0	1	0	0	0	1	1	0	0	0	0	1	0	0	0	1	0	0	0	1	0	0	0	1	1	0	male
CG11148	4	0	0	0	1	0	0	0	1	0	0	0	1	0	0	0	1	1	0	0	0	0	1	0	0	0	1	0	0	0	1	0	0	0	1	1	0	female
CG11149	2L	0	0	0	0	0	0	0	0	0	0	0	0	0	0	0	0	0	0	0	0	0	0	0	0	0	0	0	0	0	0	0	0	0	0	0	0	equal
CG1115	3R	0	0	0	0	0	0	0	0	0	0	0	0	1	0	0	0	1	1	0	0	0	0	0	0	0	0	0	0	0	0	1	0	0	0	0	1	equal
CG11151	X	0	1	0	0	0	0	0	0	0	0	0	0	0	0	0	0	0	0	0	1	0	0	0	0	0	0	0	0	0	0	0	0	0	0	0	0	equal
CG11152	4	0	0	0	0	0	0	0	0	0	0	0	0	1	0	0	0	1	0	0	0	0	0	0	0	0	0	0	0	0	0	1	0	0	0	1	0	female
CG11155	4	0	0	0	1	0	1	0	1	0	0	0	1	1	0	0	1	1	1	0	0	0	1	0	1	0	1	0	0	0	1	1	0	0	1	1	1	male
CG11158	X	0	1	0	0	0	0	0	0	1	0	0	1	1	0	0	1	1	1	0	1	0	0	0	0	0	0	1	0	0	1	1	0	0	1	1	1	female
CG11159	2R	0	0	0	0	0	0	0	0	0	0	0	0	0	0	0	0	0	0	0	0	0	0	0	0	0	0	0	0	0	0	0	0	0	0	0	0	equal
CG1116	3R	0	0	0	0	0	0	0	0	0	0	0	0	0	0	0	0	0	0	0	0	0	0	0	0	0	0	0	0	0	0	0	0	0	0	0	0	equal
CG11160	X	0	0	0	1	0	0	0	0	0	0	0	1	0	0	0	1	1	1	0	0	0	1	0	0	0	0	0	0	0	1	0	0	0	1	1	1	female
CG11162	X	0	0	0	0	0	0	0	0	1	0	0	0	1	0	0	0	0	1	0	0	0	0	0	0	0	0	1	0	0	0	1	0	0	0	0	1	equal
CG11163	2R	0	0	0	0	0	0	0	0	0	0	0	0	0	0	0	0	0	0	0	0	0	0	0	0	0	0	0	0	0	0	0	0	0	0	0	0	equal
CG11164	X	0	0	0	1	0	0	0	1	0	0	0	1	0	0	0	1	1	0	0	0	0	1	0	0	0	1	0	0	0	1	0	0	0	1	1	0	female
CG11165	2R	0	1	0	1	0	1	0	1	0	0	0	1	0	1	0	1	1	1	0	1	0	1	0	1	0	1	0	0	0	1	0	1	0	1	1	1	male
CG11166	2R	0	0	0	1	0	0	0	1	0	0	0	1	0	0	0	1	1	1	0	0	0	1	0	0	0	1	0	0	0	1	0	0	0	1	1	1	female
CG11168	3R	0	0	0	1	0	0	0	1	0	0	0	0	0	0	0	0	1	0	0	0	0	1	0	0	0	1	0	0	0	0	0	0	0	0	1	0	female
CG11170	2R	0	0	0	0	0	0	0	1	0	0	0	0	0	1	0	1	1	0	0	0	0	0	0	0	0	1	0	0	0	0	0	0	0	1	1	0	female
CG11175	2R	0	0	0	0	0	0	0	0	0	0	0	0	1	0	0	1	1	0	0	0	0	0	0	0	0	0	0	0	0	0	1	0	0	1	1	0	female
CG11178	X	0	0	0	1	0	0	0	1	0	0	0	1	0	0	0	1	1	1	0	0	0	1	0	0	0	1	0	0	0	1	0	0	0	1	1	1	female
CG11180	2R	0	0	0	1	0	0	0	1	1	0	0	1	0	0	1	1	1	0	0	0	0	1	0	0	0	1	1	0	0	1	0	0	1	1	1	0	female
CG11188	2L	0	0	0	1	0	0	0	1	0	0	0	1	0	0	0	1	1	0	0	0	0	1	0	0	0	1	0	0	0	1	0	0	0	1	1	0	female
CG11190	X	0	0	0	1	0	0	0	1	0	0	0	1	0	0	0	1	1	0	0	0	0	1	0	0	0	1	0	0	0	1	0	0	0	1	1	0	female
CG11191	2R	1	0	0	1	1	0	0	1	0	0	1	0	0	0	0	1	1	0	1	0	0	1	1	0	0	1	0	0	1	0	0	0	0	1	1	0	male
CG11192	2R	0	0	0	0	0	0	0	0	0	0	0	0	0	0	0	0	0	0	0	0	0	0	0	0	0	0	0	0	0	0	0	0	0	0	0	0	equal
CG11196	2R	0	1	0	1	0	1	0	1	0	0	0	1	1	1	0	1	1	1	0	1	0	1	0	1	0	1	0	0	0	1	1	1	0	1	1	1	male
CG11198	2R	0	0	0	0	0	0	0	0	0	0	0	0	0	0	0	1	1	0	0	0	0	0	0	0	0	0	0	0	0	0	0	0	0	1	1	0	male
CG1120	3L	0	1	0	1	0	1	0	1	0	0	0	1	0	0	0	1	1	0	0	0	0	1	0	1	0	1	0	0	0	1	0	0	0	1	1	0	female
CG11200	2R	0	0	0	1	0	0	0	1	0	0	0	1	0	0	0	1	1	0	0	0	0	1	0	0	0	1	0	0	0	1	0	0	0	1	1	0	female
CG11201	2L	0	0	0	1	0	1	0	1	0	0	0	1	0	0	0	1	1	0	0	0	0	1	0	1	0	1	0	0	0	1	0	0	0	1	1	0	male
CG11203	X	1	1	0	1	1	1	0	1	1	1	0	1	1	1	0	1	1	0	0	1	0	1	1	1	0	1	1	1	0	1	1	1	0	1	1	0	male
CG11206	2R	0	1	0	1	0	1	0	1	0	1	0	1	0	1	0	1	1	0	0	1	0	1	0	1	0	1	0	1	0	1	0	1	0	1	1	0	male
CG11208	2R	0	0	0	1	0	0	0	1	0	0	0	1	0	0	0	1	1	1	0	0	0	1	0	0	0	1	0	0	0	1	0	0	0	1	1	1	female
CG11210	2R	0	1	0	1	0	0	0	0	0	0	0	1	0	0	0	1	1	0	0	1	0	1	0	0	0	0	0	0	0	1	0	0	0	1	1	0	female
CG11211	2R	0	0	0	1	0	0	0	1	0	0	0	1	0	0	0	1	1	0	0	0	0	1	0	0	0	1	0	0	0	1	0	0	0	1	1	0	male
CG11221	2L	0	0	0	0	0	0	0	0	0	0	0	0	0	0	0	1	1	0	0	0	0	0	0	0	0	0	0	0	0	0	0	0	0	1	1	0	female
CG11226	3L	0	0	0	1	0	0	0	1	0	0	0	1	0	0	0	1	1	0	0	0	0	1	0	0	0	1	0	0	0	1	0	0	0	1	1	0	male
CG11227	X	1	0	0	0	0	0	0	0	0	0	0	1	1	0	0	0	1	1	1	0	0	0	0	0	0	0	0	0	0	0	1	0	0	0	1	1	male
CG11229	X	0	0	0	0	0	0	0	0	0	0	0	0	0	0	0	0	1	0	0	0	0	0	0	0	0	0	0	0	0	0	0	0	0	0	1	0	female
CG11231	4	0	0	0	0	0	0	0	0	0	0	0	0	0	0	0	0	0	0	0	0	0	0	0	0	0	0	0	0	0	0	0	0	0	0	0	0	equal
CG11235	X	0	0	0	0	0	0	0	0	0	0	0	0	1	0	0	1	0	1	0	0	0	0	0	0	0	0	0	0	0	0	1	0	0	1	0	1	equal
CG11236	2L	0	0	0	0	0	1	0	1	0	0	0	1	0	0	0	1	1	0	0	0	0	0	0	1	0	1	0	0	0	1	0	0	0	1	1	0	male
CG1124	3R	0	0	0	0	0	1	0	1	0	1	0	1	0	1	0	1	1	0	0	0	0	0	0	1	0	1	0	1	0	1	0	0	0	0	1	0	male
CG11241	3L	0	0	0	0	0	0	0	0	0	0	0	0	0	0	0	0	0	0	0	0	0	0	0	0	0	0	0	0	0	0	0	0	0	0	0	0	equal
CG11242	2R	0	0	0	1	0	0	0	1	0	0	0	1	0	0	0	1	1	1	0	0	0	1	0	0	0	1	0	0	0	0	0	0	0	1	1	1	female
CG11247	3L	0	0	0	1	0	0	0	0	0	0	0	0	0	0	0	1	1	0	0	0	0	1	0	0	0	0	0	0	0	0	0	0	0	1	1	0	female
CG11248	3L	0	0	0	1	0	0	0	1	0	0	0	1	0	0	0	1	1	0	0	0	0	1	0	0	0	1	0	0	0	1	0	0	0	1	1	0	female
CG11249	3L	0	0	0	1	0	0	0	1	0	0	0	1	1	0	0	1	1	1	0	0	0	1	0	0	0	1	0	0	0	1	1	0	0	1	1	1	male
CG11251	3L	0	0	0	1	0	0	0	1	0	0	0	1	0	0	0	1	1	1	0	0	0	1	0	0	0	1	0	0	0	1	0	0	0	1	1	1	male
CG11253	3L	0	0	0	1	0	1	0	1	0	1	0	1	0	0	0	1	1	1	0	0	0	1	0	1	0	1	0	1	0	1	0	0	0	1	1	1	male
CG11255	3L	0	0	0	0	0	0	0	0	0	0	0	0	0	0	0	0	0	1	0	0	0	0	0	0	0	0	0	0	0	0	0	0	0	0	0	1	equal
CG11257	2R	0	0	0	1	0	0	0	1	0	0	0	1	0	0	0	1	1	0	0	0	0	1	0	0	0	1	0	0	0	1	0	0	0	1	1	0	female
CG1126	3R	0	0	0	0	0	0	0	0	0	0	0	0	0	0	0	1	1	1	0	0	0	0	0	0	0	0	0	0	0	0	0	0	0	1	1	1	female
CG11261	3L	0	0	0	0	0	0	0	0	0	0	1	0	0	0	0	1	1	0	0	0	0	0	0	0	0	0	0	0	1	0	0	0	0	1	1	0	female
CG11262	3L	0	0	0	1	0	1	0	1	0	0	0	1	1	0	0	1	1	1	0	0	0	1	0	1	0	1	0	0	0	1	1	0	0	1	1	1	male
CG11263	3L	0	0	0	1	0	0	0	1	0	0	0	1	0	1	0	1	1	0	0	0	0	1	0	0	0	1	0	0	0	1	0	1	0	1	1	0	female
CG11265	X	0	0	0	1	0	0	0	1	0	0	0	1	0	0	0	1	1	0	0	0	0	1	0	0	0	1	0	0	0	1	0	0	0	1	1	0	female
CG11266	2L	0	0	0	1	0	0	0	1	0	0	0	0	0	0	0	1	1	0	0	0	0	1	0	0	0	1	0	0	0	0	0	0	0	1	1	0	female
CG11267	3L	0	0	0	1	0	0	0	1	0	0	0	1	0	0	0	1	1	0	0	0	0	1	0	0	0	1	0	0	0	1	0	0	0	1	1	0	female
CG11268	3L	0	0	0	1	0	0	0	1	0	0	0	1	0	0	0	1	1	1	0	0	0	1	0	0	0	1	0	0	0	1	0	0	0	1	1	1	female
CG11269	2R	0	1	0	0	0	1	0	0	0	0	0	0	0	1	0	0	0	0	0	1	0	0	0	1	0	0	0	0	0	0	0	1	0	0	0	0	equal
CG11275	2R	0	0	0	0	0	0	1	0	0	0	0	0	0	0	0	0	0	0	0	0	0	0	0	0	1	0	0	0	0	0	0	0	0	0	0	0	equal
CG11279	3L	0	0	1	1	0	0	0	1	0	0	0	1	0	0	0	1	1	1	0	0	1	1	0	0	0	1	0	0	0	1	0	0	0	1	1	1	female
CG11284	X	0	0	0	1	0	0	1	1	0	0	0	1	0	0	0	1	1	1	0	0	0	1	0	0	1	1	0	0	0	1	0	0	0	1	1	1	female
CG11286	3R	0	0	0	1	0	1	0	1	0	0	0	1	1	0	0	1	1	1	0	0	0	1	0	1	0	1	0	0	0	1	1	0	0	1	1	1	male
CG11289	2L	0	0	0	0	0	0	0	0	0	0	0	0	1	0	0	1	1	1	0	0	0	0	0	0	0	0	0	0	0	0	1	0	0	1	1	1	female
CG1129	3R	0	0	0	0	0	0	0	0	0	0	0	0	0	0	0	0	0	0	0	0	0	0	0	0	0	0	0	0	0	0	0	0	0	0	0	0	equal
CG11291	2R	0	0	0	1	0	0	0	1	0	0	0	1	1	0	0	0	1	1	0	0	0	1	0	0	0	1	0	0	0	1	1	0	0	0	1	1	male
CG11293	2R	0	0	0	0	0	0	0	0	0	0	0	0	1	0	1	1	0	1	0	0	0	0	0	0	0	0	0	0	0	0	1	0	1	1	0	1	equal
CG11294	X	0	1	0	0	0	1	0	1	0	0	0	1	0	1	0	1	1	1	0	1	0	0	0	1	0	1	0	0	0	1	0	1	0	1	1	0	male
CG11298	2R	0	0	0	1	0	1	0	1	0	0	0	1	1	0	0	1	1	0	0	0	0	1	0	1	0	1	0	0	0	1	0	0	0	1	1	0	male
CG11299	2R	0	0	0	0	0	0	0	1	0	0	0	0	0	0	0	0	1	1	0	0	0	0	0	0	0	1	0	0	0	0	0	0	0	0	1	1	female
CG11300	2R	0	0	0	0	0	0	0	1	0	0	0	1	0	0	0	1	1	0	0	0	0	0	0	0	0	1	0	0	0	1	0	0	0	1	1	0	male
CG11306	3L	1	0	0	0	0	0	0	0	0	0	0	0	1	0	0	0	1	0	1	0	0	0	0	0	0	0	0	0	0	0	1	0	0	0	1	0	female
CG11307	3L	0	0	0	1	0	0	0	1	0	0	0	1	0	0	0	1	1	1	0	0	0	1	0	0	0	1	0	0	0	1	0	0	0	1	1	1	female
CG11309	3L	0	0	0	0	0	0	0	0	0	0	0	0	1	0	0	0	0	1	0	0	0	0	0	0	0	0	0	0	0	0	1	0	0	0	0	1	equal
CG11313	3R	0	0	0	1	0	0	0	0	0	0	0	1	1	0	0	1	1	0	0	0	0	1	0	0	0	0	0	0	0	1	1	0	0	1	1	0	female
CG11314	3R	0	0	0	1	0	1	0	1	0	1	0	1	0	1	0	1	1	0	0	0	0	1	0	1	0	1	0	1	0	1	0	1	0	1	1	0	male
CG11315	3R	0	0	0	1	0	1	0	1	0	1	0	1	0	1	0	1	1	0	0	0	0	1	0	1	0	1	0	1	0	1	0	1	0	1	1	0	male
CG11317	3R	0	0	0	1	0	0	1	0	0	0	0	0	0	0	0	0	1	1	0	0	0	1	0	0	1	0	0	0	0	0	0	0	0	0	1	1	male
CG11318	3R	0	0	0	0	0	0	0	0	0	0	0	0	0	0	0	1	1	1	0	0	0	0	0	0	0	0	0	0	0	0	0	0	0	1	1	1	female
CG11319	2L	0	0	0	1	0	0	0	1	0	0	0	1	1	0	0	0	1	0	0	0	0	1	0	0	0	0	0	0	0	1	1	0	0	0	1	0	male
CG11320	2L	0	0	0	1	0	0	0	1	0	0	1	1	0	0	0	1	1	1	0	0	0	1	0	0	0	1	0	0	1	1	0	0	0	1	1	1	female
CG11321	2L	0	0	0	1	0	0	0	1	0	0	0	1	0	0	0	1	1	0	0	0	0	1	0	0	0	1	0	0	0	1	0	0	0	1	1	0	male
CG11322	2L	0	0	0	0	0	0	0	0	0	0	0	1	0	0	0	0	0	0	0	0	0	0	0	0	0	0	0	0	0	1	0	0	0	0	0	0	equal
CG11323	2L	0	0	0	0	0	0	0	0	0	0	0	0	0	0	0	0	0	0	0	0	0	0	0	0	0	0	0	0	0	0	0	0	0	0	0	0	equal
CG11327	2L	0	0	0	1	0	0	0	1	0	0	0	1	0	0	0	1	1	0	0	0	0	1	0	0	0	1	0	0	0	1	0	0	0	1	1	0	male
CG11329	2L	0	0	0	1	0	0	0	1	0	0	0	1	0	0	0	1	1	0	0	0	0	1	0	0	0	1	0	0	0	1	0	0	0	1	1	0	female
CG11333	3R	0	0	0	0	0	0	0	0	0	0	0	0	0	0	0	0	1	0	0	0	0	0	0	0	0	0	0	0	0	0	0	0	0	0	1	0	male
CG11334	3R	0	0	0	1	0	0	0	1	0	0	0	1	1	0	0	0	1	0	0	0	0	1	0	0	0	1	0	0	0	1	1	0	0	0	1	0	female
CG11337	3R	0	0	0	1	0	0	0	1	0	0	0	1	0	0	0	1	1	0	0	0	0	1	0	0	0	1	0	0	0	1	0	0	0	1	1	0	female
CG1134	3L	0	0	0	0	0	0	0	0	0	0	0	0	0	0	0	0	0	0	0	0	0	0	0	0	0	0	0	0	0	0	0	0	0	0	0	0	equal
CG11340	3R	0	0	0	1	0	1	0	1	0	1	0	1	0	0	0	1	1	0	0	0	0	1	0	1	0	1	0	1	0	1	0	0	0	1	1	0	male
CG11342	3L	0	0	0	1	0	0	0	1	0	0	0	1	0	0	0	1	1	0	0	0	0	1	0	0	0	1	0	0	0	1	0	0	0	1	1	0	female
CG11345	3L	0	0	0	0	0	0	0	0	0	0	0	0	0	1	0	1	0	0	0	0	0	0	0	0	0	0	0	0	0	0	0	1	0	1	0	0	equal
CG11347	3L	0	0	0	1	0	0	0	1	0	0	0	1	0	0	0	1	1	0	0	0	0	1	0	0	0	1	0	0	0	1	0	0	0	1	1	0	male
CG11349	3L	0	0	0	0	0	0	0	0	0	0	0	0	1	0	0	0	1	1	0	0	0	0	0	0	0	0	0	0	0	0	1	0	0	0	1	0	female
CG1135	3L	0	0	0	1	0	0	0	1	0	0	0	1	0	0	0	1	1	0	0	0	0	1	0	0	0	1	0	0	0	1	0	0	0	1	1	0	female
CG11350	3L	0	0	0	0	0	0	0	0	0	0	0	0	1	0	0	1	1	1	0	0	0	0	0	0	0	0	0	0	0	0	1	0	0	1	1	1	male
CG11353	3L	0	0	0	0	0	0	0	0	0	0	0	0	1	0	0	1	1	1	0	0	0	0	0	0	0	0	0	0	0	0	1	0	0	1	1	1	female
CG11356	X	0	0	0	0	0	0	0	0	0	0	0	0	0	0	0	0	1	0	0	0	0	0	0	0	0	0	0	0	0	0	0	0	0	0	1	0	female
CG11357	3L	0	0	0	1	0	0	1	1	0	0	0	0	0	0	0	1	1	1	0	0	0	1	0	0	1	1	0	0	0	0	0	0	0	1	1	1	female
CG1136	3L	0	0	0	0	0	0	0	0	0	0	0	0	1	0	0	1	0	1	0	0	0	0	0	0	0	0	0	0	0	0	1	0	0	0	0	1	equal
CG11360	4	1	1	0	0	0	0	0	0	0	0	0	0	1	0	0	0	0	1	1	1	0	0	0	0	0	0	0	0	0	0	1	0	0	0	0	1	equal
CG11362	2R	0	0	0	0	0	0	0	1	0	0	0	0	1	0	0	1	1	1	0	0	0	0	0	0	0	0	0	0	0	0	1	0	0	1	1	1	female
CG11367	3L	0	1	0	1	0	0	0	1	0	0	0	1	0	1	0	1	1	0	0	1	0	1	0	0	0	1	0	0	0	1	0	1	0	1	1	0	male
CG11368	X	0	0	0	1	0	1	0	1	0	0	0	1	0	0	0	1	1	0	0	0	0	1	0	1	0	1	0	0	0	1	0	0	0	1	1	0	male
CG11369	X	0	0	0	1	0	1	0	1	0	0	0	1	0	0	0	1	1	1	0	0	0	1	0	1	0	1	0	0	0	1	0	0	0	1	1	1	male
CG1137	3R	0	0	0	1	0	1	0	1	0	0	0	1	1	0	0	1	1	0	0	0	0	1	0	1	0	1	0	0	0	1	0	0	0	1	1	0	male
CG11370	3L	0	0	0	0	0	0	0	0	0	0	0	1	0	0	0	1	1	0	0	0	0	0	0	0	0	0	0	0	0	1	0	0	0	1	1	0	female
CG11373	3R	0	0	0	0	0	0	0	0	0	0	0	1	0	0	0	0	1	0	0	0	0	0	0	0	0	0	0	0	0	1	0	0	0	0	1	0	male
CG11374	2L	0	0	0	1	1	0	0	1	0	0	0	1	0	0	0	0	1	0	0	0	0	1	0	0	0	1	0	0	0	1	0	0	0	0	1	0	male
CG11376	2L	0	0	0	1	0	0	0	1	0	0	0	1	0	0	0	1	1	0	0	0	0	1	0	0	0	1	0	0	0	1	0	0	0	1	1	0	female
CG11377	2L	0	0	0	1	0	0	0	1	0	0	0	1	0	0	0	1	1	0	0	0	0	1	0	0	0	1	0	0	0	1	0	0	0	1	1	0	female
CG11378	X	0	0	0	0	0	0	1	0	0	0	0	0	0	0	1	0	0	0	0	0	0	0	0	0	1	0	0	0	0	0	0	0	1	0	0	0	equal
CG11379	X	0	0	0	0	0	0	0	0	0	1	0	1	0	0	0	0	1	0	0	0	0	0	0	0	0	0	0	1	0	1	0	0	0	0	1	0	male
CG1138	3R	0	0	0	1	0	0	0	1	0	0	0	1	1	0	0	1	1	1	0	0	0	1	0	0	0	1	0	0	0	1	1	0	0	1	1	1	male
CG11380	X	0	0	0	1	0	0	1	1	0	0	0	0	0	0	0	1	1	1	0	0	0	1	0	0	1	0	0	0	0	0	0	0	0	1	1	1	female
CG11381	X	0	0	0	1	0	0	0	1	0	0	0	1	0	0	0	1	1	0	0	0	0	1	0	0	0	1	0	0	0	1	0	0	0	1	1	0	female
CG11382	X	1	1	0	0	1	0	0	1	0	0	0	1	1	0	0	1	1	1	1	1	0	0	1	0	0	1	0	0	0	1	1	0	0	1	1	1	female
CG11384	X	0	0	1	0	0	0	0	1	0	0	1	1	0	0	0	0	1	0	0	0	1	0	0	0	0	1	0	0	1	1	0	0	0	0	1	0	female
CG11388	2R	0	0	0	1	0	0	0	0	0	0	0	1	0	0	0	1	1	1	0	0	0	1	0	0	0	0	0	0	0	1	0	0	0	1	1	1	male
CG1139	3L	0	0	0	0	0	0	0	0	0	0	0	0	1	0	0	0	0	1	0	0	0	0	0	0	0	0	0	0	0	0	1	0	0	0	0	1	equal
CG11391	3R	0	0	0	0	0	1	0	0	0	0	0	0	0	0	0	0	1	0	0	0	0	0	0	1	0	0	0	0	0	0	0	0	0	0	1	0	female
CG11395	2R	0	0	0	1	0	0	0	1	0	0	0	0	0	0	0	1	1	0	0	0	0	1	0	0	0	1	0	0	0	0	0	0	0	0	1	0	male
CG11396	3L	0	0	0	1	0	0	0	1	0	0	0	1	0	0	0	1	1	0	0	0	0	1	0	0	0	1	0	0	0	1	0	0	0	1	1	0	female
CG11398	X	0	0	0	1	0	0	0	1	1	0	0	1	1	0	0	1	1	1	0	0	0	1	0	0	0	1	1	0	0	1	0	0	0	1	1	1	female
CG11399	3L	0	0	0	1	0	0	0	1	0	0	0	1	0	0	0	1	1	0	0	0	0	1	0	0	0	1	0	0	0	1	0	0	0	1	1	0	female
CG1140	3L	0	0	0	1	0	0	0	0	0	0	0	0	0	0	1	0	0	0	0	0	0	1	0	0	0	0	0	0	0	0	0	0	1	0	0	0	equal
CG11400	2R	0	0	0	1	0	0	0	1	0	0	0	1	0	0	0	1	1	0	0	0	0	1	0	0	0	1	0	0	0	1	0	0	0	1	1	0	male
CG11403	X	0	0	0	1	1	0	0	1	0	0	0	1	0	0	0	1	1	0	0	0	0	1	0	0	0	1	0	0	0	1	0	0	0	1	1	0	female
CG11404	3L	0	0	0	1	0	0	0	1	0	0	0	1	0	0	0	1	1	0	0	0	0	1	0	0	0	1	0	0	0	1	0	0	0	1	1	0	male
CG11406	2R	0	0	0	0	0	1	0	1	0	0	0	0	0	1	0	1	1	0	0	0	0	0	0	1	0	1	0	0	0	0	0	0	0	1	1	0	male
CG11407	3R	0	1	0	1	0	1	0	1	0	1	0	1	0	0	0	1	1	0	0	1	0	1	0	1	0	1	0	1	0	1	0	0	0	1	1	0	male
CG11409	X	0	1	0	0	0	1	0	0	0	0	0	0	0	1	0	0	0	1	0	1	0	0	0	1	0	0	0	0	0	0	0	1	0	0	0	1	equal
CG11412	X	0	0	0	1	0	0	0	1	0	0	0	1	0	0	0	1	1	1	0	0	0	1	0	0	0	1	0	0	0	1	0	0	0	1	1	1	female
CG11413	2R	0	0	0	0	0	0	0	1	0	0	0	0	0	0	0	1	1	0	0	0	0	0	0	0	0	1	0	0	0	0	0	0	0	1	1	0	male
CG11414	2R	0	0	0	0	0	0	0	1	0	0	0	0	0	0	0	0	1	0	0	0	0	0	0	0	0	1	0	0	0	0	0	0	0	0	1	0	female
CG11417	X	0	0	0	1	0	0	0	1	0	0	0	1	0	0	0	1	1	1	0	0	0	1	0	0	0	1	0	0	0	1	0	0	0	1	1	1	female
CG11418	X	0	0	0	1	0	0	0	1	0	0	0	1	0	0	0	1	1	0	0	0	0	1	0	0	0	1	0	0	0	1	0	0	0	1	1	0	female
CG11419	2R	0	0	0	1	0	0	0	1	0	0	0	1	0	0	0	1	1	1	0	0	0	1	0	0	0	1	0	0	0	1	0	0	0	1	1	1	female
CG1142	3R	0	0	0	1	0	0	0	1	0	0	0	1	0	0	0	1	1	1	0	0	0	1	0	0	0	1	0	0	0	1	0	0	0	1	1	1	female
CG11423	2R	0	0	0	1	0	0	0	1	0	0	0	1	1	0	0	1	1	1	0	0	0	1	0	0	0	1	0	0	0	1	1	0	0	1	1	1	male
CG11425	3L	1	1	1	1	1	1	1	1	1	1	1	0	0	1	1	1	1	1	1	1	0	1	1	1	1	1	1	1	1	0	0	1	1	1	1	1	male
CG11426	3L	0	0	1	1	0	0	0	1	0	0	0	1	0	0	0	1	1	0	0	0	0	1	0	0	0	1	0	0	0	1	0	0	0	1	1	0	male
CG1143	3L	0	0	0	0	0	0	0	1	0	0	0	0	1	0	0	1	1	0	0	0	0	0	0	0	0	1	0	0	0	0	1	0	0	1	1	0	male
CG11436	X	0	0	0	1	0	0	0	1	0	0	0	1	0	0	0	1	1	0	0	0	0	1	0	0	0	1	0	0	0	1	0	0	0	1	1	0	female
CG11437	3L	0	0	0	0	0	0	0	0	0	0	0	0	0	0	0	0	1	0	0	0	0	0	0	0	0	0	0	0	0	0	0	0	0	0	1	0	female
CG11438	3L	0	0	0	1	0	0	0	0	0	0	1	1	0	0	0	1	1	0	0	0	0	0	0	0	0	0	0	0	1	1	0	0	0	1	1	0	female
CG11444	X	0	0	0	1	0	0	0	0	0	0	0	0	0	0	0	0	1	1	0	0	0	1	0	0	0	0	0	0	0	0	0	0	0	0	1	1	female
CG11447	3R	0	1	0	1	0	1	0	0	0	0	0	0	0	0	0	0	1	1	0	1	0	1	0	1	0	0	0	0	0	0	0	0	0	0	1	1	female
CG11448	X	0	0	0	1	0	0	0	1	0	0	0	1	0	0	0	0	1	0	0	0	0	1	0	0	0	1	0	0	0	1	0	0	0	0	1	0	male
CG11449	3L	1	0	0	1	1	0	0	1	0	0	0	1	1	0	0	1	1	0	1	0	0	1	1	0	0	1	0	0	0	1	1	0	0	1	1	0	male
CG11453	3R	0	0	0	0	0	0	0	0	0	0	0	1	0	0	0	0	1	0	0	0	0	0	0	0	0	0	0	0	0	1	0	0	0	0	1	0	male
CG11454	2L	0	0	0	1	0	0	0	1	0	0	0	1	0	0	0	1	1	0	0	0	0	1	0	0	0	1	0	0	0	1	0	0	0	1	1	0	female
CG11455	2L	0	0	0	0	0	0	0	0	0	0	0	1	0	0	0	1	1	1	0	0	0	0	0	0	0	0	0	0	0	1	0	0	0	1	1	1	male
CG11456	3L	0	0	0	1	0	0	0	1	0	0	0	1	1	0	0	1	1	0	0	0	0	1	0	0	0	1	0	0	0	1	1	0	0	1	1	0	female
CG11458	3L	0	0	0	1	0	0	0	1	0	0	0	1	0	0	0	1	1	0	0	0	0	1	0	0	0	1	0	0	0	1	0	0	0	1	1	0	female
CG11459	3R	0	0	0	0	0	0	0	0	0	0	0	0	0	0	0	0	1	1	0	0	0	0	0	0	0	0	0	0	0	0	0	0	0	0	1	1	female
CG1146	3L	0	0	0	0	0	0	0	0	0	0	0	1	0	0	0	1	1	1	0	0	0	0	0	0	0	0	0	0	0	1	0	0	0	1	1	1	male
CG11462	X	1	0	0	1	1	0	0	1	0	0	0	1	1	0	0	1	1	0	1	0	0	1	1	0	0	1	0	0	0	1	1	0	0	1	1	0	male
CG11470	3R	0	0	0	0	0	0	0	0	0	0	0	0	0	0	0	0	1	0	0	0	0	0	0	0	0	0	0	0	0	0	0	0	0	0	1	0	female
CG11474	2R	0	0	0	0	0	0	0	0	0	0	0	0	0	0	0	0	1	0	0	0	0	0	0	0	0	0	0	0	0	0	0	0	0	0	1	0	female
CG11475	2R	0	0	0	1	0	1	0	1	0	0	0	1	1	0	0	1	1	1	0	0	0	1	0	1	0	1	0	0	0	1	1	0	0	1	1	1	male
CG11486	3L	0	0	0	0	0	0	0	1	0	0	0	0	0	0	0	0	1	0	0	0	0	0	0	0	0	1	0	0	0	0	0	0	0	0	1	0	female
CG11489	3L	0	0	0	0	0	1	0	0	1	0	0	0	1	0	0	0	1	1	0	0	0	0	0	1	0	0	1	0	0	0	1	0	0	0	1	1	male
CG11490	2L	1	0	0	1	0	0	0	1	0	0	0	1	0	0	0	1	1	0	1	0	0	1	0	0	0	1	0	0	0	1	0	0	0	1	1	0	female
CG11498	3R	0	0	0	0	0	0	0	0	0	0	0	0	0	0	0	0	0	0	0	0	0	0	0	0	0	0	0	0	0	0	0	0	0	0	0	0	equal
CG11501	3R	1	0	0	1	0	0	0	0	0	0	0	0	0	0	0	0	1	0	0	0	0	1	0	0	0	0	0	0	0	0	0	0	0	0	1	0	female
CG11504	3R	0	0	0	1	0	0	0	1	1	0	0	1	0	0	0	1	1	0	0	0	0	1	0	0	0	1	1	0	0	1	0	0	0	1	1	0	female
CG11505	3L	0	0	0	1	0	0	0	1	0	0	0	1	0	0	0	1	1	1	0	0	0	1	0	0	0	1	0	0	0	1	0	0	0	1	1	1	female
CG11509		0	0	0	1	0	0	0	0	0	0	0	0	0	0	0	0	1	0	0	0	0	1	0	0	0	0	0	0	0	0	0	0	0	0	1	0	male
CG11523	3L	0	0	0	1	0	0	0	1	0	0	0	1	0	0	0	1	1	0	0	0	0	1	0	0	0	1	0	0	0	1	0	0	0	1	1	0	female
CG11526	3L	0	0	0	0	0	0	0	0	0	0	0	1	0	0	0	0	1	0	0	0	0	0	0	0	0	0	0	0	0	1	0	0	0	0	1	0	male
CG11529	3L	0	0	0	1	1	1	0	0	0	1	0	0	0	0	0	0	1	0	0	0	0	1	1	1	0	0	0	0	0	0	0	0	0	0	1	0	female
CG11534	3L	0	0	0	1	0	0	0	1	0	0	0	0	0	0	0	1	1	0	0	0	0	1	0	0	0	1	0	0	0	0	0	0	0	1	1	0	female
CG11537	3L	1	0	0	1	0	1	0	0	0	0	0	0	0	0	0	0	1	1	1	0	0	1	0	1	0	0	0	0	0	0	0	0	0	0	1	1	male
CG11539	3R	0	0	0	1	0	0	0	1	0	0	0	1	0	0	1	1	1	1	0	0	0	1	0	0	0	1	0	0	0	1	0	0	1	1	1	1	female
CG11550	3R	0	1	0	1	0	1	0	1	0	1	0	1	0	1	0	1	1	1	0	0	0	1	0	1	0	1	0	1	0	1	0	1	0	1	1	1	male
CG11552	3L	0	0	0	1	0	0	0	1	0	0	0	1	0	0	0	1	1	0	0	0	0	1	0	0	0	1	0	0	0	1	0	0	0	1	1	0	male
CG11555	2L	0	0	0	1	0	0	1	1	0	0	0	1	0	0	0	1	1	1	0	0	0	1	0	0	1	1	0	0	0	1	0	0	0	1	1	1	female
CG11560	3L	0	0	0	1	0	0	0	1	0	0	0	1	0	0	0	1	1	0	0	0	0	1	0	0	0	1	0	0	0	1	0	0	0	1	1	0	female
CG11562	2L	0	0	0	1	0	1	0	1	0	0	0	1	0	1	0	1	1	0	0	0	0	1	0	1	0	1	0	0	0	1	0	1	0	1	1	0	male
CG11563	3R	0	0	0	1	0	0	0	1	0	0	0	1	0	0	0	1	1	1	0	0	0	1	0	0	0	1	0	0	0	1	0	0	0	1	1	1	female
CG11566	X	0	0	0	0	0	0	0	0	0	0	0	0	0	0	0	0	0	1	0	0	0	0	0	0	0	0	0	0	0	0	0	0	0	0	0	0	equal
CG11570	3L	0	0	0	0	0	0	0	0	0	0	0	0	0	0	0	1	1	1	0	0	0	0	0	0	0	0	0	0	0	0	0	0	0	1	1	1	female
CG11575	3R	0	0	0	0	0	0	0	0	0	0	0	0	0	0	0	1	1	1	0	0	0	0	0	0	0	0	0	0	0	0	0	0	0	1	1	1	female
CG11576	3R	0	1	0	0	0	0	0	0	0	0	0	1	0	0	0	1	1	0	0	1	0	0	0	0	0	0	0	0	0	1	0	0	0	1	1	0	female
CG11577	3L	0	0	1	1	0	0	0	1	0	0	0	1	0	0	0	1	1	0	0	0	0	1	0	0	0	1	0	0	0	1	0	0	0	1	1	0	female
CG11581	X	0	0	0	0	0	0	0	0	0	0	0	0	1	0	0	0	0	0	0	0	0	0	0	0	0	0	0	0	0	0	1	0	0	0	0	0	equal
CG11582	3L	0	0	0	0	0	0	0	0	0	0	0	0	0	0	0	0	0	0	0	0	0	0	0	0	0	0	0	0	0	0	0	0	0	0	0	0	equal
CG11583	3L	0	0	0	1	0	0	0	1	0	0	0	1	0	0	1	1	1	0	0	0	0	1	0	0	0	1	0	0	0	1	0	0	0	1	1	0	female
CG11584	X	0	0	0	0	0	0	0	0	0	0	0	0	0	0	0	0	1	0	0	0	0	0	0	0	0	0	0	0	0	0	0	0	0	0	1	0	male
CG11585	X	0	0	0	0	0	0	1	0	0	0	0	0	0	0	0	0	1	1	0	0	0	0	0	0	0	0	0	0	0	0	0	0	0	0	1	1	female
CG11586	3L	0	0	0	1	0	0	0	1	0	0	0	0	0	0	0	0	1	0	0	0	0	1	0	0	0	1	0	0	0	0	0	0	0	0	1	0	female
CG11588	3L	0	0	0	0	0	0	0	0	0	0	0	0	1	0	0	0	1	1	0	0	0	0	0	0	0	0	0	0	0	0	1	0	0	0	1	0	male
CG11590	X	0	0	0	0	0	0	0	0	0	1	0	1	1	0	0	0	1	0	0	0	0	0	0	0	0	0	0	1	0	1	1	0	0	0	1	0	male
CG11591	3L	0	0	0	1	0	1	0	1	0	0	0	1	0	0	0	1	1	0	0	0	0	1	0	1	0	1	0	0	0	1	0	0	0	1	1	0	male
CG11592	2L	0	0	0	0	0	0	0	0	0	1	0	0	0	0	0	0	0	0	0	0	0	0	0	0	0	0	0	1	0	0	0	0	0	0	0	0	equal
CG11593	3L	0	0	0	1	0	0	0	1	0	0	0	1	0	0	0	1	1	1	0	0	0	1	0	0	0	1	0	0	0	1	0	0	0	1	1	1	female
CG11594	3L	0	0	0	1	0	0	0	1	0	0	0	1	0	0	0	1	1	0	0	0	0	1	0	0	0	1	0	0	0	1	0	0	0	1	1	0	male
CG11596	X	0	0	0	1	0	0	0	1	0	0	0	1	0	0	0	1	1	1	0	0	0	1	0	0	0	1	0	0	0	1	0	0	0	1	1	1	female
CG11597	3L	0	0	0	1	0	0	0	1	0	0	0	1	0	0	0	1	1	0	0	0	0	1	0	0	0	1	0	0	0	1	0	0	0	1	1	0	male
CG11598	3R	0	1	0	1	0	1	0	1	0	0	0	1	0	1	0	1	1	0	0	1	0	1	0	1	0	1	0	0	0	1	0	1	0	1	1	0	male
CG11600	3R	0	1	0	0	0	0	0	0	0	0	0	0	1	1	0	0	1	0	0	1	0	0	0	0	0	0	0	0	0	0	1	1	0	0	1	0	male
CG11601	2L	0	0	0	1	0	0	0	1	0	0	0	1	0	0	0	0	1	0	0	0	0	0	0	0	0	1	0	0	0	1	0	0	0	0	1	0	female
CG11608	3R	0	0	0	1	0	0	0	1	0	0	0	1	1	1	0	1	1	1	0	0	0	1	0	0	0	1	0	0	0	1	1	1	0	1	1	1	male
CG1161	3R	0	0	0	0	0	0	0	0	0	0	0	0	0	0	0	0	0	0	0	0	0	0	0	0	0	0	0	0	0	0	0	0	0	0	0	0	equal
CG11617	2L	0	0	0	1	0	0	0	1	0	0	1	1	0	1	0	1	1	1	0	0	0	1	0	0	0	1	0	0	1	1	0	1	0	1	1	1	male
CG11619	3L	0	0	0	0	0	1	0	0	0	1	0	0	1	0	0	1	0	0	0	0	0	0	0	1	0	0	0	1	0	0	1	0	0	1	0	0	equal
CG11626	3R	0	0	0	0	0	0	0	0	0	0	0	0	1	0	0	1	1	0	0	0	0	0	0	0	0	0	0	0	0	0	1	0	0	1	1	0	female
CG11629	2L	0	0	0	0	0	0	0	1	0	0	0	1	1	0	0	1	1	1	0	0	0	0	0	0	0	1	0	0	0	1	1	0	0	1	1	1	female
CG11630	2L	0	0	0	1	0	0	0	0	0	0	0	1	1	0	0	0	1	1	0	0	0	1	0	0	0	0	0	0	0	1	1	0	0	0	1	1	male
CG11634	2L	0	0	0	1	0	0	0	1	0	0	0	1	1	0	0	1	1	1	0	0	0	1	0	0	0	1	0	0	0	1	1	0	0	1	1	1	male
CG11635	2R	0	0	0	1	0	1	0	1	0	0	0	1	0	0	0	1	1	0	0	0	0	1	0	1	0	1	0	0	0	1	0	0	0	1	1	0	male
CG11637	3L	0	0	0	0	0	0	0	0	0	0	0	0	1	0	0	0	0	1	0	0	0	0	0	0	0	0	0	0	0	0	1	0	0	0	0	0	equal
CG11638	X	0	0	0	0	0	0	0	0	0	0	0	0	1	0	0	0	0	1	0	0	0	0	0	0	0	0	0	0	0	0	1	0	0	0	0	1	equal
CG11652	3L	0	0	0	1	0	0	0	1	0	0	0	0	0	0	0	0	1	1	0	0	0	1	0	0	0	1	0	0	0	0	0	0	0	0	1	1	female
CG11655	X	0	0	0	0	0	0	0	0	0	0	0	0	0	0	0	0	1	0	0	0	0	0	0	0	0	0	0	0	0	0	0	0	0	0	1	0	female
CG11656	3R	0	0	0	1	0	1	0	1	0	0	0	1	0	0	0	1	1	0	0	0	0	1	0	1	0	1	0	0	0	1	0	0	0	1	1	0	male
CG11658	3L	0	1	0	1	1	1	0	1	0	0	0	1	0	1	0	1	1	0	0	1	0	1	1	1	0	1	0	0	0	1	0	1	0	1	1	0	male
CG11659	3R	0	1	0	1	0	0	0	1	0	0	0	1	0	0	0	1	1	0	0	1	0	1	0	0	0	1	0	0	0	1	0	0	0	1	1	0	male
CG11660	3L	0	0	0	1	0	0	0	1	0	0	0	1	0	0	1	1	1	0	0	0	0	1	0	0	0	1	0	0	0	1	0	0	0	1	1	0	female
CG11663	X	0	0	0	1	0	0	0	1	0	0	0	1	0	0	0	1	1	0	0	0	0	1	0	0	0	1	0	0	0	1	0	0	0	1	1	0	male
CG11664	X	0	0	0	0	0	0	0	0	0	0	0	0	0	0	0	1	0	1	0	0	0	0	0	0	0	0	0	0	0	0	0	0	0	1	0	1	equal
CG11665	2R	0	0	0	0	0	0	0	0	0	0	0	0	0	0	0	0	0	1	0	0	0	0	0	0	0	0	0	0	0	0	0	0	0	0	0	1	equal
CG11666	X	0	0	0	1	0	0	0	1	0	0	0	1	0	0	0	1	1	0	0	0	0	1	0	0	0	1	0	0	0	1	0	0	0	1	1	0	female
CG11668	3R	0	0	0	0	0	0	1	0	0	0	0	0	0	0	0	0	1	1	0	0	0	0	0	0	1	0	0	0	0	0	0	0	0	0	1	1	male
CG11669	2R	0	0	0	1	0	0	0	1	0	0	0	1	0	0	0	1	1	1	0	0	0	1	0	0	0	1	0	0	0	1	0	0	0	1	1	1	male
CG11670	3R	0	0	0	0	0	1	0	0	0	0	0	0	0	1	0	0	0	0	0	0	0	0	0	0	0	0	0	0	0	0	0	1	0	0	0	0	equal
CG11671	3R	0	1	1	0	1	1	0	0	0	1	1	0	0	1	0	0	1	0	0	1	1	0	1	1	0	0	0	1	1	0	0	1	0	0	1	0	male
CG11672	3R	0	1	1	1	0	1	1	0	0	1	0	1	1	1	0	1	1	0	0	1	1	1	0	1	1	0	0	1	0	1	1	1	0	1	1	0	male
CG11674	X	0	0	0	1	0	0	0	1	0	0	0	1	0	0	0	1	1	0	0	0	0	1	0	0	0	1	0	0	0	1	0	0	0	1	1	0	female
CG11679	X	0	0	0	1	0	0	0	1	0	0	0	1	0	0	0	1	1	0	0	0	0	1	0	0	0	1	0	0	0	1	0	0	0	1	1	0	female
CG11686	3R	0	1	1	0	0	0	0	0	0	0	0	1	0	1	0	0	0	0	0	1	1	0	0	0	0	0	0	0	0	1	0	1	0	0	0	0	equal
CG11693	3R	0	0	0	0	0	0	0	0	0	0	0	0	1	0	0	0	0	1	0	0	0	0	0	0	0	0	0	0	0	0	0	0	0	0	0	1	equal
CG11694	3R	0	0	0	1	0	0	0	0	0	0	0	1	0	0	0	1	1	0	0	0	0	1	0	0	0	0	0	0	0	1	0	0	0	1	1	0	male
CG11695	X	0	0	0	0	0	0	0	0	0	0	0	0	0	0	0	0	1	1	0	0	0	0	0	0	0	0	0	0	0	0	0	0	0	0	0	1	equal
CG11696	X	0	0	0	1	0	0	0	1	0	0	0	1	0	0	0	1	1	0	0	0	0	1	0	0	0	1	0	0	0	1	0	0	0	1	1	0	female
CG11697	X	0	0	0	1	0	0	0	1	0	0	0	1	0	0	0	1	1	0	0	0	0	1	0	0	0	1	0	0	0	1	0	0	0	1	1	0	male
CG11698	3R	0	0	0	1	0	0	0	0	0	0	0	0	1	0	0	1	1	1	0	0	0	1	0	0	0	0	0	0	0	0	1	0	0	1	1	1	male
CG11699	X	0	0	0	1	0	0	0	1	0	0	0	0	0	0	0	0	1	0	0	0	0	1	0	0	0	1	0	0	0	0	0	0	0	0	1	0	female
CG11703	3R	0	0	0	1	0	0	0	1	0	0	0	1	0	0	0	0	1	0	0	0	0	1	0	0	0	1	0	0	0	1	0	0	0	0	1	0	male
CG11710	X	0	0	0	1	0	0	0	1	0	0	0	0	0	0	0	0	1	1	0	0	0	1	0	0	0	1	0	0	0	0	0	0	0	0	1	0	female
CG11714	3L	0	0	0	1	0	0	0	1	0	0	0	1	0	0	0	1	1	0	0	0	0	1	0	0	0	1	0	0	0	1	0	0	0	1	1	0	male
CG1172	3R	0	0	0	1	0	0	1	1	0	0	0	1	0	0	0	1	1	0	0	0	0	1	0	0	1	1	0	0	0	1	0	0	0	1	1	0	female
CG11722	3R	0	0	0	1	0	0	0	1	0	0	0	1	0	0	0	1	1	0	0	0	0	1	0	0	0	1	0	0	0	1	0	0	0	1	1	0	male
CG11723	2L	0	0	0	0	0	0	0	0	0	0	0	0	1	0	0	1	1	0	0	0	0	0	0	0	0	0	0	0	0	0	1	0	0	1	1	0	female
CG11726	3L	0	0	0	1	0	0	0	1	0	0	0	1	1	0	0	1	1	1	0	0	0	1	0	0	0	1	0	0	0	1	1	0	0	1	1	1	male
CG11727	X	0	0	0	1	0	0	0	1	0	0	0	1	0	0	0	1	1	0	0	0	0	1	0	0	0	1	0	0	0	1	0	0	0	1	1	0	female
CG11737	3R	0	0	0	0	0	0	0	0	0	0	0	0	0	0	0	0	0	0	0	0	0	0	0	0	0	0	0	0	0	0	0	0	0	0	0	0	equal
CG11739	3R	0	0	0	0	0	0	0	0	0	0	0	0	0	0	0	0	0	0	0	0	0	0	0	0	0	0	0	0	0	0	0	0	0	0	0	0	equal
CG11741	3R	0	0	0	0	0	0	0	0	0	0	0	0	1	0	0	0	0	1	0	0	0	0	0	0	0	0	0	0	0	0	1	0	0	0	0	0	equal
CG11750	X	0	0	1	1	1	0	1	1	1	0	1	1	1	0	0	1	1	1	0	0	1	1	1	0	1	1	1	0	1	1	1	0	0	1	1	1	female
CG11752	X	0	1	0	1	0	1	0	1	0	0	0	1	0	0	0	1	1	1	0	1	0	1	0	1	0	1	0	0	0	1	0	0	0	1	1	1	male
CG11753	3R	0	0	0	0	0	0	1	1	0	0	0	0	0	0	0	1	1	0	0	0	0	0	0	0	0	1	0	0	0	0	0	0	0	1	1	0	female
CG11755	3R	0	0	0	1	0	0	0	1	0	0	0	1	0	0	0	1	1	0	0	0	0	1	0	0	0	1	0	0	0	1	0	0	0	1	1	0	female
CG11756	X	0	0	0	0	0	0	0	0	0	0	0	0	0	0	0	0	0	0	0	0	0	0	0	0	0	0	0	0	0	0	0	0	0	0	0	0	equal
CG11762	3R	0	0	0	0	0	0	0	0	0	0	0	0	0	0	0	0	0	0	0	0	0	0	0	0	0	0	0	0	0	0	0	0	0	0	0	0	equal
CG11768	3R	0	0	0	1	0	0	0	1	0	1	0	0	0	0	0	1	1	1	0	0	0	1	0	0	0	1	0	0	0	0	0	0	0	0	1	1	male
CG11771	3R	1	0	0	1	0	0	0	1	0	0	0	1	1	0	0	0	1	1	1	0	0	1	0	0	0	1	0	0	0	1	1	0	0	0	1	1	female
CG11775	3R	0	0	0	0	0	0	0	0	0	0	0	0	0	0	0	0	0	0	0	0	0	0	0	0	0	0	0	0	0	0	0	0	0	0	0	0	equal
CG11777	2R	0	0	0	1	0	0	0	1	0	0	0	1	0	0	0	1	1	0	0	0	0	1	0	0	0	1	0	0	0	1	0	0	0	1	1	0	female
CG11778	2R	0	0	0	1	0	0	0	1	0	0	0	1	0	0	0	1	1	0	0	0	0	1	0	0	0	1	0	0	0	1	0	0	0	1	1	0	male
CG11779	3R	0	0	0	1	0	0	0	1	0	0	0	1	0	0	0	1	1	1	0	0	0	1	0	0	0	1	0	0	0	1	0	0	0	1	1	1	male
CG11781	3R	0	0	0	1	0	1	0	1	0	1	0	1	0	1	0	0	1	0	0	0	0	1	0	1	0	1	0	1	0	1	0	1	0	0	1	0	female
CG11784	2R	0	0	0	1	0	0	0	1	0	0	0	1	0	0	0	1	1	0	0	0	0	1	0	0	0	1	0	0	0	1	0	0	0	1	1	0	female
CG11786	3R	0	1	0	0	0	0	0	0	0	0	0	0	0	0	0	0	0	0	0	1	0	0	0	0	0	0	0	0	0	0	0	0	0	0	0	0	equal
CG11788	2R	0	0	0	1	0	0	0	1	0	0	0	1	0	0	0	1	1	0	0	0	0	1	0	0	0	1	0	0	0	1	0	0	0	1	1	0	female
CG11790	3R	0	0	0	0	0	0	0	0	0	0	0	0	0	0	0	0	1	1	0	0	0	0	0	0	0	0	0	0	0	0	0	0	0	0	1	1	female
CG11791	3R	0	1	0	1	0	1	0	1	0	0	0	1	0	1	0	1	1	1	0	1	0	1	0	1	0	1	0	0	0	1	0	0	0	1	1	0	male
CG11796	3L	1	0	0	1	1	0	0	1	1	0	1	1	1	0	0	1	1	0	1	0	0	1	1	0	0	1	1	0	1	1	1	0	0	1	1	0	male
CG11802	X	0	0	0	1	0	0	0	1	0	0	0	1	0	0	0	1	1	1	0	0	0	1	0	0	0	1	0	0	0	1	0	0	0	1	1	1	female
CG11807	2R	0	0	0	1	0	0	0	1	0	0	0	1	0	0	0	1	1	1	0	0	0	1	0	0	0	1	0	0	0	1	0	0	0	1	1	1	female
CG11808	2R	0	0	0	0	0	0	0	1	0	0	0	0	0	0	0	0	1	0	0	0	0	0	0	0	0	1	0	0	0	0	0	0	0	0	1	0	female
CG11811	3L	0	0	0	1	0	0	0	1	0	0	0	1	0	0	0	1	1	1	0	0	0	1	0	0	0	1	0	0	0	1	0	0	0	1	1	1	female
CG11814	3L	0	1	0	0	0	0	0	0	0	0	0	0	0	0	0	0	0	1	0	1	0	0	0	0	0	0	0	0	0	0	0	0	0	0	0	1	equal
CG11815	3L	0	0	0	1	0	0	0	1	0	1	0	1	0	0	0	1	1	0	0	0	0	1	0	0	0	1	0	1	0	1	0	0	0	1	1	0	male
CG11816	X	0	0	0	0	0	0	0	0	0	0	0	0	1	0	0	1	1	1	0	0	0	0	0	0	0	0	0	0	0	0	1	0	0	1	1	1	female
CG11820	3R	0	0	0	1	0	0	0	1	0	0	0	1	1	0	0	1	1	1	0	0	0	1	0	0	0	1	0	0	0	1	1	0	0	1	1	1	female
CG11825	2R	1	0	0	1	1	0	0	1	1	0	0	1	1	0	0	1	1	1	1	0	0	1	1	0	0	1	1	0	0	1	1	0	0	1	1	1	female
CG11828	3R	0	0	0	0	0	0	0	0	0	0	0	0	1	0	0	0	0	0	0	0	0	0	0	0	0	0	0	0	0	0	1	0	0	0	0	0	equal
CG11835	2L	0	0	0	1	0	0	0	1	0	0	0	1	1	0	0	1	1	0	0	0	0	1	0	0	0	1	0	0	0	1	1	0	0	1	1	0	male
CG11836	3R	0	0	0	1	0	0	0	1	0	0	0	1	0	0	0	1	1	1	0	0	0	1	0	0	0	1	0	0	0	1	0	0	0	1	1	1	female
CG11837	3R	0	0	0	1	0	0	0	1	0	0	0	1	0	0	0	1	1	1	0	0	0	1	0	0	0	1	0	0	0	1	0	0	0	1	1	1	female
CG11839	3R	0	0	0	1	0	0	0	1	0	0	0	1	0	0	1	1	1	1	0	0	0	1	0	0	0	1	0	0	0	1	0	0	1	1	1	1	female
CG11841	3R	0	1	0	1	0	0	0	1	0	0	0	1	0	0	0	1	1	0	0	1	0	1	0	0	0	1	0	0	0	1	0	0	0	1	1	0	male
CG11842	3R	0	0	0	1	0	0	0	1	0	0	0	0	0	0	0	1	1	1	0	0	0	1	0	0	0	1	0	0	0	0	0	0	0	1	1	1	male
CG11843	3R	0	0	0	0	0	0	0	1	0	0	0	1	0	0	0	1	1	1	0	0	0	0	0	0	0	1	0	0	0	0	0	0	0	1	1	0	female
CG11844	3R	0	0	0	1	0	0	0	1	0	0	0	1	0	0	0	1	1	0	0	0	0	1	0	0	0	1	0	0	0	1	0	0	0	1	1	0	female
CG11848	3R	0	0	0	0	0	0	0	0	0	0	0	0	1	0	0	1	0	1	0	0	0	0	0	0	0	0	0	0	0	0	1	0	0	1	0	1	equal
CG11851	3R	0	0	0	1	0	0	0	1	0	0	0	1	0	0	0	1	1	1	0	0	0	1	0	0	0	1	0	0	0	1	0	0	0	1	1	1	female
CG11852	3R	0	0	0	0	0	0	0	0	0	0	0	0	0	0	0	0	0	1	0	0	0	0	0	0	0	0	0	0	0	0	0	0	0	0	0	1	equal
CG11854	3R	0	0	0	0	0	0	0	0	0	0	0	0	1	0	0	0	0	1	0	0	0	0	0	0	0	0	0	0	0	0	0	0	0	0	0	1	equal
CG11857	3R	0	0	0	0	0	0	0	1	0	0	0	0	0	0	0	0	1	0	0	0	0	0	0	0	0	1	0	0	0	0	0	0	0	0	1	0	female
CG11858	3R	0	0	0	0	0	0	0	0	0	0	0	0	0	0	0	0	1	1	0	0	0	0	0	0	0	0	0	0	0	0	0	0	0	0	1	1	female
CG11859	3R	0	0	0	1	0	0	0	1	0	0	0	1	0	0	1	1	1	1	0	0	0	1	0	0	0	1	0	0	0	1	0	0	1	1	1	1	female
CG11864	2L	0	1	0	1	0	1	0	1	0	1	0	1	1	1	0	1	1	1	0	1	0	1	0	1	0	1	0	1	0	1	1	1	0	1	1	1	male
CG11865	2L	0	0	0	0	0	0	0	0	0	0	0	0	1	0	0	1	1	1	0	0	0	0	0	0	0	0	0	0	0	0	0	0	0	1	1	1	female
CG11866	2R	0	0	0	1	0	0	0	1	0	0	0	1	0	0	0	1	1	0	0	0	0	1	0	0	0	1	0	0	0	1	0	0	0	1	1	0	female
CG11870	3R	0	0	0	1	0	0	0	1	0	0	0	1	0	0	0	1	1	0	0	0	0	1	0	0	0	1	0	0	0	1	0	0	0	1	1	0	male
CG11872	3R	1	0	0	1	1	1	0	1	0	1	0	1	1	1	0	1	1	0	1	0	0	1	1	1	0	1	0	0	0	1	1	1	0	1	1	0	male
CG11873	3R	1	0	0	1	0	0	0	1	0	0	0	1	0	0	0	1	1	0	1	0	0	1	0	0	0	1	0	0	0	1	0	0	0	1	1	0	female
CG11874	3R	0	0	0	1	0	0	0	1	0	0	0	1	0	0	0	1	1	1	0	0	0	1	0	0	0	1	0	0	0	1	0	0	0	1	1	1	female
CG11875	3R	0	0	0	1	0	1	0	1	1	0	0	1	0	1	0	1	1	0	0	0	0	1	0	1	0	1	0	0	0	1	0	1	0	1	1	0	female
CG11876	3R	0	0	0	1	0	0	0	1	0	0	0	1	1	0	0	1	1	1	0	0	0	1	0	0	0	1	0	0	0	1	1	0	0	1	1	1	male
CG11877	3R	0	0	0	1	0	0	0	1	0	0	0	1	0	0	0	1	1	0	0	0	0	1	0	0	0	0	0	0	0	1	0	0	0	1	1	0	male
CG11878	3R	0	1	0	1	0	0	0	1	0	0	0	1	0	0	0	1	1	0	0	1	0	1	0	0	0	1	0	0	0	1	0	0	0	1	1	0	male
CG11880	3R	0	0	0	0	0	0	0	1	0	0	0	0	0	0	0	0	1	1	0	0	0	0	0	0	0	1	0	0	0	0	0	0	0	0	1	1	female
CG11882	3R	0	0	0	0	0	1	0	1	0	0	0	0	0	0	0	0	1	0	0	0	0	0	0	1	0	1	0	0	0	0	0	0	0	0	1	0	female
CG11883	2R	0	0	0	0	0	0	0	0	0	0	0	0	0	0	0	0	0	0	0	0	0	0	0	0	0	0	0	0	0	0	0	0	0	0	0	0	equal
CG11885	2L	0	0	0	1	0	0	0	1	0	0	0	1	0	0	0	1	1	0	0	0	0	1	0	0	0	1	0	0	0	1	0	0	0	1	1	0	female
CG11889	3R	0	0	0	1	0	0	0	1	0	0	0	1	0	0	0	1	1	0	0	0	0	1	0	0	0	1	0	0	0	1	0	0	0	1	1	0	male
CG11891	3R	0	0	0	1	0	0	0	1	0	0	0	1	0	0	0	1	1	0	0	0	0	1	0	0	0	1	0	0	0	1	0	0	0	1	1	0	male
CG11892	3R	0	0	0	1	0	0	0	1	0	0	0	1	0	0	0	1	1	0	0	0	0	1	0	0	0	1	0	0	0	1	0	0	0	1	1	0	male
CG11893	3R	0	0	0	1	0	1	0	1	0	1	0	0	0	1	0	0	1	0	0	0	0	0	0	1	0	1	0	1	0	0	0	1	0	0	1	0	male
CG11896	3R	0	0	0	1	0	0	0	1	0	0	0	1	0	0	0	1	1	0	0	0	0	1	0	0	0	1	0	0	0	1	0	0	0	1	1	0	male
CG11897	3R	0	1	0	1	0	0	0	1	0	0	0	1	0	0	0	1	1	0	0	0	0	1	0	0	0	1	0	0	0	1	0	0	0	1	1	0	female
CG11898	3R	0	1	0	0	0	0	0	0	0	0	0	0	0	0	0	0	0	0	0	0	0	0	0	0	0	0	0	0	0	0	0	0	0	0	0	0	equal
CG11899	3R	0	0	0	0	0	0	0	0	0	0	0	0	0	0	0	0	1	0	0	0	0	0	0	0	0	0	0	0	0	0	0	0	0	0	1	0	female
CG11900	3R	0	0	0	0	0	0	0	1	0	0	0	0	0	0	0	1	1	0	0	0	0	0	0	0	0	1	0	0	0	0	0	0	0	1	1	0	female
CG11902	3R	0	0	0	0	0	0	0	0	0	0	0	0	0	0	0	0	1	0	0	0	0	0	0	0	0	0	0	0	0	0	0	0	0	0	1	0	female
CG11905	3L	0	0	0	1	0	1	0	1	0	0	0	1	0	0	0	1	1	0	0	0	0	1	0	0	0	1	0	0	0	1	0	0	0	1	1	0	female
CG11906	2R	0	0	0	1	0	0	0	1	0	0	0	1	0	0	0	1	1	0	0	0	0	1	0	0	0	1	0	0	0	1	0	0	0	1	1	0	female
CG11910	3R	0	0	0	1	0	0	0	1	0	0	0	1	0	0	0	1	1	0	0	0	0	1	0	0	0	1	0	0	0	1	0	0	0	1	1	0	male
CG11911	2L	1	1	0	1	1	1	0	1	0	1	0	1	1	1	0	1	1	1	1	1	0	1	1	1	0	1	0	0	0	1	1	1	0	1	1	1	female
CG11912	2L	0	0	0	1	0	0	0	1	0	0	0	1	0	0	0	1	1	0	0	0	0	1	0	0	0	0	0	0	0	1	0	0	0	1	1	0	female
CG11913	3R	0	0	0	1	0	0	0	1	0	0	0	1	0	0	0	1	1	0	0	0	0	1	0	0	0	1	0	0	0	1	0	0	0	1	1	0	male
CG11917		0	0	0	0	0	0	0	0	0	0	0	0	1	0	0	1	1	1	0	0	0	0	0	0	0	0	0	0	0	0	1	0	0	1	1	1	female
CG11919	2R	0	0	0	0	0	0	0	0	0	0	0	0	1	0	0	0	1	0	0	0	0	0	0	0	0	0	0	0	0	0	0	0	0	0	1	0	male
CG11920	3R	0	0	0	1	0	0	0	1	0	0	0	1	0	0	0	1	1	0	0	0	0	1	0	0	0	1	0	0	0	1	0	0	0	1	1	0	female
CG11926	2L	0	0	0	1	0	0	0	1	0	0	0	0	0	0	0	1	1	0	0	0	0	1	0	0	0	1	0	0	0	0	0	0	0	1	1	0	female
CG11927	2L	0	0	0	0	0	0	0	0	0	0	0	1	0	0	0	0	1	1	0	0	0	0	0	0	0	0	0	0	0	0	0	0	0	0	1	1	male
CG11929	2L	0	0	0	1	0	1	0	0	0	0	0	1	0	1	0	0	1	0	0	0	0	1	0	1	0	0	0	0	0	1	0	1	0	0	1	0	male
CG1193	3R	0	0	0	1	0	1	0	1	0	0	0	1	1	0	0	1	1	0	0	0	0	1	0	1	0	1	0	0	0	1	1	0	0	1	1	0	male
CG11943	X	0	0	0	1	0	0	0	1	0	0	0	1	0	0	0	1	1	1	0	0	0	1	0	0	0	1	0	0	0	1	0	0	0	1	1	1	female
CG11951	3R	0	0	0	0	0	0	0	0	0	0	0	0	1	0	0	1	0	1	0	0	0	0	0	0	0	0	0	0	0	0	1	0	0	1	0	1	equal
CG11961	2R	0	1	0	0	0	0	0	0	0	0	0	0	0	0	0	0	1	0	0	1	0	0	0	0	0	0	0	0	0	0	0	0	0	0	1	0	male
CG11963	3R	0	0	0	1	0	0	0	1	0	0	0	1	0	0	0	1	1	0	0	0	0	1	0	0	0	1	0	0	0	1	0	0	0	1	1	0	male
CG11964	3R	0	0	0	1	0	0	0	1	0	0	0	1	0	0	0	1	1	0	0	0	0	1	0	0	0	1	0	0	0	1	0	0	0	1	1	0	male
CG11966	3R	0	0	0	0	0	0	0	0	0	0	0	0	0	0	0	0	0	0	0	0	0	0	0	0	0	0	0	0	0	0	0	0	0	0	0	0	equal
CG11967	3R	0	0	0	1	0	0	0	1	0	0	0	1	0	0	0	1	1	0	0	0	0	1	0	0	0	1	0	0	0	1	0	0	0	1	1	0	female
CG11968	3R	0	0	0	1	0	0	0	1	0	0	0	1	0	0	0	1	1	0	0	0	0	1	0	0	0	1	0	0	0	1	0	0	0	1	1	0	female
CG11970	3R	0	0	0	1	0	0	0	1	0	0	0	1	0	0	0	1	1	0	0	0	0	1	0	0	0	1	0	0	0	1	0	0	0	1	1	0	female
CG11975	3R	0	1	0	0	0	1	0	1	0	0	0	0	0	0	0	0	1	1	0	1	0	0	0	0	0	1	0	0	0	0	0	0	0	0	1	1	female
CG11977	3R	0	0	0	0	0	0	0	0	0	0	0	0	1	0	0	0	0	1	0	0	0	0	0	0	0	0	0	0	0	0	1	0	0	0	0	1	equal
CG11980	3R	0	0	0	1	0	0	0	1	0	0	0	1	0	0	0	1	1	1	0	0	0	1	0	0	0	1	0	0	0	1	0	0	0	1	1	1	female
CG11982	3R	0	1	0	0	0	0	0	0	0	0	0	1	0	0	0	0	1	1	0	1	0	0	0	0	0	0	0	0	0	1	0	0	0	0	1	1	male
CG11983	3R	1	0	0	0	0	0	0	0	0	0	0	0	1	0	0	0	0	1	1	0	0	0	0	0	0	0	0	0	0	0	1	0	0	0	0	1	equal
CG11984	3R	0	0	0	0	0	0	0	0	0	0	0	0	0	0	0	0	1	0	0	0	0	0	0	0	0	0	0	0	0	0	0	0	0	0	0	0	equal
CG11985	3R	0	0	0	1	0	0	0	1	0	0	0	1	0	0	0	1	1	1	0	0	0	1	0	0	0	1	0	0	0	1	0	0	0	1	1	1	female
CG11986	3R	0	0	0	1	0	0	0	1	0	0	0	1	0	0	0	1	1	0	0	0	0	1	0	0	0	1	0	0	0	1	0	0	0	1	1	0	female
CG11997	3R	0	0	0	0	0	0	0	0	0	0	0	0	1	0	0	0	0	1	0	0	0	0	0	0	0	0	0	0	0	0	1	0	0	0	0	1	equal
CG11999	3R	0	0	0	1	0	0	0	1	0	0	0	0	0	0	0	0	1	0	0	0	0	1	0	0	0	1	0	0	0	0	0	0	0	0	1	0	female
CG12001	3R	0	0	0	1	0	0	0	0	0	0	0	1	0	0	0	0	1	0	0	0	0	1	0	0	0	0	0	0	0	1	0	0	0	0	1	0	male
CG12003	3L	0	0	0	1	0	0	0	0	0	0	0	1	0	0	0	0	1	0	0	0	0	1	0	0	0	0	0	0	0	1	0	0	0	0	1	0	female
CG12004	3L	0	0	0	1	0	0	0	1	0	0	0	1	1	0	0	1	1	1	0	0	0	1	0	0	0	1	0	0	0	1	1	0	0	1	1	0	male
CG12006	3L	0	0	0	1	0	0	0	1	0	0	0	1	0	0	0	1	1	1	0	0	0	1	0	0	0	1	0	0	0	1	0	0	0	1	1	0	female
CG12007	3R	0	0	0	1	0	0	0	1	0	0	0	1	0	0	0	0	1	0	0	0	0	1	0	0	0	1	0	0	0	1	0	0	0	0	1	0	female
CG12009	3L	0	0	0	0	0	0	0	1	0	0	0	1	0	0	0	1	1	1	0	0	0	0	0	0	0	1	0	0	0	1	0	0	0	1	1	1	female
CG12010	3L	0	0	0	0	0	0	0	0	0	0	0	0	0	0	0	0	0	0	0	0	0	0	0	0	0	0	0	0	0	0	0	0	0	0	0	0	equal
CG12011	3L	0	0	0	0	0	0	0	0	0	0	0	0	0	0	0	0	1	0	0	0	0	0	0	0	0	0	0	0	0	0	0	0	0	0	1	0	female
CG12012	3L	0	0	0	0	0	0	0	0	0	0	0	0	1	0	0	0	0	0	0	0	0	0	0	0	0	0	0	0	0	0	1	0	0	0	0	0	equal
CG12014	3L	0	0	0	0	0	0	0	0	0	0	0	0	0	0	0	1	0	0	0	0	0	0	0	0	0	0	0	0	0	0	0	0	0	1	0	0	equal
CG12016	3L	0	0	0	0	0	0	0	0	0	0	0	0	1	0	0	0	0	1	0	0	0	0	0	0	0	0	0	0	0	0	0	0	0	0	0	1	equal
CG12017	3L	0	0	0	0	0	0	0	0	0	0	0	0	1	0	0	1	1	1	0	0	0	0	0	0	0	0	0	0	0	0	1	0	0	1	1	1	female
CG12018	3L	0	0	0	1	0	0	0	1	0	0	0	1	0	0	0	1	1	0	0	0	0	1	0	0	0	1	0	0	0	1	0	0	0	1	1	0	female
CG12020	3L	0	0	0	1	0	0	0	1	0	0	0	1	0	0	0	1	1	1	0	0	0	1	0	0	0	1	0	0	0	1	0	0	0	1	1	0	male
CG12024	3L	0	0	0	1	0	0	0	1	0	0	0	1	0	0	0	1	1	1	0	0	0	1	0	0	0	1	0	0	0	1	0	0	0	0	1	0	female
CG12025	3L	0	0	0	0	0	0	1	0	0	0	0	0	0	0	0	0	0	1	0	0	0	0	0	0	1	0	0	0	0	0	0	0	0	0	0	1	equal
CG12026	3L	0	1	0	1	0	0	0	0	0	0	0	0	0	0	0	0	0	0	0	1	0	1	0	0	0	0	0	0	0	0	0	0	0	0	0	0	equal
CG12027	3L	0	0	0	1	0	0	0	1	0	0	0	1	0	0	0	1	1	0	0	0	0	1	0	0	0	1	0	0	0	1	0	0	0	1	1	0	male
CG12029	3L	0	0	0	0	0	0	0	0	0	0	0	0	1	0	1	0	0	0	0	0	0	0	0	0	0	0	0	0	0	0	1	0	1	0	0	0	equal
CG12030	3L	0	0	0	0	0	0	0	0	0	0	0	0	0	0	0	0	0	0	0	0	0	0	0	0	0	0	0	0	0	0	0	0	0	0	0	0	equal
CG12034	3L	0	0	0	1	0	0	0	1	0	0	0	0	0	0	0	0	1	0	0	0	0	1	0	0	0	1	0	0	0	0	0	0	0	0	1	0	female
CG12035	3L	0	0	0	0	0	0	0	1	1	0	0	1	0	0	0	1	1	1	0	0	0	0	0	0	0	1	1	0	0	1	0	0	0	1	1	1	male
CG12038	3L	0	1	0	1	1	0	0	0	0	0	0	0	1	0	0	0	1	1	0	1	0	1	0	0	0	0	0	0	0	0	1	0	0	0	1	1	male
CG12042	2R	0	0	0	1	0	0	0	1	0	0	0	1	0	0	0	1	1	0	0	0	0	1	0	0	0	1	0	0	0	1	0	0	0	1	1	0	female
CG12050	2L	0	0	0	1	0	0	0	1	0	0	0	1	0	0	0	1	1	0	0	0	0	1	0	0	0	1	0	0	0	1	0	0	0	1	1	0	female
CG12054	3R	0	0	0	0	0	0	1	1	0	0	0	1	1	0	0	1	1	1	0	0	0	0	0	0	1	1	0	0	0	1	1	0	0	1	1	1	female
CG12056	X	1	0	0	0	0	0	0	0	0	0	0	0	0	0	0	0	1	0	1	0	0	0	0	0	0	0	0	0	0	0	0	0	0	0	1	0	female
CG12057	X	0	0	0	0	0	0	0	1	0	1	0	1	0	0	0	1	1	0	0	0	0	0	0	0	0	1	0	0	0	1	0	0	0	1	1	0	female
CG12061	XHet	1	0	0	0	0	0	0	0	0	1	0	1	1	0	0	0	0	1	1	0	0	0	0	0	0	0	0	1	0	1	1	0	0	0	0	1	equal
CG12063	3R	0	0	0	0	0	0	0	0	0	0	0	0	1	0	0	1	1	1	0	0	0	0	0	0	0	0	0	0	0	0	1	0	0	1	1	1	female
CG12065	X	1	1	0	0	0	0	0	0	1	0	0	0	1	0	0	0	0	1	1	1	0	0	0	0	0	0	1	0	0	0	0	0	0	0	0	1	equal
CG12068	3R	0	0	1	1	1	0	0	1	0	0	0	1	0	0	0	1	1	0	0	0	1	1	1	0	0	1	0	0	0	1	0	0	0	1	1	0	female
CG12069	3R	0	0	0	1	0	1	0	1	0	0	0	1	0	0	0	1	1	0	0	0	0	1	0	1	0	1	0	0	0	1	0	0	0	1	1	0	male
CG12071	3R	0	0	0	0	0	0	0	0	0	0	0	0	0	0	0	0	1	0	0	0	0	0	0	0	0	0	0	0	0	0	0	0	0	0	1	0	male
CG12075	X	0	0	0	0	0	1	0	0	0	1	0	0	1	0	1	0	0	1	0	0	0	0	0	1	0	0	0	1	0	0	0	0	1	0	0	1	equal
CG12077	3L	0	0	0	1	0	1	0	1	0	0	0	1	0	0	0	1	1	0	0	0	0	1	0	1	0	1	0	0	0	1	0	0	0	1	1	0	female
CG12078	3L	0	0	0	0	0	0	0	0	0	0	0	1	1	0	0	0	1	1	0	0	0	0	0	0	0	0	0	0	0	0	1	0	0	0	1	1	male
CG12079	3L	0	0	0	1	0	0	0	0	0	0	0	1	0	0	0	1	1	0	0	0	0	0	0	0	0	0	0	0	0	1	0	0	0	1	1	0	male
CG1208	3R	0	0	0	1	0	0	0	1	0	0	0	1	0	0	0	1	1	0	0	0	0	1	0	0	0	1	0	0	0	1	0	0	0	1	1	0	male
CG12081	X	0	0	0	1	0	0	0	1	0	0	0	1	0	0	0	1	1	0	0	0	0	1	0	0	0	1	0	0	0	1	0	0	0	1	1	0	female
CG12082	3L	0	0	0	1	0	0	0	1	0	0	0	1	0	0	0	1	1	0	0	0	0	1	0	0	0	1	0	0	0	1	0	0	0	1	1	0	female
CG12084	3L	0	0	0	0	0	0	0	1	0	0	0	1	0	0	0	0	1	1	0	0	0	0	0	0	0	1	0	0	0	1	0	0	0	0	1	1	female
CG12090	3L	0	0	0	0	0	0	0	0	0	0	0	0	0	0	0	0	1	0	0	0	0	0	0	0	0	0	0	0	0	0	0	0	0	0	1	0	male
CG12091	3L	0	0	0	0	0	0	0	0	0	0	0	0	0	0	0	0	0	1	0	0	0	0	0	0	0	0	0	0	0	0	0	0	0	0	0	1	equal
CG12093	3L	0	0	0	1	0	0	0	1	0	0	0	1	0	0	0	1	1	0	0	0	0	1	0	0	0	1	0	0	0	1	0	0	0	1	1	0	female
CG12096	X	0	0	0	0	0	0	0	1	0	0	0	1	1	0	0	0	1	1	0	0	0	0	0	0	0	1	0	0	0	1	1	0	0	0	1	1	female
CG12099	3L	0	0	0	0	0	0	0	0	0	0	0	0	0	0	0	0	0	0	0	0	0	0	0	0	0	0	0	0	0	0	0	0	0	0	0	0	equal
CG12104	3L	0	0	0	1	0	0	0	1	0	0	0	1	0	0	0	1	1	0	0	0	0	1	0	0	0	1	0	0	0	1	0	0	0	1	1	0	female
CG12105	3L	0	0	0	1	0	0	0	1	0	0	0	1	0	0	0	1	1	0	0	0	0	1	0	0	0	1	0	0	0	1	0	0	0	1	1	0	male
CG12106	X	1	0	0	0	1	0	0	0	1	0	0	1	0	0	0	0	1	1	1	0	0	0	1	0	0	0	1	0	0	1	0	0	0	0	1	1	male
CG12107	2R	0	0	0	1	0	0	0	1	0	0	0	1	0	0	0	1	1	0	0	0	0	1	0	0	0	1	0	0	0	1	0	0	0	1	1	0	female
CG12111	X	0	1	0	1	0	1	0	1	0	0	0	1	1	1	0	0	1	1	0	1	0	1	0	1	0	1	0	0	0	1	1	1	0	0	1	1	male
CG12112	X	1	0	0	1	1	0	0	1	1	0	0	1	1	0	0	1	1	1	1	0	0	1	1	0	0	1	1	0	0	1	1	0	0	1	1	1	female
CG12115	X	0	0	0	0	0	0	0	0	0	0	0	0	0	0	0	0	1	0	0	0	0	0	0	0	0	0	0	0	0	0	0	0	0	0	1	0	female
CG12116	X	1	1	0	0	1	1	1	0	0	0	0	0	0	1	0	0	0	0	1	1	0	0	1	1	1	0	0	0	0	0	0	1	0	0	0	0	equal
CG12118	X	0	1	0	1	0	1	0	1	0	0	0	1	0	1	0	1	1	0	0	1	0	1	0	1	0	1	0	0	0	1	0	0	0	1	1	0	male
CG12119	X	0	0	0	1	0	0	0	0	0	0	0	0	0	0	0	0	1	0	0	0	0	1	0	0	0	0	0	0	0	0	0	0	0	0	1	0	female
CG12121	X	1	0	0	0	0	0	0	1	1	0	0	1	1	0	0	1	1	1	1	0	0	0	0	0	0	1	1	0	0	1	1	0	0	1	1	1	female
CG12123	X	0	0	0	1	0	0	0	1	0	0	0	1	0	0	0	1	1	0	0	0	0	1	0	0	0	1	0	0	0	1	0	0	0	1	1	0	female
CG12125	X	0	0	0	1	0	0	0	1	0	0	0	1	0	0	0	1	1	1	0	0	0	1	0	0	0	1	0	0	0	1	0	0	0	1	1	1	female
CG12126	2R	0	1	0	1	0	1	0	1	0	0	0	1	0	1	0	1	1	1	0	1	0	1	0	1	0	1	0	0	0	1	0	1	0	1	1	1	male
CG12128	2R	0	0	0	1	0	0	0	1	0	0	0	1	0	0	0	1	1	0	0	0	0	1	0	0	0	1	0	0	0	1	0	0	0	1	1	0	female
CG12129	2R	0	0	0	1	0	0	0	1	0	0	0	1	0	0	0	1	1	0	0	0	0	1	0	0	0	1	0	0	0	1	0	0	0	1	1	0	female
CG1213	3R	0	0	0	0	0	0	0	1	0	0	0	1	0	0	0	0	1	0	0	0	0	0	0	0	0	1	0	0	0	1	0	0	0	0	1	0	male
CG12133	2R	0	0	0	0	0	0	0	0	0	0	0	0	0	0	0	0	1	1	0	0	0	0	0	0	0	0	0	0	0	0	0	0	0	0	1	1	female
CG12134	2R	0	0	0	1	0	0	0	1	0	0	0	1	0	0	0	1	1	1	0	0	0	1	0	0	0	1	0	0	0	1	0	0	0	1	1	1	female
CG12140	2R	0	0	0	0	0	0	0	0	0	0	0	0	0	0	0	0	0	0	0	0	0	0	0	0	0	0	0	0	0	0	0	0	0	0	0	0	equal
CG12147	3R	0	0	0	0	0	0	1	0	0	0	0	0	0	0	0	0	0	1	0	0	0	0	0	0	1	0	0	0	0	0	0	0	0	0	0	1	equal
CG12155	X	0	0	0	1	0	0	0	1	0	0	0	1	0	0	0	1	1	0	0	0	0	1	0	0	0	1	0	0	0	1	0	0	0	1	1	0	female
CG12158	2R	0	0	0	1	0	0	0	1	0	0	0	1	0	0	0	1	1	0	0	0	0	1	0	0	0	1	0	0	0	1	0	0	0	1	1	0	male
CG12159	2R	0	0	0	0	0	0	0	0	0	0	0	0	0	0	0	0	0	0	0	0	0	0	0	0	0	0	0	0	0	0	0	0	0	0	0	0	equal
CG12161	3R	0	0	0	1	0	0	0	0	0	0	0	1	0	0	0	1	1	0	0	0	0	1	0	0	0	0	0	0	0	1	0	0	0	1	1	0	male
CG12162	3R	0	1	0	1	0	1	0	1	0	0	0	1	0	0	0	1	1	0	0	1	0	1	0	1	0	1	0	0	0	1	0	0	0	1	1	0	male
CG12164	2R	0	0	0	1	0	0	1	1	0	0	0	1	0	0	1	1	1	1	0	0	0	1	0	0	1	1	0	0	0	1	0	0	1	1	1	1	female
CG12170	3R	0	0	0	1	0	0	0	0	0	0	0	1	0	0	1	0	1	1	0	0	0	1	0	0	0	0	0	0	0	1	0	0	1	0	1	1	female
CG12171	3R	0	0	0	1	0	0	0	1	0	0	0	1	0	0	0	1	1	0	0	0	0	1	0	0	0	1	0	0	0	1	0	0	0	1	1	0	female
CG12173	3R	0	0	0	1	0	0	0	1	0	0	0	1	0	0	0	1	1	0	0	0	0	1	0	0	0	1	0	0	0	1	0	0	0	1	1	0	female
CG12177	X	0	0	0	1	1	0	0	1	1	0	1	1	1	0	0	1	1	0	0	0	0	1	0	0	0	1	1	0	1	1	1	0	0	1	1	0	female
CG12179	X	1	0	0	0	0	0	0	0	0	0	0	1	1	0	0	1	1	0	1	0	0	0	0	0	0	0	0	0	0	1	1	0	0	1	1	0	female
CG1218	3R	0	0	0	1	0	0	0	1	0	0	0	1	0	0	0	1	1	0	0	0	0	1	0	0	0	1	0	0	0	1	0	0	0	1	1	0	female
CG12182	3L	0	0	0	0	0	0	0	1	0	0	0	1	0	0	0	1	1	1	0	0	0	0	0	0	0	1	0	0	0	1	0	0	0	1	1	1	female
CG12184	X	1	1	1	1	1	1	0	0	1	1	0	0	1	1	0	0	1	1	1	1	1	0	1	1	0	0	1	1	0	0	1	1	0	0	1	1	female
CG12187	3L	0	0	0	1	0	0	1	1	0	0	0	1	0	1	1	1	1	1	0	0	0	1	0	0	0	1	0	0	0	1	0	1	1	1	1	1	male
CG12190	2R	0	0	0	0	0	0	0	0	0	1	0	0	0	0	0	0	0	1	0	0	0	0	0	0	0	0	0	1	0	0	0	0	0	0	0	1	equal
CG12194	2L	0	0	0	1	0	0	0	1	0	0	0	1	0	0	0	1	1	0	0	0	0	1	0	0	0	1	0	0	0	1	0	0	0	1	1	0	male
CG12200	X	0	0	0	0	0	0	0	0	0	0	0	0	1	0	0	0	0	1	0	0	0	0	0	0	0	0	0	0	0	0	0	0	0	0	0	0	equal
CG12201	3R	0	0	0	1	0	1	0	1	0	0	0	1	0	1	0	1	1	1	0	0	0	1	0	1	0	1	0	0	0	1	0	1	0	1	1	1	male
CG12203	X	0	0	0	1	0	0	0	1	0	0	0	1	0	0	0	1	1	1	0	0	0	1	0	0	0	1	0	0	0	1	0	0	0	1	1	1	male
CG12204	X	0	0	0	1	0	0	0	1	0	0	0	1	0	0	0	0	1	1	0	0	0	1	0	0	0	1	0	0	0	1	0	0	0	0	1	1	female
CG12206	X	0	0	0	0	0	0	0	0	1	0	0	0	0	0	0	0	0	0	0	0	0	0	0	0	0	0	1	0	0	0	0	0	0	0	0	0	equal
CG12207	3R	0	0	0	0	0	0	0	1	0	0	0	0	0	0	0	0	1	1	0	0	0	0	0	0	0	1	0	0	0	0	0	0	0	0	1	1	female
CG12209	2R	1	0	0	1	1	1	0	1	0	0	0	1	1	0	0	1	1	1	1	0	0	1	1	0	0	1	0	0	0	1	1	0	0	1	1	1	male
CG12214	2R	0	0	0	1	0	0	0	1	0	0	0	1	0	0	0	1	1	1	0	0	0	1	0	0	0	1	0	0	0	1	0	0	0	1	1	1	male
CG12219	X	0	0	0	1	0	0	0	1	0	0	0	1	0	0	0	1	1	0	0	0	0	1	0	0	0	1	0	0	0	1	0	0	0	1	1	0	female
CG12224	3R	0	1	0	0	0	0	0	0	0	0	0	0	1	0	0	1	0	1	0	1	0	0	0	0	0	0	0	0	0	0	1	0	0	1	0	1	equal
CG12229	3L	0	0	0	1	0	1	0	1	0	0	0	1	0	0	0	1	1	0	0	0	0	1	0	1	0	1	0	0	0	1	0	0	0	1	1	0	male
CG12231	X	0	0	0	0	0	0	0	0	0	0	0	0	0	0	0	0	0	0	0	0	0	0	0	0	0	0	0	0	0	0	0	0	0	0	0	0	equal
CG12236	X	1	0	0	1	0	0	1	1	0	0	0	1	0	0	0	1	1	1	1	0	0	1	0	0	1	1	0	0	0	1	0	0	0	1	1	1	female
CG12237	X	0	0	0	1	0	0	0	1	0	0	0	1	0	0	0	1	1	1	0	0	0	1	0	0	0	1	0	0	0	1	0	0	0	1	1	1	female
CG12239	X	0	1	0	1	0	1	0	1	0	1	0	1	0	1	0	1	1	0	0	1	0	1	0	1	0	1	0	1	0	1	0	1	0	1	1	0	male
CG12241	3R	0	0	0	0	0	0	1	0	0	0	0	0	0	0	0	0	1	1	0	0	0	0	0	0	1	0	0	0	0	0	0	0	0	0	1	1	female
CG12252	2R	0	0	0	1	0	0	0	1	0	0	0	1	0	0	0	1	1	0	0	0	0	1	0	0	0	1	0	0	0	1	0	0	0	1	1	0	female
CG12253	2L	0	0	0	1	0	0	0	1	0	0	0	1	0	0	0	1	1	0	0	0	0	1	0	0	0	1	0	0	0	1	0	0	0	1	1	0	female
CG12256	3R	0	0	0	0	0	0	0	0	0	0	0	0	0	0	0	0	0	1	0	0	0	0	0	0	0	0	0	0	0	0	0	0	0	0	0	1	equal
CG12259	3R	0	0	0	1	0	0	0	1	0	0	0	1	0	0	0	1	1	0	0	0	0	1	0	0	0	1	0	0	0	1	0	0	0	1	1	0	female
CG12262	3L	0	0	0	0	0	0	0	0	0	0	0	0	0	0	0	0	0	0	0	0	0	0	0	0	0	0	0	0	0	0	0	0	0	0	0	0	equal
CG12263	2R	0	0	0	1	0	0	0	1	0	0	0	1	0	0	0	1	1	0	0	0	0	1	0	0	0	1	0	0	0	1	0	0	0	1	1	0	female
CG12264	2L	0	0	0	0	0	0	0	0	0	0	0	0	0	0	0	0	0	0	0	0	0	0	0	0	0	0	0	0	0	0	0	0	0	0	0	0	equal
CG12267	3R	0	0	0	1	0	0	0	1	0	0	0	1	0	0	0	1	1	0	0	0	0	1	0	0	0	1	0	0	0	1	0	0	0	1	1	0	female
CG12268	3R	0	0	0	1	0	1	0	1	0	1	0	1	1	1	0	1	1	0	0	0	0	1	0	1	0	1	0	1	0	1	0	1	0	1	1	0	male
CG12269	3R	0	0	0	1	0	0	0	1	0	0	0	0	0	0	0	0	1	0	0	0	0	1	0	0	0	1	0	0	0	0	0	0	0	0	1	0	male
CG1227	3R	0	0	0	1	0	0	0	1	0	0	0	1	0	0	0	1	1	0	0	0	0	1	0	0	0	1	0	0	0	1	0	0	0	1	1	0	female
CG12272	3L	0	0	0	1	0	0	0	1	0	0	0	1	0	0	0	1	1	0	0	0	0	1	0	0	0	1	0	0	0	1	0	0	0	1	1	0	female
CG12278	3R	0	0	0	0	0	0	0	0	0	0	0	0	1	0	0	1	1	1	0	0	0	0	0	0	0	0	0	0	0	0	1	0	0	1	1	1	female
CG12279	3R	0	0	0	1	0	0	0	1	0	0	0	0	0	0	0	0	1	0	0	0	0	1	0	0	0	1	0	0	0	0	0	0	0	0	1	0	female
CG12288	2L	0	0	0	1	0	0	1	1	0	0	0	1	0	0	0	1	1	1	0	0	0	1	0	0	1	1	0	0	0	1	0	0	0	1	1	1	female
CG12289	3L	0	0	0	0	0	0	0	0	0	0	0	1	1	0	0	0	1	1	0	0	0	0	0	0	0	0	0	0	0	1	1	0	0	0	1	1	male
CG12290	3R	0	0	0	0	0	0	0	0	0	0	0	0	0	0	0	0	0	1	0	0	0	0	0	0	0	0	0	0	0	0	0	0	0	0	0	1	equal
CG12299	2L	0	0	0	1	0	0	0	1	0	0	0	1	0	0	0	1	1	1	0	0	0	1	0	0	0	1	0	0	0	1	0	0	0	1	1	1	female
CG12301	3L	0	0	0	1	0	0	0	1	0	0	0	1	0	0	0	1	1	0	0	0	0	1	0	0	0	1	0	0	0	1	0	0	0	1	1	0	female
CG12303	3L	0	0	0	0	0	0	0	1	0	0	0	0	0	0	0	0	1	0	0	0	0	0	0	0	0	1	0	0	0	0	0	0	0	0	1	0	female
CG12304	3L	0	0	0	1	0	0	0	1	0	0	0	1	0	0	0	1	1	0	0	0	0	1	0	0	0	1	0	0	0	1	0	0	0	1	1	0	female
CG12307	2L	0	1	0	1	0	1	0	1	0	0	0	1	0	1	0	1	1	0	0	1	0	1	0	1	0	1	0	0	0	1	0	1	0	1	1	0	male
CG12309	2R	0	0	0	1	0	0	0	1	0	0	0	1	0	0	0	1	1	0	0	0	0	1	0	0	0	1	0	0	0	1	0	0	0	1	1	0	male
CG1231	3L	0	0	0	0	0	0	0	0	0	0	0	0	1	0	0	1	1	0	0	0	0	0	0	0	0	0	0	0	0	0	1	0	0	1	1	0	female
CG12310	3L	0	0	0	1	0	0	0	1	0	0	0	1	1	0	0	0	1	0	0	0	0	1	0	0	0	1	0	0	0	1	1	0	0	0	1	0	male
CG12316	3L	0	0	0	1	0	0	0	1	0	0	0	1	0	0	0	1	1	1	0	0	0	1	0	0	0	1	0	0	0	1	0	0	0	1	1	1	female
CG12320	3R	0	0	0	0	0	0	0	1	0	0	0	1	0	0	0	1	1	0	0	0	0	0	0	0	0	1	0	0	0	1	0	0	0	1	1	0	female
CG12321	3R	1	1	0	0	0	0	0	0	0	0	0	0	0	0	0	0	1	0	1	0	0	0	0	0	0	0	0	0	0	0	0	0	0	0	1	0	male
CG12325	2R	0	0	0	1	0	0	0	1	0	0	0	1	0	0	1	1	1	0	0	0	0	1	0	0	0	1	0	0	0	1	0	0	1	1	1	0	female
CG1233	3L	0	0	0	1	0	0	0	1	0	0	0	1	0	0	0	1	1	0	0	0	0	1	0	0	0	1	0	0	0	1	0	0	0	1	1	0	female
CG12333	3R	0	0	0	1	0	0	0	1	0	0	0	1	0	0	0	1	1	0	0	0	0	1	0	0	0	1	0	0	0	1	0	0	0	1	1	0	female
CG12338	2R	0	0	0	0	0	0	0	0	0	0	0	1	0	0	0	1	1	0	0	0	0	0	0	0	0	0	0	0	0	1	0	0	0	1	1	0	male
CG1234	3R	0	0	0	1	0	0	0	1	0	0	0	1	0	0	0	1	1	0	0	0	0	1	0	0	0	1	0	0	0	1	0	0	0	1	1	0	female
CG12340	2R	0	0	0	1	0	0	0	1	0	0	0	1	0	0	0	1	1	1	0	0	0	1	0	0	0	1	0	0	0	1	0	0	0	1	1	1	female
CG12341	2R	0	0	0	0	0	1	1	1	0	0	0	1	0	1	0	1	1	1	0	0	0	0	0	1	1	1	0	0	0	1	0	0	0	1	1	1	female
CG12343	2R	0	0	0	0	0	0	0	0	0	0	0	0	0	0	0	0	0	0	0	0	0	0	0	0	0	0	0	0	0	0	0	0	0	0	0	0	equal
CG12344	2R	0	0	0	0	0	0	0	0	0	0	0	0	1	0	0	0	0	1	0	0	0	0	0	0	0	0	0	0	0	0	1	0	0	0	0	1	equal
CG12347	3R	0	0	0	1	0	0	0	1	0	0	0	1	0	0	0	1	1	0	0	0	0	1	0	0	0	1	0	0	0	1	0	0	0	1	1	0	male
CG12355	3L	1	1	0	1	1	1	0	1	0	0	0	1	1	0	0	1	1	1	1	1	0	1	1	1	0	1	0	0	0	1	1	0	0	1	1	1	male
CG1236	3R	0	0	0	1	0	0	0	1	0	0	0	1	0	0	0	1	1	0	0	0	0	1	0	0	0	1	0	0	0	1	0	0	0	1	1	0	female
CG12360	3R	0	0	0	1	0	0	0	0	0	0	0	1	0	0	0	1	1	0	0	0	0	1	0	0	0	0	0	0	0	1	0	0	0	1	1	0	male
CG12362	3L	0	1	0	1	0	1	0	1	0	0	0	1	0	1	0	1	1	1	0	1	0	1	0	1	0	1	0	0	0	1	0	1	0	1	1	1	male
CG12370	2R	1	0	1	1	0	0	0	1	1	0	0	1	1	0	0	0	1	1	1	0	1	1	0	0	0	1	1	0	0	1	1	0	0	0	1	1	male
CG12374	2R	0	1	0	1	0	0	0	1	0	0	0	1	0	0	0	0	1	1	0	1	0	1	0	0	0	1	0	0	0	1	0	0	0	0	1	1	female
CG12375	2L	0	0	0	1	0	0	0	1	0	0	0	1	0	0	0	1	1	0	0	0	0	1	0	0	0	1	0	0	0	1	0	0	0	1	1	0	female
CG12376	2R	1	0	0	1	0	0	0	1	0	0	0	1	1	0	0	1	1	1	0	0	0	1	0	0	0	1	0	0	0	1	1	0	0	1	1	1	male
CG12377	3L	0	0	0	1	0	0	0	1	0	0	0	1	0	0	0	1	1	0	0	0	0	1	0	0	0	1	0	0	0	1	0	0	0	1	1	0	male
CG12378	3R	0	0	0	0	0	0	0	1	0	0	0	0	0	0	0	0	1	1	0	0	0	0	0	0	0	1	0	0	0	0	0	0	0	0	1	1	female
CG12379	X	0	0	0	0	0	0	0	0	0	0	0	0	0	0	0	0	0	0	0	0	0	0	0	0	0	0	0	0	0	0	0	0	0	0	0	0	equal
CG12384	2R	0	0	0	0	0	0	0	0	0	0	0	0	0	0	1	0	0	1	0	0	0	0	0	0	0	0	0	0	0	0	0	0	1	0	0	1	equal
CG1239	3R	0	0	0	1	0	0	0	1	0	0	0	1	0	0	0	1	1	0	0	0	0	1	0	0	0	1	0	0	0	1	0	0	0	1	1	0	female
CG12391	2R	0	0	0	0	0	0	0	1	0	0	0	0	0	0	0	0	1	1	0	0	0	0	0	0	0	1	0	0	0	0	0	0	0	0	1	1	female
CG12393	2L	0	0	0	1	0	0	0	1	0	0	0	1	0	0	0	0	1	0	0	0	0	1	0	0	0	1	0	0	0	1	0	0	0	0	1	0	female
CG12395	X	0	0	0	1	0	0	0	1	0	0	0	1	0	0	0	1	1	0	0	0	0	1	0	0	0	1	0	0	0	1	0	0	0	1	1	0	male
CG12398	X	0	1	0	1	1	1	0	1	1	1	0	1	0	1	0	0	1	0	0	1	0	0	1	1	0	1	1	1	0	1	0	1	0	0	1	0	female
CG1240	3L	0	0	0	1	0	0	0	1	0	0	0	1	0	0	0	1	1	0	0	0	0	1	0	0	0	1	0	0	0	1	0	0	0	1	1	0	female
CG12400	2L	0	0	0	1	0	0	0	0	0	0	0	1	0	0	0	1	1	0	0	0	0	1	0	0	0	0	0	0	0	1	0	0	0	1	1	0	male
CG12402	3R	0	0	0	0	0	0	0	0	0	0	0	0	0	0	0	0	0	1	0	0	0	0	0	0	0	0	0	0	0	0	0	0	0	0	0	1	equal
CG12404	2L	0	0	0	0	0	0	0	0	0	0	0	0	1	0	0	0	0	0	0	0	0	0	0	0	0	0	0	0	0	0	1	0	0	0	0	0	equal
CG12413	3R	0	0	0	1	0	0	0	1	0	0	0	0	0	0	0	0	1	0	0	0	0	1	0	0	0	1	0	0	0	0	0	0	0	0	1	0	female
CG12419	3R	0	0	0	0	0	0	0	0	0	0	0	0	0	0	1	0	0	0	0	0	0	0	0	0	0	0	0	0	0	0	0	0	1	0	0	0	equal
CG12420	3R	0	1	0	0	0	0	0	0	0	0	0	0	1	0	0	1	1	1	0	1	0	0	0	0	0	0	0	0	0	0	1	0	0	1	1	1	female
CG12423	U	0	1	0	1	0	1	0	1	0	0	0	1	0	1	0	1	1	0	0	1	0	1	0	1	0	1	0	0	0	1	0	1	0	1	1	0	male
CG12424	2R	0	0	0	1	0	0	0	0	0	0	0	1	0	0	0	1	1	0	0	0	0	1	0	0	0	0	0	0	0	1	0	0	0	1	1	0	male
CG12426	3R	0	0	0	0	0	0	0	0	0	0	0	0	1	0	0	0	0	0	0	0	0	0	0	0	0	0	0	0	0	0	1	0	0	0	0	0	equal
CG12428	3R	0	0	0	1	0	0	0	1	0	0	0	1	0	0	0	1	1	0	0	0	0	1	0	0	0	1	0	0	0	1	0	0	0	1	1	0	female
CG12432	X	0	0	0	1	0	0	0	0	0	0	0	0	1	0	1	0	0	1	0	0	0	1	0	0	0	0	0	0	0	0	1	0	1	0	0	1	equal
CG12433	X	0	1	0	0	0	0	0	0	0	0	0	0	0	0	0	0	0	0	0	1	0	0	0	0	0	0	0	0	0	0	0	0	0	0	0	0	equal
CG12436	3L	0	0	0	0	0	0	0	1	0	0	0	0	0	0	0	0	1	0	0	0	0	0	0	0	0	1	0	0	0	0	0	0	0	0	1	0	male
CG12438	2L	0	0	0	1	0	0	0	1	0	0	0	1	1	0	0	1	1	1	0	0	0	1	0	0	0	1	0	0	0	1	1	0	0	1	1	1	male
CG12439	2L	0	0	0	0	0	0	0	0	0	0	0	0	1	0	0	0	0	1	0	0	0	0	0	0	0	0	0	0	0	0	1	0	0	0	0	1	equal
CG1244	3L	0	0	0	1	0	0	0	1	0	0	0	1	0	0	0	1	1	1	0	0	0	1	0	0	0	1	0	0	0	1	0	0	0	1	1	1	female
CG12442	2R	0	1	0	0	0	0	0	0	0	0	0	0	0	0	0	0	0	1	0	1	0	0	0	0	0	0	0	0	0	0	0	0	0	0	0	1	equal
CG12446	X	0	0	0	0	0	0	0	0	0	0	0	0	0	0	0	0	0	1	0	0	0	0	0	0	0	0	0	0	0	0	0	0	0	0	0	1	equal
CG12448	2L	0	0	0	1	0	1	0	1	0	0	0	1	0	0	0	1	1	0	0	0	0	1	0	1	0	1	0	0	0	1	0	0	0	1	1	0	male
CG12455	2L	0	1	0	1	0	1	0	1	0	1	0	1	1	1	1	1	1	1	0	1	0	1	0	1	0	1	0	1	0	1	1	1	1	1	1	1	male
CG1246	3L	1	0	0	1	0	1	0	0	0	0	0	0	0	0	0	0	1	0	1	0	0	1	0	1	0	0	0	0	0	0	0	0	0	0	1	0	male
CG12460	3L	0	0	1	1	0	0	0	1	0	0	0	1	1	0	0	1	1	0	0	0	1	1	0	0	0	1	0	0	0	1	1	0	0	1	1	0	female
CG12464	2R	0	0	0	1	0	0	0	0	0	0	0	1	1	0	0	0	1	1	0	0	0	1	0	0	0	0	0	0	0	1	1	0	0	0	1	1	male
CG12466		0	0	0	0	0	0	0	0	1	1	0	0	1	0	0	1	1	1	0	0	0	0	0	0	0	0	1	1	0	0	1	0	0	1	1	1	female
CG12470	X	0	1	0	1	0	1	0	1	0	0	0	1	0	0	0	1	1	0	0	1	0	1	0	1	0	1	0	0	0	1	0	0	0	1	1	0	male
CG12477	3L	0	0	0	1	0	0	0	1	0	0	0	1	1	0	0	1	1	1	0	0	0	1	0	0	0	1	0	0	0	1	1	0	0	1	1	1	male
CG12479	X	0	0	0	1	1	0	0	1	1	0	0	1	1	0	0	1	1	1	0	0	0	1	1	0	0	1	1	0	0	1	1	0	0	1	1	1	male
CG12480	X	0	0	0	1	0	1	0	0	0	0	0	1	0	0	0	1	1	0	0	0	0	1	0	1	0	0	0	0	0	1	0	0	0	1	1	0	female
CG12481	X	0	0	0	0	0	0	0	0	0	0	0	1	0	0	0	1	1	1	0	0	0	0	0	0	0	0	0	0	0	1	0	0	0	1	1	1	female
CG12483	3L	0	0	0	0	0	0	0	0	0	0	0	0	0	0	0	0	0	0	0	0	0	0	0	0	0	0	0	0	0	0	0	0	0	0	0	0	equal
CG12484	2R	0	0	0	1	0	0	0	1	1	0	0	1	0	0	0	1	1	0	0	0	0	1	0	0	0	1	1	0	0	1	0	0	0	1	1	0	male
CG12486	3L	0	0	0	1	0	1	1	0	0	1	0	1	0	0	0	1	1	1	0	0	0	1	0	1	1	0	0	1	0	1	0	0	0	1	1	1	male
CG12490	2R	0	0	0	0	0	0	0	0	0	0	0	0	1	0	0	1	1	1	0	0	0	0	0	0	0	0	0	0	0	0	1	0	0	1	1	1	female
CG12491	2R	1	0	0	1	0	0	0	0	0	0	0	1	0	0	0	1	1	1	0	0	0	1	0	0	0	0	0	0	0	1	0	0	0	1	1	1	female
CG12493	3L	0	0	0	0	0	0	0	0	0	0	0	0	0	0	0	0	1	1	0	0	0	0	0	0	0	0	0	0	0	0	0	0	0	0	1	1	female
CG12496	X	0	0	0	1	0	0	0	0	0	0	0	1	1	0	0	1	1	1	0	0	0	0	0	0	0	0	0	0	0	1	1	0	0	1	1	1	female
CG12498	X	0	0	0	1	0	0	0	1	0	0	0	1	0	0	0	0	1	0	0	0	0	1	0	0	0	1	0	0	0	1	0	0	0	0	1	0	male
CG12499	3R	0	0	0	1	0	0	0	1	0	0	0	1	0	0	0	1	1	1	0	0	0	1	0	0	0	1	0	0	0	1	0	0	0	1	1	1	female
CG12502	3L	0	0	0	1	0	0	0	1	0	0	0	1	0	0	0	0	1	0	0	0	0	1	0	0	0	1	0	0	0	1	0	0	0	0	1	0	male
CG12506	2L	0	0	0	1	0	0	0	1	0	0	0	1	0	1	0	1	1	0	0	0	0	1	0	0	0	1	0	0	0	1	0	1	0	1	1	0	male
CG12507	X	0	0	0	0	0	0	0	0	0	0	0	0	0	0	0	1	1	1	0	0	0	0	0	0	0	0	0	0	0	0	0	0	0	1	1	1	female
CG12508	2L	0	0	0	1	0	0	0	0	1	0	0	0	0	0	0	0	1	0	0	0	0	1	0	0	0	0	1	0	0	0	0	0	0	0	1	0	male
CG12511	2L	0	1	0	1	0	1	0	1	0	0	0	1	0	0	0	1	1	0	0	1	0	1	0	1	0	1	0	0	0	1	0	0	0	1	1	0	male
CG12512	2L	0	0	0	0	0	0	0	0	0	0	0	1	0	0	0	1	1	1	0	0	0	0	0	0	0	0	0	0	0	1	0	0	0	1	1	1	male
CG12516	3R	0	0	0	1	0	0	0	1	0	0	0	1	0	0	0	1	1	0	0	0	0	1	0	0	0	1	0	0	0	1	0	0	0	1	1	0	male
CG12517	2L	0	0	0	1	0	0	0	1	0	0	0	1	0	0	0	1	1	1	0	0	0	1	0	0	0	1	0	0	0	1	0	0	0	1	1	1	female
CG12520	3L	0	0	0	0	0	0	0	0	0	0	0	0	0	0	0	0	0	0	0	0	0	0	0	0	0	0	0	0	0	0	0	0	0	0	0	0	equal
CG12521	3L	0	1	0	1	0	0	0	1	0	0	0	1	0	0	0	1	1	0	0	1	0	1	0	0	0	1	0	0	0	1	0	0	0	1	1	0	male
CG12522	3L	0	1	0	0	0	0	0	1	0	0	0	1	0	0	0	0	1	0	0	1	0	0	0	0	0	0	0	0	0	1	0	0	0	0	1	0	female
CG12523	3L	0	0	1	1	1	0	0	1	0	0	0	1	0	0	0	0	1	0	0	0	1	1	1	0	0	1	0	0	0	1	0	0	0	0	1	0	female
CG12525	3L	0	0	0	0	0	0	0	0	0	0	0	0	1	0	0	1	1	1	0	0	0	0	0	0	0	0	0	0	0	0	1	0	0	1	1	1	female
CG12531	X	0	1	0	1	0	1	0	1	0	1	0	1	1	0	0	1	1	0	0	1	0	1	0	1	0	1	0	1	0	1	1	0	0	1	1	0	male
CG12534	X	1	1	0	0	1	1	1	0	1	0	0	0	1	1	0	0	0	0	1	1	0	0	1	1	1	0	1	0	0	0	1	1	0	0	0	0	equal
CG12535	X	0	0	0	0	0	0	0	1	0	0	0	0	0	0	0	0	1	0	0	0	0	0	0	0	0	1	0	0	0	0	0	0	0	0	1	0	male
CG12538	3R	0	0	0	0	0	0	0	0	0	1	0	0	1	0	0	0	0	0	0	0	0	0	0	0	0	0	0	1	0	0	1	0	0	0	0	0	equal
CG12539	X	0	0	0	0	0	0	0	0	0	0	0	0	0	0	0	0	1	0	0	0	0	0	0	0	0	0	0	0	0	0	0	0	0	0	1	0	female
CG12540	X	0	1	0	0	0	0	0	0	0	0	0	0	0	0	0	0	1	0	0	1	0	0	0	0	0	0	0	0	0	0	0	0	0	0	1	0	female
CG12541	X	0	0	0	1	0	0	0	0	0	0	0	1	1	0	0	1	1	0	0	0	0	1	0	0	0	0	0	0	0	1	1	0	0	1	1	0	male
CG12546	3L	0	0	0	0	0	0	0	1	0	0	0	0	0	0	0	1	1	0	0	0	0	0	0	0	0	1	0	0	0	0	0	0	0	1	1	0	female
CG12547	2R	0	0	0	0	0	0	1	1	0	0	0	1	0	0	0	0	1	1	0	0	0	0	0	0	1	1	0	0	0	1	0	0	0	0	1	1	female
CG12550		0	1	0	1	0	0	0	1	0	0	0	1	0	0	0	1	1	1	0	1	0	1	0	0	0	1	0	0	0	1	0	0	0	1	1	1	male
CG12551	2R	0	0	0	1	0	0	0	0	0	0	0	1	0	0	0	1	1	0	0	0	0	1	0	0	0	0	0	0	0	1	0	0	0	1	1	0	female
CG12558	3R	0	0	0	1	0	1	0	1	0	0	0	1	1	0	0	1	1	1	0	0	0	1	0	1	0	1	0	0	0	1	1	0	0	1	1	1	male
CG12560	2L	0	0	0	0	0	0	1	0	0	0	0	1	0	0	0	1	1	0	0	0	0	0	0	0	0	0	0	0	0	1	0	0	0	1	1	0	female
CG12567	2LHet	0	0	0	1	0	0	0	1	0	0	0	1	0	0	0	1	1	1	0	0	0	1	0	0	0	1	0	0	0	1	0	0	0	1	1	1	female
CG12576	X	1	0	0	0	0	0	0	1	0	0	0	0	0	0	0	0	1	1	1	0	0	0	0	0	0	1	0	0	0	0	0	0	0	0	1	1	female
CG12581	3R	0	0	0	1	0	1	0	1	0	0	0	1	0	0	0	1	1	0	0	0	0	1	0	1	0	1	0	0	0	1	0	0	0	1	1	0	male
CG12582	3R	0	0	0	0	0	0	0	0	0	0	0	0	0	0	0	0	1	0	0	0	0	0	0	0	0	0	0	0	0	0	0	0	0	0	1	0	female
CG12586	3R	0	0	0	0	0	0	0	0	0	0	0	0	1	0	0	1	0	1	0	0	0	0	0	0	0	0	0	0	0	0	1	0	0	1	0	1	equal
CG12587	3R	0	0	0	0	0	0	0	0	0	0	0	0	0	0	0	1	1	0	0	0	0	0	0	0	0	0	0	0	0	0	0	0	0	1	1	0	female
CG12589	3R	0	1	0	1	0	0	0	1	0	0	0	1	0	1	0	1	1	0	0	1	0	1	0	0	0	1	0	0	0	1	0	0	0	1	1	0	male
CG12590	3R	0	0	0	0	0	0	0	0	0	0	0	1	1	0	0	1	1	1	0	0	0	0	0	0	0	0	0	0	0	1	1	0	0	1	1	1	female
CG12592	3R	0	0	0	1	0	0	0	1	0	0	0	1	0	0	0	1	1	1	0	0	0	1	0	0	0	1	0	0	0	1	0	0	0	1	1	1	female
CG12594	3R	0	0	0	1	0	0	0	1	0	1	0	1	1	0	0	0	1	0	0	0	0	0	0	0	0	1	0	1	0	1	1	0	0	0	1	0	male
CG12602	2L	1	0	0	0	1	0	0	0	0	0	0	0	0	0	0	1	1	0	1	0	0	0	1	0	0	0	0	0	0	0	0	0	0	1	1	0	female
CG12605	3L	0	0	0	1	0	0	0	1	0	1	0	1	0	0	0	1	1	1	0	0	0	1	0	0	0	1	0	1	0	1	0	0	0	1	1	1	male
CG12607	3L	0	0	0	0	0	0	0	0	1	0	0	1	1	0	0	0	1	0	0	0	0	0	0	0	0	0	1	0	0	1	1	0	0	0	1	0	female
CG12608	X	0	0	0	1	0	0	0	0	0	0	0	0	0	0	0	0	1	0	0	0	0	1	0	0	0	0	0	0	0	0	0	0	0	0	1	0	male
CG12609	X	0	0	0	1	0	0	0	1	0	0	0	1	0	0	0	1	1	1	0	0	0	1	0	0	0	1	0	0	0	1	0	0	0	1	1	1	male
CG12617	2L	0	0	0	1	0	1	0	1	0	0	0	1	0	0	0	1	1	0	0	0	0	1	0	1	0	1	0	0	0	1	0	0	0	1	1	0	male
CG12620	2L	0	0	0	1	0	0	0	1	0	0	0	1	0	0	0	1	1	0	0	0	0	1	0	0	0	1	0	0	0	1	0	0	0	1	1	0	male
CG12637	X	0	0	0	1	0	1	0	1	0	0	0	1	0	0	0	1	1	0	0	0	0	1	0	1	0	1	0	0	0	1	0	0	0	1	1	0	male
CG12640	X	0	0	0	0	0	0	0	0	0	0	0	0	0	0	0	1	1	0	0	0	0	0	0	0	0	0	0	0	0	0	0	0	0	1	1	0	female
CG12641	X	0	0	0	0	0	0	0	0	0	0	0	0	1	0	1	1	0	1	0	0	0	0	0	0	0	0	0	0	0	0	1	0	0	1	0	1	equal
CG12643	X	0	0	0	1	0	0	0	1	0	0	0	1	0	0	0	1	1	0	0	0	0	1	0	0	0	1	0	0	0	1	0	0	0	1	1	0	male
CG12644	X	0	0	0	0	0	0	0	1	0	0	0	1	1	0	0	1	1	0	0	0	0	0	0	0	0	1	0	0	0	1	1	0	0	1	1	0	male
CG12645	X	1	0	0	0	0	0	0	0	0	0	0	0	1	0	0	1	1	0	1	0	0	0	0	0	0	0	0	0	0	0	1	0	0	1	1	0	female
CG1265	3L	0	0	0	1	0	0	0	1	0	0	0	1	0	0	0	1	1	0	0	0	0	1	0	0	0	1	0	0	0	1	0	0	0	1	1	0	male
CG12655	X	0	0	0	0	0	0	0	0	0	0	0	0	1	0	0	0	0	1	0	0	0	0	0	0	0	0	0	0	0	0	0	0	0	0	0	1	equal
CG12659	X	0	0	0	1	0	0	0	1	0	0	0	1	0	0	0	1	1	0	0	0	0	1	0	0	0	1	0	0	0	1	0	0	0	1	1	0	female
CG12661	X	0	0	0	0	0	0	0	0	0	0	0	0	0	0	0	0	0	0	0	0	0	0	0	0	0	0	0	0	0	0	0	0	0	0	0	0	equal
CG12662	X	0	0	0	0	0	0	0	0	0	0	0	0	1	0	0	1	1	0	0	0	0	0	0	0	0	0	0	0	0	0	1	0	0	1	1	0	female
CG12663	X	0	0	0	0	0	0	0	0	0	0	0	0	1	0	0	1	1	1	0	0	0	0	0	0	0	0	0	0	0	0	1	0	0	1	1	1	female
CG12672	X	0	0	0	0	0	0	0	1	0	0	0	0	0	0	0	0	0	1	0	0	0	0	0	0	0	1	0	0	0	0	0	0	0	0	0	0	equal
CG12674	2L	0	0	0	1	0	0	0	1	0	0	0	1	0	0	0	1	1	0	0	0	0	1	0	0	0	1	0	0	0	1	0	0	0	1	1	0	male
CG12679	X	0	0	0	0	0	0	0	0	1	0	0	0	0	0	0	0	1	0	0	0	0	0	0	0	0	0	1	0	0	0	0	0	0	0	1	0	male
CG1268	3L	0	1	0	1	0	0	1	1	0	0	0	1	0	1	0	1	1	1	0	1	0	1	0	0	1	1	0	0	0	1	0	1	0	1	1	1	male
CG12680	X	0	0	0	0	0	0	0	0	0	0	0	1	1	0	0	0	1	0	0	0	0	0	0	0	0	0	0	0	0	1	1	0	0	0	1	0	male
CG12681	X	0	1	0	0	0	0	0	0	0	0	0	0	0	0	0	1	1	1	0	1	0	0	0	0	0	0	0	0	0	0	0	0	0	1	1	1	female
CG12682	X	0	0	0	0	0	0	0	0	0	0	0	0	1	0	0	0	1	1	0	0	0	0	0	0	0	0	0	0	0	0	1	0	0	0	1	1	male
CG12684	X	0	0	0	0	0	0	0	0	0	0	0	0	0	0	0	0	1	1	0	0	0	0	0	0	0	0	0	0	0	0	0	0	0	0	1	1	male
CG12685	X	0	0	0	0	0	0	0	0	1	0	0	0	1	0	0	0	1	0	0	0	0	0	0	0	0	0	1	0	0	0	1	0	0	0	1	0	female
CG12688	X	0	0	0	1	0	0	0	0	0	0	0	0	0	0	0	0	1	0	0	0	0	1	0	0	0	0	0	0	0	0	0	0	0	0	1	0	female
CG12689	X	0	0	0	0	0	0	0	1	0	0	0	0	0	0	0	0	0	0	0	0	0	0	0	0	0	1	0	0	0	0	0	0	0	0	0	0	equal
CG12691	X	0	0	0	1	0	1	0	1	0	1	0	1	1	1	1	1	1	1	0	0	0	1	0	1	0	1	0	1	0	1	1	1	1	1	1	1	male
CG12692	X	0	0	0	0	0	0	0	0	0	0	0	0	1	0	0	0	0	0	0	0	0	0	0	0	0	0	0	0	0	0	1	0	0	0	0	0	equal
CG12693	X	0	0	0	1	0	0	0	1	0	1	0	1	1	0	0	1	1	0	0	0	0	1	0	0	0	1	0	1	0	1	1	0	0	1	1	0	male
CG12698	X	0	0	1	1	0	0	0	1	0	1	0	1	0	0	0	0	1	0	0	0	1	1	0	0	0	1	0	1	0	1	0	0	0	0	1	0	male
CG12699	2R	0	0	0	1	0	0	0	1	0	0	0	1	0	0	0	1	1	0	0	0	0	1	0	0	0	1	0	0	0	1	0	0	0	1	1	0	male
CG12702	X	0	0	0	1	0	0	0	1	0	0	0	1	0	0	0	1	1	0	0	0	0	1	0	0	0	1	0	0	0	1	0	0	0	1	1	0	female
CG12703	X	1	0	0	0	1	1	0	0	0	0	0	0	1	1	0	0	0	1	1	0	0	0	1	1	0	0	0	0	0	0	1	1	0	0	0	1	equal
CG12708	X	0	0	0	1	0	0	0	1	0	0	0	1	1	0	0	1	1	1	0	0	0	1	0	0	0	1	0	0	0	1	0	0	0	1	1	1	female
CG1271	3L	0	0	0	0	0	0	0	0	0	0	0	1	0	0	0	0	1	0	0	0	0	0	0	0	0	0	0	0	0	1	0	0	0	0	1	0	female
CG12713	3L	0	0	0	1	0	0	0	1	0	0	0	0	0	0	0	1	1	1	0	0	0	1	0	0	0	1	0	0	0	0	0	0	0	1	1	1	female
CG12714	X	0	0	0	1	0	0	0	1	0	0	0	1	0	0	0	1	1	1	0	0	0	1	0	0	0	1	0	0	0	1	0	0	0	1	1	1	female
CG12715	X	0	0	0	0	0	0	0	0	0	0	0	0	0	0	0	0	0	0	0	0	0	0	0	0	0	0	0	0	0	0	0	0	0	0	0	0	equal
CG12716	X	0	0	0	1	0	0	0	1	0	0	0	1	0	0	0	1	1	0	0	0	0	1	0	0	0	1	0	0	0	1	0	0	0	1	1	0	female
CG12717	X	0	1	0	0	0	1	0	0	0	0	0	0	0	0	0	0	1	0	0	1	0	0	0	1	0	0	0	0	0	0	0	0	0	0	1	0	female
CG12721	X	0	0	0	1	0	0	0	1	0	0	0	1	0	0	0	1	1	0	0	0	0	1	0	0	0	1	0	0	0	1	0	0	0	1	1	0	female
CG12723	X	0	0	0	1	0	0	0	1	0	0	0	1	1	0	1	0	1	1	0	0	0	1	0	0	0	1	0	0	0	1	1	0	1	0	1	1	female
CG12725	X	0	0	0	0	0	0	0	0	0	0	0	0	1	0	0	0	1	1	0	0	0	0	0	0	0	0	0	0	0	0	1	0	0	0	0	1	equal
CG12728	X	1	0	0	1	1	0	0	1	1	0	0	1	1	0	0	1	1	1	1	0	0	1	1	0	0	1	1	0	0	1	1	0	0	1	1	1	female
CG12729	X	1	0	0	1	0	0	0	1	0	0	0	1	0	0	0	1	1	0	1	0	0	1	0	0	0	1	0	0	0	1	0	0	0	1	1	0	male
CG1273	3L	0	0	0	0	0	0	0	0	0	0	0	0	0	0	0	0	0	0	0	0	0	0	0	0	0	0	0	0	0	0	0	0	0	0	0	0	equal
CG12730	X	0	0	0	1	1	1	0	1	0	0	0	1	0	1	0	1	1	0	0	0	0	1	1	1	0	1	0	0	0	1	0	1	0	1	1	0	male
CG12734	3L	0	0	0	1	0	0	1	1	0	0	0	1	0	0	0	1	1	1	0	0	0	1	0	0	1	1	0	0	0	1	0	0	0	1	1	1	female
CG12736	2R	0	0	0	0	0	1	0	1	0	0	0	1	0	0	0	0	1	0	0	0	0	0	0	1	0	0	0	0	0	1	0	0	0	0	0	0	equal
CG12744	2R	0	0	0	1	0	0	0	1	0	0	0	1	0	0	0	1	1	0	0	0	0	1	0	0	0	1	0	0	0	1	0	0	0	1	1	0	female
CG12746	3R	0	0	0	0	0	0	0	0	0	0	0	1	0	0	0	1	1	0	0	0	0	0	0	0	0	0	0	0	0	1	0	0	0	1	1	0	male
CG1275	3L	0	0	0	0	0	0	0	0	0	0	0	0	0	0	0	0	0	1	0	0	0	0	0	0	0	0	0	0	0	0	0	0	0	0	0	1	equal
CG12753	3R	0	0	0	1	1	0	0	1	0	0	0	1	0	0	0	1	1	1	0	0	0	1	1	0	0	1	0	0	0	1	0	0	0	1	1	1	female
CG12765	2R	0	0	0	0	0	0	0	0	0	0	0	0	0	0	0	1	1	0	0	0	0	0	0	0	0	0	0	0	0	0	0	0	0	1	1	0	female
CG12766	3L	0	1	0	1	0	1	0	1	0	1	0	1	0	0	0	1	1	0	0	1	0	1	0	1	0	1	0	1	0	1	0	0	0	1	1	0	male
CG12768	3L	0	0	0	0	0	0	0	0	0	0	0	1	0	0	0	0	0	0	0	0	0	0	0	0	0	0	0	0	0	1	0	0	0	0	0	0	equal
CG12769	2R	0	0	0	1	0	0	0	1	0	1	0	0	0	0	0	1	1	0	0	0	0	1	0	0	0	1	0	1	0	0	0	0	0	1	1	0	male
CG12772	X	0	0	0	0	0	0	0	0	0	0	0	0	0	0	0	0	0	0	0	0	0	0	0	0	0	0	0	0	0	0	0	0	0	0	0	0	equal
CG12773	X	0	0	0	0	0	0	0	1	0	0	0	1	1	1	0	1	1	0	0	0	0	0	0	0	0	1	0	0	0	1	1	1	0	1	1	0	female
CG12780	2R	0	0	0	1	1	1	0	1	0	1	0	1	0	0	0	1	1	0	0	0	0	1	0	1	0	1	0	1	0	1	0	0	0	1	1	0	male
CG12782	2R	0	0	0	1	0	0	0	1	0	0	0	1	0	0	0	0	1	0	0	0	0	1	0	0	0	1	0	0	0	1	0	0	0	0	1	0	male
CG12783	3R	0	0	0	0	0	0	0	0	0	0	0	0	1	0	0	0	1	0	0	0	0	0	0	0	0	0	0	0	0	0	1	0	0	0	1	0	male
CG12784	3R	1	0	0	1	0	1	0	1	0	0	0	1	1	0	0	1	1	0	1	0	0	1	0	1	0	1	0	0	0	1	1	0	0	1	1	0	male
CG12788	X	0	0	0	1	0	0	0	1	0	0	0	1	0	0	0	1	1	1	0	0	0	1	0	0	0	1	0	0	0	1	0	0	0	1	1	1	female
CG12795	2L	0	0	0	1	0	0	0	1	0	0	0	1	0	0	0	1	1	1	0	0	0	1	0	0	0	1	0	0	0	1	0	0	0	1	1	1	female
CG12796	X	0	0	0	0	0	0	0	0	0	0	0	0	1	0	0	1	1	0	0	0	0	0	0	0	0	0	0	0	0	0	1	0	0	1	1	0	female
CG12798	3RHet	0	0	1	1	0	0	0	1	0	0	0	1	0	0	0	1	1	0	0	0	1	1	0	0	0	1	0	0	0	1	0	0	0	1	1	0	female
CG12807	3R	0	0	0	0	0	0	0	0	0	0	0	0	1	0	0	0	1	1	0	0	0	0	0	0	0	0	0	0	0	0	0	0	0	0	1	1	female
CG12811	3R	1	0	0	1	0	0	0	1	0	0	0	1	0	0	0	1	1	1	1	0	0	1	0	0	0	1	0	0	0	1	0	0	0	0	1	1	female
CG12813	3R	0	0	0	0	0	0	0	1	0	0	0	0	0	0	0	1	1	0	0	0	0	0	0	0	0	1	0	0	0	0	0	0	0	1	0	0	equal
CG12814	3R	0	0	1	1	1	0	1	1	0	0	0	1	0	0	0	1	1	0	0	0	1	1	1	0	1	1	0	0	0	1	0	0	0	1	1	0	male
CG12817	3R	0	0	0	1	0	0	0	1	0	0	0	1	0	0	0	1	1	0	0	0	0	1	0	0	0	1	0	0	0	1	0	0	0	1	1	0	male
CG12818	3R	0	0	0	1	0	0	0	1	0	0	0	1	0	0	0	1	1	0	0	0	0	1	0	0	0	1	0	0	0	1	0	0	0	1	1	0	female
CG12821	2R	0	0	0	0	0	0	0	1	0	0	0	1	0	0	0	1	1	0	0	0	0	0	0	0	0	1	0	0	0	1	0	0	0	1	1	0	female
CG12822	2R	0	0	0	0	0	0	0	1	0	0	0	1	0	0	0	0	1	0	0	0	0	0	0	0	0	1	0	0	0	1	0	0	0	0	1	0	female
CG12824	2R	0	0	0	0	0	0	0	0	0	0	0	0	0	0	0	1	0	1	0	0	0	0	0	0	0	0	0	0	0	0	0	0	0	1	0	1	equal
CG12825	2R	1	0	0	1	1	1	0	1	1	0	0	1	1	0	0	1	1	1	1	0	0	1	1	1	0	1	1	0	0	1	1	0	0	1	1	1	male
CG12826	2R	0	0	0	0	0	0	0	0	0	0	0	0	1	0	0	0	0	1	0	0	0	0	0	0	0	0	0	0	0	0	1	0	0	0	0	1	equal
CG12828	2R	0	1	0	1	0	1	0	1	0	1	0	1	0	1	0	1	1	0	0	1	0	1	0	0	0	1	0	1	0	1	0	1	0	1	1	0	male
CG12831	2R	1	0	0	1	0	0	0	1	0	0	0	1	0	0	0	1	1	1	1	0	0	1	0	0	0	1	0	0	0	1	0	0	0	1	1	1	male
CG12835	2R	0	0	0	0	0	0	0	0	0	0	0	0	0	0	0	0	0	1	0	0	0	0	0	0	0	0	0	0	0	0	0	0	0	0	0	1	equal
CG12836	2R	0	0	0	0	0	0	0	0	0	0	0	1	0	1	0	1	1	0	0	0	0	0	0	0	0	0	0	0	0	1	0	1	0	1	1	0	female
CG12842	2R	0	1	0	1	0	0	0	1	0	0	0	0	0	0	0	1	1	0	0	1	0	1	0	0	0	1	0	0	0	0	0	0	0	1	1	0	male
CG12848	2R	0	0	0	1	0	0	0	1	0	0	0	1	0	0	0	1	1	0	0	0	0	1	0	0	0	1	0	0	0	1	0	0	0	1	1	0	female
CG12849	2R	0	0	0	1	0	0	0	0	0	0	0	0	1	0	0	1	1	1	0	0	0	0	0	0	0	0	0	0	0	0	1	0	0	1	1	1	female
CG12851	2R	0	0	0	0	0	0	0	1	0	0	0	1	0	0	0	1	1	0	0	0	0	0	0	0	0	0	0	0	0	1	0	0	0	1	1	0	male
CG12853	2R	0	1	0	1	0	1	0	1	0	0	0	1	0	1	0	1	1	0	0	1	0	1	0	1	0	1	0	0	0	1	0	1	0	1	1	0	male
CG12857	2R	0	0	0	0	0	0	0	0	0	0	0	1	1	0	0	0	1	1	0	0	0	0	0	0	0	0	0	0	0	1	1	0	0	0	1	1	male
CG12858	2R	0	0	0	1	0	0	0	1	0	0	0	1	0	0	0	1	1	0	0	0	0	1	0	0	0	1	0	0	0	1	0	0	0	1	1	0	male
CG12859	2R	0	0	0	0	0	0	0	0	0	0	0	1	0	0	0	1	1	0	0	0	0	0	0	0	0	0	0	0	0	1	0	0	0	1	1	0	male
CG12860	2R	0	1	0	1	0	1	0	1	0	0	0	1	0	1	0	1	1	0	0	1	0	1	0	1	0	1	0	0	0	1	0	1	0	1	1	0	male
CG12861	2R	0	1	0	1	0	1	1	1	0	0	0	1	1	1	0	1	1	0	0	1	0	1	0	1	1	1	0	0	0	1	1	1	0	1	1	0	male
CG12862	2R	0	0	0	1	0	0	0	1	1	0	0	1	1	0	0	1	1	1	0	0	0	1	0	0	0	1	1	0	0	1	1	0	0	1	1	1	female
CG12863	2R	0	0	0	1	0	0	0	1	0	0	0	1	0	0	0	1	1	0	0	0	0	1	0	0	0	1	0	0	0	1	0	0	0	1	1	0	female
CG12865	2R	0	0	0	0	0	0	0	0	0	0	0	0	0	0	0	0	0	0	0	0	0	0	0	0	0	0	0	0	0	0	0	0	0	0	0	0	equal
CG12866	2R	0	1	0	1	0	0	0	0	0	0	0	0	1	0	0	0	1	1	0	1	0	1	0	0	0	0	0	0	0	0	1	0	0	0	1	1	male
CG12868	2R	1	1	0	1	1	1	0	0	1	1	1	1	1	1	0	1	1	0	1	1	0	1	1	1	0	0	1	1	1	1	1	1	0	1	1	0	male
CG12869	2R	1	1	0	0	0	0	0	0	0	1	0	1	1	1	0	0	1	1	1	1	0	0	0	0	0	0	0	1	0	1	1	1	0	0	1	1	male
CG1287	3R	0	1	0	1	0	1	0	1	0	0	0	1	0	1	0	1	1	0	0	1	0	1	0	1	0	1	0	0	0	1	0	1	0	1	1	0	male
CG12877	3R	0	0	0	1	0	0	1	1	0	0	0	1	0	0	0	1	1	1	0	0	0	1	0	0	0	1	0	0	0	1	0	0	0	1	1	1	female
CG12879	3R	0	0	0	1	0	0	1	1	0	0	0	1	0	0	0	0	1	1	0	0	0	1	0	0	1	1	0	0	0	1	0	0	0	0	1	1	male
CG1288	3R	0	0	0	1	0	1	1	1	0	0	0	1	0	0	0	1	1	0	0	0	0	1	0	1	0	1	0	0	0	1	0	0	0	1	1	0	male
CG12880	3R	0	0	0	0	0	0	0	0	0	0	0	0	1	0	0	1	1	0	0	0	0	0	0	0	0	0	0	0	0	0	1	0	0	1	1	0	female
CG12883	3R	0	0	0	1	0	0	0	1	0	0	0	1	0	0	0	1	1	1	0	0	0	1	0	0	0	1	0	0	0	1	0	0	0	1	1	1	female
CG12885	3R	0	0	0	0	0	1	0	0	0	0	0	1	1	0	0	1	1	0	0	0	0	0	0	0	0	0	0	0	0	1	1	0	0	1	1	0	female
CG12895	2R	0	0	0	0	0	0	0	0	0	0	0	0	0	0	0	0	0	0	0	0	0	0	0	0	0	0	0	0	0	0	0	0	0	0	0	0	equal
CG12896	2R	0	0	0	1	0	0	0	1	0	0	0	1	0	0	0	1	1	0	0	0	0	1	0	0	0	1	0	0	0	1	0	0	0	1	1	0	male
CG12898	2R	0	0	0	0	0	0	0	0	0	0	0	1	1	0	0	1	1	0	0	0	0	0	0	0	0	0	0	0	0	0	1	0	0	1	1	0	female
CG12900	2R	0	0	0	0	0	0	0	0	0	0	0	0	1	0	0	1	1	1	0	0	0	0	0	0	0	0	0	0	0	0	1	0	0	1	1	1	female
CG12902	2R	0	1	0	1	0	1	0	1	0	0	0	1	0	1	0	1	1	0	0	1	0	1	0	1	0	1	0	0	0	1	0	1	0	1	1	0	male
CG12907	2R	0	0	0	1	0	1	0	1	0	0	0	1	1	0	0	1	1	1	0	0	0	1	0	1	0	1	0	0	0	1	1	0	0	1	1	1	male
CG12909	2R	0	0	0	1	0	0	0	1	0	0	0	1	0	0	0	1	1	0	0	0	0	1	0	0	0	1	0	0	0	1	0	0	0	1	1	0	female
CG1291	3L	1	1	0	1	1	1	0	1	0	1	0	1	1	1	0	1	1	0	1	1	0	1	1	1	0	1	0	1	0	1	1	1	0	1	1	0	male
CG12910	2R	0	0	0	1	0	0	0	1	1	0	0	1	0	0	0	1	1	1	0	0	0	1	0	0	0	1	1	0	0	1	0	0	0	1	1	1	female
CG12911	2R	0	0	0	0	0	0	0	1	0	0	0	1	0	0	0	1	1	1	0	0	0	0	0	0	0	1	0	0	0	1	0	0	0	1	1	1	female
CG12912	2R	0	0	0	1	0	0	0	1	0	0	0	1	0	0	0	1	1	0	0	0	0	1	0	0	0	1	0	0	0	1	0	0	0	1	1	0	male
CG12913	2R	0	0	0	0	0	0	0	0	0	0	0	0	0	0	0	0	1	1	0	0	0	0	0	0	0	0	0	0	0	0	0	0	0	0	1	1	male
CG12914	2R	0	0	0	1	0	1	0	1	0	0	0	1	1	0	0	1	1	1	0	0	0	1	0	1	0	1	0	0	0	1	1	0	0	1	1	1	male
CG12917	2R	0	0	0	1	0	0	0	0	0	0	0	1	1	0	0	0	1	0	0	0	0	1	0	0	0	0	0	0	0	1	1	0	0	0	1	0	male
CG12918	2R	0	0	0	0	0	0	0	0	0	0	0	0	0	0	0	0	0	1	0	0	0	0	0	0	0	0	0	0	0	0	0	0	0	0	0	1	equal
CG12920	2R	0	0	0	0	0	0	0	0	0	0	0	0	0	0	0	0	0	0	0	0	0	0	0	0	0	0	0	0	0	0	0	0	0	0	0	0	equal
CG12923	2R	0	0	0	1	0	0	0	1	0	0	0	1	0	0	0	1	1	0	0	0	0	1	0	0	0	1	0	0	0	1	0	0	0	1	1	0	male
CG12926	2R	0	0	0	0	0	1	0	0	0	1	0	0	0	1	0	0	0	0	0	0	0	0	0	1	0	0	0	1	0	0	0	1	0	0	0	0	equal
CG12929	2R	0	0	0	1	0	0	0	1	0	0	0	1	0	0	0	1	1	0	0	0	0	1	0	0	0	1	0	0	0	1	0	0	0	1	1	0	female
CG12934	2R	0	0	1	0	0	0	0	0	0	0	0	1	0	0	0	0	1	0	0	0	1	0	0	0	0	0	0	0	0	0	0	0	0	0	1	0	female
CG12935	2R	0	0	0	1	0	0	0	1	0	0	0	1	0	0	0	1	1	0	0	0	0	1	0	0	0	1	0	0	0	1	0	0	0	1	1	0	female
CG12936	2R	0	0	0	1	0	0	0	1	0	0	0	1	0	0	0	1	1	0	0	0	0	1	0	0	0	1	0	0	0	1	0	0	0	1	1	0	female
CG12942	2R	0	0	0	1	0	0	0	1	0	0	0	1	0	0	0	1	1	0	0	0	0	1	0	0	0	1	0	0	0	1	0	0	0	1	1	0	female
CG12943	2R	0	0	0	0	0	0	0	0	0	0	0	0	1	0	0	0	0	1	0	0	0	0	0	0	0	0	0	0	0	0	1	0	0	0	0	1	equal
CG12945	3R	0	0	0	1	0	0	0	1	0	0	0	1	0	0	0	1	1	1	0	0	0	1	0	0	0	1	0	0	0	1	0	0	0	1	1	1	female
CG12946	3R	0	0	0	1	0	0	0	1	0	0	0	1	0	0	0	1	1	0	0	0	0	1	0	0	0	1	0	0	0	1	0	0	0	1	1	0	male
CG12947	3R	0	0	0	1	0	0	0	0	0	0	0	1	0	0	0	0	1	0	0	0	0	1	0	0	0	0	0	0	0	1	0	0	0	0	1	0	female
CG12948	3R	0	0	0	1	0	0	0	1	0	0	0	1	0	0	0	1	1	0	0	0	0	1	0	0	0	1	0	0	0	1	0	0	0	1	1	0	female
CG1295	3L	0	0	0	1	0	0	0	1	0	0	0	1	0	0	0	0	1	0	0	0	0	1	0	0	0	1	0	0	0	1	0	0	0	0	1	0	female
CG12950	3R	0	0	0	1	0	0	0	1	0	1	0	1	0	0	0	1	1	0	0	0	0	1	0	0	0	1	0	0	0	1	0	0	0	1	1	0	male
CG12951	3R	0	0	0	0	0	0	0	0	0	0	0	0	0	0	0	1	1	1	0	0	0	0	0	0	0	0	0	0	0	0	0	0	0	1	1	0	female
CG12960	2R	0	0	0	0	0	0	0	0	0	0	0	0	1	0	0	1	1	1	0	0	0	0	0	0	0	0	0	0	0	0	1	0	0	1	1	1	female
CG12963	2R	0	1	0	1	0	0	0	1	0	0	0	1	0	0	0	1	1	0	0	1	0	1	0	0	0	1	0	0	0	1	0	0	0	1	1	0	male
CG12964	2R	0	0	0	0	0	0	0	0	0	0	0	0	0	0	0	1	1	1	0	0	0	0	0	0	0	0	0	0	0	0	0	0	0	1	1	1	female
CG12970	2R	0	0	0	0	0	0	0	1	0	0	0	1	0	0	0	1	1	1	0	0	0	0	0	0	0	1	0	0	0	1	0	0	0	1	1	1	female
CG12971	3L	0	0	0	0	0	0	0	0	0	0	0	1	0	0	0	0	1	1	0	0	0	0	0	0	0	0	0	0	0	1	0	0	0	0	1	1	female
CG12972	3L	0	0	0	1	0	0	0	1	0	0	0	1	0	0	0	1	1	0	0	0	0	1	0	0	0	1	0	0	0	1	0	0	0	1	1	0	female
CG12974	3L	1	1	0	0	0	0	0	1	0	0	0	0	1	0	0	1	1	0	1	1	0	0	0	0	0	1	0	0	0	0	0	0	0	1	1	0	male
CG12975	3L	0	0	0	1	0	0	0	1	0	0	0	1	0	0	0	1	1	0	0	0	0	1	0	0	0	1	0	0	0	1	0	0	0	1	1	0	female
CG1298	2R	0	0	0	0	0	0	0	0	0	0	0	0	0	0	0	0	1	0	0	0	0	0	0	0	0	0	0	0	0	0	0	0	0	0	1	0	female
CG12983	3L	0	0	0	1	0	1	0	1	0	0	0	1	0	0	0	1	1	1	0	0	0	1	0	1	0	1	0	0	0	1	0	0	0	1	1	1	male
CG12984	3L	0	0	0	0	0	0	0	0	0	0	0	0	1	0	0	1	1	0	0	0	0	0	0	0	0	0	0	0	0	0	1	0	0	1	1	0	female
CG12985	X	0	0	0	0	0	0	0	0	0	0	0	0	0	0	0	0	0	0	0	0	0	0	0	0	0	0	0	0	0	0	0	0	0	0	0	0	equal
CG12986	X	0	0	0	0	0	1	0	0	0	0	0	0	0	0	0	0	1	1	0	0	0	0	0	1	0	0	0	0	0	0	0	0	0	0	1	1	female
CG1299	3L	0	0	1	1	0	0	0	1	0	0	0	1	0	0	0	1	1	0	0	0	1	1	0	0	0	1	0	0	0	1	0	0	0	1	1	0	male
CG12990	X	0	0	0	1	0	0	0	1	0	1	0	1	0	0	0	1	1	0	0	0	0	1	0	0	0	1	0	1	0	1	0	0	0	1	1	0	male
CG12991	X	0	0	0	1	0	0	0	1	0	0	0	1	0	0	0	0	1	0	0	0	0	1	0	0	0	1	0	0	0	1	0	0	0	0	1	0	male
CG12992	X	0	1	0	1	0	0	0	1	0	1	0	1	0	0	0	1	1	0	0	1	0	1	0	0	0	1	0	1	0	1	0	0	0	1	1	0	male
CG12993	X	0	1	0	1	0	0	0	0	0	0	0	0	0	0	0	0	0	0	0	1	0	1	0	0	0	0	0	0	0	0	0	0	0	0	0	0	equal
CG12994	X	0	0	1	0	0	0	0	0	0	0	0	0	0	0	0	0	0	0	0	0	1	0	0	0	0	0	0	0	0	0	0	0	0	0	0	0	equal
CG12995	X	0	0	0	0	0	0	0	0	0	0	0	0	0	0	0	0	0	0	0	0	0	0	0	0	0	0	0	0	0	0	0	0	0	0	0	0	equal
CG12996	X	0	0	0	0	0	0	0	0	0	0	0	1	0	0	0	0	0	0	0	0	0	0	0	0	0	0	0	0	0	1	0	0	0	0	0	0	equal
CG12998	X	0	0	0	0	0	0	0	0	0	0	0	0	0	0	0	0	0	0	0	0	0	0	0	0	0	0	0	0	0	0	0	0	0	0	0	0	equal
CG13000	X	0	0	1	0	0	0	0	1	0	0	0	1	0	0	0	1	1	0	0	0	1	0	0	0	0	0	0	0	0	1	0	0	0	1	1	0	male
CG13001	X	0	0	0	1	0	0	0	1	0	0	0	1	1	0	0	1	1	0	0	0	0	1	0	0	0	1	0	0	0	1	1	0	0	1	1	0	female
CG13002	X	0	0	0	0	0	0	0	0	0	0	0	0	0	0	0	0	0	0	0	0	0	0	0	0	0	0	0	0	0	0	0	0	0	0	0	0	equal
CG13003	X	0	0	0	1	0	0	0	1	0	0	0	1	0	0	0	0	1	1	0	0	0	1	0	0	0	1	0	0	0	1	0	0	0	0	1	1	male
CG13004	X	0	0	0	0	0	0	0	1	0	0	0	0	0	0	0	1	1	1	0	0	0	0	0	0	0	1	0	0	0	0	0	0	0	1	1	0	female
CG13005	X	1	0	0	1	1	0	0	1	0	0	0	1	1	0	0	1	1	1	1	0	0	1	1	0	0	1	0	0	0	1	1	0	0	1	1	1	female
CG13008	X	0	0	0	1	0	1	0	1	0	0	0	1	1	0	0	1	1	1	0	0	0	1	0	1	0	1	0	0	0	1	1	0	0	1	1	0	male
CG13010	X	0	1	0	1	0	0	0	1	0	0	0	1	0	1	0	1	1	0	0	1	0	1	0	0	0	1	0	0	0	1	0	1	0	1	1	0	male
CG13012	X	0	1	0	1	0	0	0	0	0	0	0	0	0	0	0	0	1	0	0	0	0	1	0	0	0	0	0	0	0	0	0	0	0	0	1	0	female
CG13014	X	0	0	0	1	0	0	0	1	0	0	0	1	0	0	0	1	1	0	0	0	0	1	0	0	0	1	0	0	0	1	0	0	0	1	1	0	female
CG13016	2R	0	0	0	1	0	0	0	1	0	0	0	1	0	0	0	1	1	0	0	0	0	1	0	0	0	1	0	0	0	1	0	0	0	1	1	0	female
CG13018	2R	0	0	0	1	0	0	0	0	0	0	0	0	0	0	0	0	0	0	0	0	0	1	0	0	0	0	0	0	0	0	0	0	0	0	0	0	equal
CG13021	X	0	0	0	0	0	0	0	0	0	0	0	0	0	0	0	0	0	1	0	0	0	0	0	0	0	0	0	0	0	0	0	0	0	0	0	1	equal
CG13022	3L	0	0	0	0	0	0	0	0	0	0	0	0	0	0	0	0	1	0	0	0	0	0	0	0	0	0	0	0	0	0	0	0	0	0	1	0	female
CG13023	3L	0	0	0	0	1	0	0	0	0	0	0	0	0	0	0	1	1	1	0	0	0	0	0	0	0	0	0	0	0	0	0	0	0	1	1	1	female
CG13024	3L	0	0	0	1	0	0	0	1	0	0	0	0	1	0	0	0	1	0	0	0	0	1	0	0	0	1	0	0	0	0	1	0	0	0	1	0	male
CG13025	3L	0	0	0	0	0	0	0	0	0	0	0	0	0	0	0	0	0	0	0	0	0	0	0	0	0	0	0	0	0	0	0	0	0	0	0	0	equal
CG13026	3L	1	0	0	0	1	1	0	0	1	0	0	0	1	1	0	0	0	0	0	0	0	0	1	1	0	0	1	0	0	0	1	1	0	0	0	0	equal
CG13027	3L	0	0	0	0	0	0	0	0	0	0	0	0	0	0	0	0	0	1	0	0	0	0	0	0	0	0	0	0	0	0	0	0	0	0	0	1	equal
CG13028	3L	0	0	0	0	0	0	0	0	0	0	0	0	1	0	0	1	1	1	0	0	0	0	0	0	0	0	0	0	0	0	1	0	0	1	1	1	female
CG13029	3L	0	0	0	0	0	0	0	0	0	0	0	0	1	0	0	0	0	1	0	0	0	0	0	0	0	0	0	0	0	0	1	0	0	0	0	1	equal
CG13031	3L	0	1	0	1	0	1	0	1	0	1	0	1	0	1	0	1	1	0	0	1	0	1	0	1	0	1	0	1	0	1	0	1	0	1	1	0	male
CG13032	3L	0	0	0	1	0	1	0	1	0	0	0	1	0	0	0	1	1	0	0	0	0	1	0	0	0	1	0	0	0	1	0	0	0	1	1	0	male
CG13033	3L	0	0	0	0	0	0	0	1	0	0	0	1	0	0	0	1	1	0	0	0	0	0	0	0	0	1	0	0	0	1	0	0	0	1	1	0	male
CG13035	3L	1	1	0	1	0	0	0	1	0	0	0	1	1	0	0	1	1	1	1	1	0	0	0	0	0	1	0	0	0	1	1	0	0	1	1	1	female
CG13036	3L	0	0	0	0	0	0	0	0	0	0	0	1	1	0	0	1	1	1	0	0	0	0	0	0	0	0	0	0	0	1	1	0	0	1	1	1	female
CG13038	3L	0	0	0	0	0	0	0	0	0	0	0	0	0	0	0	1	1	0	0	0	0	0	0	0	0	0	0	0	0	0	0	0	0	1	1	0	female
CG13039	3L	1	0	0	1	0	0	0	1	0	0	0	1	0	0	0	1	1	1	1	0	0	1	0	0	0	1	0	0	0	1	0	0	0	1	1	1	male
CG1304	X	0	0	0	0	0	1	0	0	0	0	0	0	0	0	0	0	1	1	0	0	0	0	0	1	0	0	0	0	0	0	0	0	0	0	1	1	female
CG13040	3L	0	0	0	1	0	0	0	1	0	0	0	1	0	0	0	1	1	0	0	0	0	1	0	0	0	1	0	0	0	1	0	0	0	1	1	0	male
CG13041	3L	0	0	0	0	0	0	0	0	0	0	0	0	1	0	0	1	1	1	0	0	0	0	0	0	0	0	0	0	0	0	1	0	0	1	1	1	female
CG13042	3L	0	0	0	0	0	0	0	0	0	0	0	0	0	0	0	0	0	1	0	0	0	0	0	0	0	0	0	0	0	0	0	0	0	0	0	1	equal
CG13043	3L	0	0	0	1	0	0	0	1	0	0	0	1	0	0	0	0	1	0	0	0	0	0	0	0	0	1	0	0	0	1	0	0	0	0	1	0	female
CG13044	3L	0	0	0	0	0	0	0	0	0	0	0	0	1	0	0	1	1	1	0	0	0	0	0	0	0	0	0	0	0	0	1	0	0	1	1	1	male
CG13045	3L	0	0	0	0	0	0	0	0	0	0	0	0	1	0	0	1	1	1	0	0	0	0	0	0	0	0	0	0	0	0	1	0	0	1	1	1	female
CG13046	3L	0	0	0	0	0	0	0	0	0	0	0	0	1	1	0	0	0	1	0	0	0	0	0	0	0	0	0	0	0	0	1	1	0	0	0	1	equal
CG13047	3L	0	0	0	0	0	0	0	0	0	0	0	0	1	0	0	0	0	1	0	0	0	0	0	0	0	0	0	0	0	0	1	0	0	0	0	1	equal
CG13048	3L	0	1	0	0	0	0	0	0	0	0	0	0	0	0	0	1	1	0	0	1	0	0	0	0	0	0	0	0	0	0	0	0	0	0	1	0	female
CG13049	3L	0	0	0	1	0	0	0	1	0	0	0	1	0	0	0	0	1	0	0	0	0	1	0	0	0	1	0	0	0	1	0	0	0	0	1	0	female
CG13050	3L	0	0	0	0	0	0	0	0	0	0	0	1	0	0	0	1	1	0	0	0	0	0	0	0	0	0	0	0	0	1	0	0	0	1	1	0	female
CG13053	3L	0	1	0	0	0	1	0	0	0	0	0	0	0	0	1	0	0	0	0	1	0	0	0	1	0	0	0	0	0	0	0	0	1	0	0	0	equal
CG13054	3L	0	1	0	0	0	0	0	0	0	0	0	0	0	0	0	0	1	1	0	1	0	0	0	0	0	0	0	0	0	0	0	0	0	0	1	1	female
CG13055	3L	0	0	0	0	0	0	0	0	0	0	0	0	1	0	1	0	1	0	0	0	0	0	0	0	0	0	0	0	0	0	1	0	1	0	1	0	female
CG13056	3L	0	0	0	0	0	0	0	0	0	0	0	0	1	0	0	1	1	1	0	0	0	0	0	0	0	0	0	0	0	0	1	0	0	1	1	1	female
CG13058	3L	0	0	1	1	0	0	0	1	0	0	0	1	0	0	0	0	1	1	0	0	1	1	0	0	0	1	0	0	0	1	0	0	0	0	1	1	female
CG13059	3L	0	0	0	1	0	0	0	1	0	0	0	1	0	0	0	1	1	0	0	0	0	1	0	0	0	1	0	0	0	1	0	0	0	1	1	0	female
CG13060	3L	0	0	0	1	0	0	1	0	0	0	1	1	0	0	0	0	1	1	0	0	0	1	0	0	1	0	0	0	0	1	0	0	0	0	1	1	female
CG13062	3L	0	0	0	1	1	0	0	1	0	0	0	1	0	0	0	1	1	0	0	0	0	1	1	0	0	1	0	0	0	1	0	0	0	1	1	0	female
CG13063	3L	0	0	0	1	0	0	0	0	0	0	0	1	0	0	0	0	1	0	0	0	0	1	0	0	0	0	0	0	0	1	0	0	0	0	1	0	female
CG13064	3L	0	0	0	1	0	0	0	0	0	0	0	1	0	0	0	1	1	0	0	0	0	1	0	0	0	0	0	0	0	1	0	0	0	1	1	0	female
CG13065	3L	0	0	0	0	0	0	0	0	0	0	0	0	1	0	0	1	1	1	0	0	0	0	0	0	0	0	0	0	0	0	1	0	0	1	1	1	female
CG13066	3L	0	0	0	0	0	0	0	0	0	0	0	0	0	0	0	0	0	0	0	0	0	0	0	0	0	0	0	0	0	0	0	0	0	0	0	0	equal
CG13067	3L	0	0	0	1	0	0	0	1	0	0	0	1	0	0	0	1	1	0	0	0	0	1	0	0	0	1	0	0	0	1	0	0	0	1	1	0	male
CG13068	3L	0	0	0	0	0	0	0	0	0	0	0	1	1	0	0	0	1	1	0	0	0	0	0	0	0	0	0	0	0	1	1	0	0	0	1	1	female
CG13069	3L	0	0	0	1	0	0	0	1	0	0	0	1	0	0	0	0	1	0	0	0	0	1	0	0	0	1	0	0	0	1	0	0	0	0	1	0	female
CG1307	3R	0	0	0	1	0	0	0	1	0	0	0	1	0	0	0	1	1	1	0	0	0	1	0	0	0	1	0	0	0	1	0	0	0	1	1	1	female
CG13070	3L	0	0	0	0	0	0	0	0	0	0	0	0	1	0	0	1	1	0	0	0	0	0	0	0	0	0	0	0	0	0	1	0	0	0	1	0	female
CG13071	3L	0	0	0	0	0	0	0	0	0	0	0	0	0	0	0	0	0	0	0	0	0	0	0	0	0	0	0	0	0	0	0	0	0	0	0	0	equal
CG13073	3L	0	0	0	0	0	0	0	0	0	0	0	0	1	0	0	0	1	1	0	0	0	0	0	0	0	0	0	0	0	0	1	0	0	0	1	1	female
CG13074	3L	0	0	0	0	0	0	0	0	0	0	0	0	1	0	0	1	1	1	0	0	0	0	0	0	0	0	0	0	0	0	1	0	0	1	1	0	female
CG13075	3L	0	0	0	0	0	0	0	0	0	0	0	0	1	0	0	0	0	1	0	0	0	0	0	0	0	0	0	0	0	0	1	0	0	0	0	1	equal
CG13077	2L	0	0	1	1	0	0	0	1	1	0	0	1	0	0	0	1	1	1	0	0	1	1	0	0	0	1	1	0	0	1	0	0	0	1	1	1	female
CG13078	2L	0	0	0	0	0	0	0	0	0	0	0	0	1	0	0	1	1	0	0	0	0	0	0	0	0	0	0	0	0	0	1	0	0	1	1	0	female
CG13079	2L	0	0	0	0	0	0	0	0	0	0	0	0	1	0	0	1	1	1	0	0	0	0	0	0	0	0	0	0	0	0	1	0	0	1	1	1	female
CG1308	3L	0	0	0	1	0	0	0	1	0	0	0	1	0	0	0	1	1	0	0	0	0	1	0	0	0	0	0	0	0	1	0	0	0	1	1	0	female
CG13081	2L	0	0	0	0	0	0	0	0	0	0	0	1	0	0	0	1	1	0	0	0	0	0	0	0	0	0	0	0	0	1	0	0	0	1	1	0	female
CG13082	2L	0	0	0	0	0	0	0	0	0	0	0	0	0	0	0	0	0	0	0	0	0	0	0	0	0	0	0	0	0	0	0	0	0	0	0	0	equal
CG13083	2L	0	0	0	1	0	0	0	1	0	0	0	1	0	0	0	1	1	0	0	0	0	1	0	0	0	1	0	0	0	1	0	0	0	1	1	0	female
CG13084	2L	0	0	0	1	0	0	0	1	0	0	0	1	0	0	0	1	1	0	0	0	0	1	0	0	0	1	0	0	0	1	0	0	0	1	1	0	female
CG13085	2L	0	0	0	0	0	0	0	0	0	0	0	0	1	0	0	1	1	0	0	0	0	0	0	0	0	0	0	0	0	0	0	0	0	1	1	0	female
CG13086	2L	0	0	0	1	0	0	0	1	0	0	0	1	0	0	0	0	1	0	0	0	0	1	0	0	0	1	0	0	0	1	0	0	0	0	1	0	male
CG13087	2L	0	0	0	0	0	1	0	0	0	0	0	1	0	0	0	1	1	1	0	0	0	0	0	1	0	0	0	0	0	1	0	0	0	1	1	1	female
CG13088	2L	0	0	0	1	0	0	0	1	0	0	0	1	0	0	0	1	1	0	0	0	0	1	0	0	0	1	0	0	0	1	0	0	0	1	1	0	male
CG13089	2L	0	0	0	1	0	0	0	1	0	0	0	1	0	0	0	1	1	0	0	0	0	1	0	0	0	1	0	0	0	1	0	0	0	1	1	0	female
CG1309	3L	0	0	0	0	0	0	0	0	0	0	0	0	0	0	0	0	0	0	0	0	0	0	0	0	0	0	0	0	0	0	0	0	0	0	0	0	equal
CG13090	2L	0	0	0	0	0	0	1	1	0	0	0	0	1	0	0	1	1	0	0	0	0	0	0	0	0	1	0	0	0	0	1	0	0	1	1	0	female
CG13091	2L	0	0	0	1	0	0	0	1	0	0	0	1	0	0	0	0	1	0	0	0	0	1	0	0	0	1	0	0	0	1	0	0	0	0	1	0	male
CG13095	2L	0	0	0	0	0	0	0	0	0	1	0	0	0	0	0	0	0	0	0	0	0	0	0	0	0	0	0	0	0	0	0	0	0	0	0	0	equal
CG13096	2L	0	0	0	1	0	0	0	1	0	0	0	1	0	0	0	1	1	0	0	0	0	1	0	0	0	1	0	0	0	1	0	0	0	1	1	0	female
CG13097	2L	0	0	0	1	0	0	0	1	0	0	0	1	0	0	1	1	1	0	0	0	0	1	0	0	0	1	0	0	0	1	0	0	1	1	1	0	female
CG13101	2L	0	0	0	0	0	0	0	0	0	0	0	0	1	0	0	0	0	1	0	0	0	0	0	0	0	0	0	0	0	0	1	0	0	0	0	1	equal
CG13102	2L	0	0	0	0	0	0	0	0	0	0	0	0	0	0	0	0	0	0	0	0	0	0	0	0	0	0	0	0	0	0	0	0	0	0	0	0	equal
CG13108	2L	0	0	0	0	0	0	0	0	0	0	0	0	1	0	0	0	0	0	0	0	0	0	0	0	0	0	0	0	0	0	1	0	0	0	0	0	equal
CG1311	3L	0	0	0	1	0	0	0	1	0	0	0	0	1	0	0	0	1	1	0	0	0	1	0	0	0	1	0	0	0	0	0	0	0	0	1	1	female
CG13110	2L	0	0	0	1	0	0	0	1	0	0	0	1	0	0	0	1	1	0	0	0	0	1	0	0	0	1	0	0	0	1	0	0	0	1	1	0	male
CG13113	2L	0	0	0	1	0	0	0	1	0	0	0	1	0	0	0	1	1	1	0	0	0	1	0	0	0	1	0	0	0	1	0	0	0	1	1	1	female
CG13114	2L	0	0	0	1	0	0	0	1	0	0	0	1	0	0	0	1	1	0	0	0	0	1	0	0	0	1	0	0	0	1	0	0	0	1	1	0	female
CG13116	2L	0	0	0	1	0	0	1	1	0	0	0	1	0	0	0	1	1	1	0	0	0	1	0	0	1	1	0	0	0	1	0	0	0	1	1	1	male
CG13117	2L	0	1	0	1	0	0	0	1	0	1	0	0	0	1	0	1	1	0	0	1	0	1	0	0	0	1	0	1	0	0	0	1	0	1	1	0	male
CG13120	2L	0	0	0	0	0	0	0	0	0	0	0	0	0	0	0	1	1	0	0	0	0	0	0	0	0	0	0	0	0	0	0	0	0	1	1	0	female
CG13121	2L	0	0	0	0	0	0	0	0	0	0	0	0	0	0	0	0	0	0	0	0	0	0	0	0	0	0	0	0	0	0	0	0	0	0	0	0	equal
CG13123	2L	0	0	0	1	0	0	0	1	0	0	0	1	0	0	0	1	1	0	0	0	0	1	0	0	0	1	0	0	0	1	0	0	0	1	1	0	female
CG13124	2L	0	0	0	1	0	0	0	1	0	0	0	1	0	0	0	1	1	0	0	0	0	1	0	0	0	1	0	0	0	1	0	0	0	1	1	0	male
CG13125	2L	0	0	0	0	0	0	0	0	0	0	0	0	1	0	0	1	1	1	0	0	0	0	0	0	0	0	0	0	0	0	1	0	0	1	1	1	female
CG13126	2L	0	0	0	1	0	0	0	1	0	0	0	1	0	0	0	1	1	0	0	0	0	1	0	0	0	1	0	0	0	1	0	0	0	1	1	0	female
CG13127	2L	0	0	0	0	0	0	0	0	0	0	0	0	1	0	0	0	0	1	0	0	0	0	0	0	0	0	0	0	0	0	1	0	0	0	0	1	equal
CG13130	2L	0	0	0	0	0	0	0	0	0	0	0	0	0	0	0	1	1	0	0	0	0	0	0	0	0	0	0	0	0	0	0	0	0	1	1	0	female
CG13131	2L	0	0	0	0	0	0	0	0	0	0	0	0	1	0	0	0	1	1	0	0	0	0	0	0	0	0	0	0	0	0	1	0	0	0	1	1	male
CG13133	2L	0	0	0	0	0	0	0	1	0	0	0	0	0	0	0	0	1	0	0	0	0	0	0	0	0	1	0	0	0	0	0	0	0	0	1	0	male
CG13134	2L	0	0	0	0	0	0	0	0	0	0	0	0	0	0	0	0	0	0	0	0	0	0	0	0	0	0	0	0	0	0	0	0	0	0	0	0	equal
CG13135	2L	0	0	1	0	0	1	0	0	0	0	0	0	0	0	1	0	1	0	0	0	1	0	0	1	0	0	0	0	0	0	0	0	1	0	1	0	female
CG13136	2L	0	0	0	0	0	0	0	0	0	0	0	0	1	0	0	0	0	1	0	0	0	0	0	0	0	0	0	0	0	0	0	0	0	0	0	1	equal
CG13137	2L	0	0	0	0	0	0	0	0	0	0	0	0	0	0	0	0	1	1	0	0	0	0	0	0	0	0	0	0	0	0	0	0	0	0	1	1	female
CG13138	2L	0	0	0	1	0	0	0	0	0	0	0	0	0	0	0	1	1	0	0	0	0	0	0	0	0	0	0	0	0	0	0	0	0	1	1	0	female
CG13139	2L	0	0	0	1	0	0	0	1	0	0	0	1	0	0	0	1	1	0	0	0	0	1	0	0	0	1	0	0	0	1	0	0	0	1	1	0	male
CG1314	X	0	0	0	1	0	0	0	1	0	0	0	1	1	0	0	1	1	1	0	0	0	1	0	0	0	1	0	0	0	1	1	0	0	1	1	1	male
CG13142	2L	0	0	0	1	0	0	0	1	0	0	0	1	0	0	0	1	1	0	0	0	0	1	0	0	0	1	0	0	0	1	0	0	0	1	1	0	female
CG13144	2L	0	0	0	0	0	0	0	0	0	0	0	0	0	0	0	0	0	0	0	0	0	0	0	0	0	0	0	0	0	0	0	0	0	0	0	0	equal
CG13148	2R	0	0	1	0	0	0	0	0	0	0	0	0	0	0	0	0	0	0	0	0	1	0	0	0	0	0	0	0	0	0	0	0	0	0	0	0	equal
CG1315	3R	0	0	0	0	0	0	0	0	0	0	0	1	0	0	0	0	1	0	0	0	0	0	0	0	0	0	0	0	0	1	0	0	0	0	1	0	male
CG13151	2R	0	0	0	1	0	0	0	1	0	0	0	1	1	0	0	1	1	1	0	0	0	1	0	0	0	1	0	0	0	1	1	0	0	1	1	1	female
CG13154	2R	0	0	0	1	0	0	0	1	0	0	0	0	0	0	0	1	1	1	0	0	0	1	0	0	0	1	0	0	0	0	0	0	0	1	1	1	male
CG13155	2R	1	0	0	0	0	1	0	1	0	0	0	0	0	0	1	0	1	0	1	0	0	0	0	1	0	1	0	0	0	0	0	0	1	0	1	0	male
CG13157	2R	0	0	0	0	0	0	0	0	0	0	0	1	0	0	0	1	1	1	0	0	0	0	0	0	0	0	0	0	0	1	0	0	0	1	1	1	female
CG13159	2R	0	0	0	1	0	0	0	1	0	1	0	1	0	0	0	0	1	0	0	0	0	1	0	0	0	0	0	1	0	1	0	0	0	0	1	0	female
CG1316	3L	0	0	0	0	0	0	0	0	0	0	0	0	0	0	0	0	0	0	0	0	0	0	0	0	0	0	0	0	0	0	0	0	0	0	0	0	equal
CG13160	2R	0	1	0	0	0	1	1	0	1	0	0	1	0	1	0	0	1	0	0	1	0	0	0	1	0	0	1	0	0	1	0	1	0	0	1	0	female
CG13163	2R	0	0	0	1	0	0	0	1	0	0	0	1	0	0	0	1	1	0	0	0	0	1	0	0	0	1	0	0	0	1	0	0	0	1	1	0	female
CG13167	2R	0	0	0	1	0	0	0	1	0	0	0	1	0	0	0	1	1	1	0	0	0	1	0	0	0	1	0	0	0	1	0	0	0	1	1	1	male
CG13168	2R	0	0	0	1	0	0	0	1	0	0	0	1	0	0	0	1	1	0	0	0	0	1	0	0	0	1	0	0	0	1	0	0	0	1	1	0	male
CG13169	2R	0	0	0	0	0	0	0	0	0	0	0	0	0	0	0	0	1	0	0	0	0	0	0	0	0	0	0	0	0	0	0	0	0	0	1	0	female
CG1317	3L	0	1	0	0	0	0	0	0	0	0	0	0	0	0	0	0	0	0	0	1	0	0	0	0	0	0	0	0	0	0	0	0	0	0	0	0	equal
CG13170	2R	0	0	0	0	0	0	1	0	0	0	0	0	0	0	0	0	0	1	0	0	0	0	0	0	0	0	0	0	0	0	0	0	0	0	0	1	equal
CG13171	2R	1	1	0	0	0	0	0	0	0	0	0	0	1	0	0	0	0	1	1	1	0	0	0	0	0	0	0	0	0	0	1	0	0	0	0	1	equal
CG13175	2R	1	0	0	1	0	0	0	1	0	0	0	1	1	0	1	1	1	1	1	0	0	1	0	0	0	1	0	0	0	1	1	0	0	1	1	1	female
CG13176	2R	0	1	0	1	0	1	0	1	0	0	0	1	0	0	0	1	1	0	0	1	0	1	0	1	0	1	0	0	0	1	0	0	0	1	1	0	male
CG13177	2R	0	0	0	0	0	0	0	0	0	0	0	0	1	0	0	1	1	1	0	0	0	0	0	0	0	0	0	0	0	0	1	0	0	1	1	1	male
CG13178	2R	0	0	0	0	1	0	0	0	1	0	0	0	1	0	0	0	1	0	0	0	0	0	1	0	0	0	1	0	0	0	1	0	0	0	1	0	female
CG13183	2R	0	0	0	0	0	0	0	0	0	0	0	0	0	0	0	0	0	0	0	0	0	0	0	0	0	0	0	0	0	0	0	0	0	0	0	0	equal
CG13185	2R	0	0	0	1	0	0	0	1	0	0	0	1	0	0	0	1	1	0	0	0	0	1	0	0	0	1	0	0	0	1	0	0	0	1	1	0	female
CG13186	2R	0	1	0	1	0	1	0	1	0	0	0	1	1	1	0	1	1	0	0	1	0	1	0	1	0	1	0	0	0	1	1	1	0	1	1	0	male
CG13188	2R	0	0	0	0	0	0	0	0	0	0	0	0	1	0	0	1	1	1	0	0	0	0	0	0	0	0	0	0	0	0	1	0	0	1	1	1	female
CG13189	2R	0	0	0	0	0	0	0	0	0	0	0	0	0	0	0	0	0	0	0	0	0	0	0	0	0	0	0	0	0	0	0	0	0	0	0	0	equal
CG1319	3L	0	0	0	0	0	0	0	0	0	0	0	0	0	0	0	0	1	1	0	0	0	0	0	0	0	0	0	0	0	0	0	0	0	0	1	1	female
CG13192	2R	0	0	0	1	0	0	0	1	0	0	0	1	0	0	0	1	1	1	0	0	0	1	0	0	0	1	0	0	0	1	0	0	0	1	1	1	female
CG13193	2R	0	0	0	0	0	0	0	0	0	0	0	0	0	0	0	0	1	1	0	0	0	0	0	0	0	0	0	0	0	0	0	0	0	0	1	1	male
CG13195	2R	0	0	0	0	0	0	0	0	0	0	0	0	0	0	0	1	1	1	0	0	0	0	0	0	0	0	0	0	0	0	0	0	0	1	1	0	female
CG13196	2R	1	0	0	0	0	0	0	0	1	0	0	0	1	0	0	1	0	1	1	0	0	0	0	0	0	0	1	0	0	0	1	0	0	1	0	1	equal
CG13197	2R	0	0	0	1	0	0	0	1	0	0	0	1	0	0	0	1	1	0	0	0	0	1	0	0	0	1	0	0	0	1	0	0	0	1	1	0	male
CG13198	2R	0	0	0	0	0	0	0	0	0	0	0	0	0	0	0	1	0	0	0	0	0	0	0	0	0	0	0	0	0	0	0	0	0	1	0	0	equal
CG13202	2R	0	0	0	1	0	0	0	1	0	0	0	1	0	0	0	1	1	0	0	0	0	1	0	0	0	1	0	0	0	1	0	0	0	1	1	0	male
CG13203	2R	0	0	0	0	0	0	0	0	0	0	0	0	0	0	0	0	0	1	0	0	0	0	0	0	0	0	0	0	0	0	0	0	0	0	0	1	equal
CG13204	2R	0	1	0	0	0	1	0	0	0	0	0	0	1	0	0	1	1	1	0	1	0	0	0	0	0	0	0	0	0	0	0	0	0	1	1	1	male
CG13213	2R	0	0	0	0	0	1	1	0	0	1	0	0	0	1	0	0	0	1	0	0	0	0	0	1	0	0	0	1	0	0	0	1	0	0	0	1	equal
CG13215	2R	0	0	0	1	0	0	0	0	0	0	0	0	0	0	0	0	1	0	0	0	0	1	0	0	0	0	0	0	0	0	0	0	0	0	1	0	female
CG13216	2R	0	0	0	0	0	0	0	0	0	0	0	1	1	0	0	1	1	1	0	0	0	0	0	0	0	0	0	0	0	1	1	0	0	1	1	1	female
CG13217	2R	0	0	0	0	0	0	0	0	0	0	0	0	1	0	1	1	1	1	0	0	0	0	0	0	0	0	0	0	0	0	1	0	1	1	1	1	female
CG13218	2R	0	0	0	0	0	0	0	0	0	0	0	0	1	0	0	0	1	0	0	0	0	0	0	0	0	0	0	0	0	0	1	0	0	0	1	0	female
CG13220	2R	0	0	0	0	0	0	0	0	0	0	0	0	0	0	0	0	0	0	0	0	0	0	0	0	0	0	0	0	0	0	0	0	0	0	0	0	equal
CG13223	2R	0	0	0	0	0	0	0	0	0	0	0	0	1	0	0	0	0	1	0	0	0	0	0	0	0	0	0	0	0	0	1	0	0	0	0	1	equal
CG13226	2R	1	0	0	1	1	1	0	1	0	0	0	1	1	0	0	1	1	1	1	0	0	1	1	1	0	1	0	0	0	1	1	0	0	1	1	1	female
CG13227	2R	0	1	0	0	0	1	0	0	1	0	0	1	0	0	0	0	1	0	0	1	0	0	0	1	0	0	1	0	0	1	0	0	0	0	1	0	female
CG13228	2R	0	0	1	0	0	0	0	0	0	0	0	1	1	0	0	0	1	1	0	0	1	0	0	0	0	0	0	0	0	1	1	0	0	0	1	1	female
CG13229	2R	0	0	0	0	0	0	0	0	0	0	0	0	1	0	0	1	0	1	0	0	0	0	0	0	0	0	0	0	0	0	1	0	0	1	0	1	equal
CG13230	2R	0	0	0	0	0	0	0	0	0	0	0	0	0	0	1	0	1	0	0	0	0	0	0	0	0	0	0	0	0	0	0	0	0	0	1	0	female
CG13231	2R	0	0	0	0	0	1	0	0	0	0	0	0	0	0	0	0	0	0	0	0	0	0	0	1	0	0	0	0	0	0	0	0	0	0	0	0	equal
CG13235	2R	0	0	0	0	0	0	0	0	0	0	0	0	0	0	1	1	1	1	0	0	0	0	0	0	0	0	0	0	0	0	0	0	1	1	1	1	female
CG13237		0	0	0	0	0	0	0	1	0	0	0	1	1	0	0	1	1	0	0	0	0	0	0	0	0	1	0	0	0	1	1	0	0	1	1	0	female
CG13239	3L	0	0	0	0	0	0	0	0	0	0	0	0	0	0	0	1	0	0	0	0	0	0	0	0	0	0	0	0	0	0	0	0	0	1	0	0	equal
CG1324	X	0	1	0	1	0	1	0	1	0	0	0	1	0	1	0	1	1	0	0	1	0	1	0	1	0	1	0	0	0	1	0	1	0	1	1	0	male
CG13243	2L	0	0	0	1	0	1	0	1	0	0	0	1	1	1	0	1	1	1	0	0	0	1	0	1	0	1	0	0	0	1	1	1	0	1	1	1	male
CG13244	2L	0	0	0	1	0	0	0	1	0	0	0	1	1	0	0	1	1	1	0	0	0	1	0	0	0	1	0	0	0	1	1	0	0	1	1	1	male
CG13245	2L	1	1	0	1	0	1	0	1	0	0	0	1	0	1	0	1	1	0	1	1	0	1	0	1	0	1	0	0	0	1	0	1	0	1	1	0	male
CG13247	3L	0	0	0	0	0	0	0	0	0	0	0	1	1	0	0	1	1	0	0	0	0	0	0	0	0	0	0	0	0	1	1	0	0	1	1	0	female
CG13248	3L	0	0	0	0	0	0	0	0	0	0	0	0	1	0	0	1	1	1	0	0	0	0	0	0	0	0	0	0	0	0	1	0	0	0	1	1	female
CG13250	3L	0	0	0	0	0	0	0	1	0	0	0	0	0	0	0	0	0	1	0	0	0	0	0	0	0	1	0	0	0	0	0	0	0	0	0	0	equal
CG13251	3L	0	0	0	0	0	0	0	0	0	0	0	1	1	0	0	1	1	1	0	0	0	0	0	0	0	0	0	0	0	0	1	0	0	1	1	0	female
CG13252	3L	0	0	0	1	0	0	0	0	0	0	0	0	0	0	0	0	1	0	0	0	0	1	0	0	0	0	0	0	0	0	0	0	0	0	1	0	male
CG13253	3L	0	1	0	1	0	1	0	0	0	1	0	0	0	0	1	1	1	1	0	1	0	1	0	1	0	0	0	1	0	0	0	0	1	1	1	1	male
CG13255	3L	0	1	0	1	0	1	0	1	0	0	0	1	0	1	0	1	1	0	0	1	0	1	0	1	0	1	0	0	0	1	0	1	0	1	1	0	male
CG13258	2L	0	0	0	0	0	0	0	0	0	0	0	0	0	0	0	0	0	1	0	0	0	0	0	0	0	0	0	0	0	0	0	0	0	0	0	1	equal
CG13272	2L	0	0	0	0	0	0	0	0	0	0	0	1	1	0	0	1	1	1	0	0	0	0	0	0	0	0	0	0	0	0	0	0	0	1	1	1	female
CG13278	2L	0	1	0	0	0	0	0	0	0	0	0	0	0	0	0	0	0	0	0	1	0	0	0	0	0	0	0	0	0	0	0	0	0	0	0	0	equal
CG13280	2L	0	0	0	1	0	0	0	1	0	0	0	1	0	0	0	1	1	0	0	0	0	1	0	0	0	1	0	0	0	1	0	0	0	1	1	0	male
CG13282	2L	0	0	0	0	0	0	0	0	0	0	0	0	1	0	0	1	1	1	0	0	0	0	0	0	0	0	0	0	0	0	1	0	0	1	1	1	female
CG13283	2L	0	0	0	1	0	0	1	1	0	0	0	0	0	0	0	0	1	1	0	0	0	1	0	0	1	1	0	0	0	0	0	0	0	0	1	1	male
CG13284	2L	0	1	0	1	0	0	0	1	0	0	0	1	0	0	0	1	1	0	0	0	0	1	0	0	0	1	0	0	0	1	0	0	0	1	1	0	male
CG13285	3L	0	0	0	1	0	0	0	1	0	0	0	1	0	0	0	1	1	0	0	0	0	1	0	0	0	1	0	0	0	1	0	0	0	1	1	0	male
CG13287	3L	0	0	0	1	0	0	0	1	0	0	0	1	0	0	0	1	1	0	0	0	0	1	0	0	0	1	0	0	0	1	0	0	0	1	1	0	male
CG13288	3L	0	0	0	0	0	0	0	0	0	0	0	0	1	0	0	0	0	0	0	0	0	0	0	0	0	0	0	0	0	0	1	0	0	0	0	0	equal
CG13293	3L	0	0	0	0	0	0	0	0	0	0	0	0	0	0	0	0	0	0	0	0	0	0	0	0	0	0	0	0	0	0	0	0	0	0	0	0	equal
CG13295	3L	0	0	0	0	0	0	0	1	0	0	0	0	0	0	0	0	1	0	0	0	0	0	0	0	0	1	0	0	0	0	0	0	0	0	1	0	female
CG13296	3L	0	0	0	0	0	0	0	0	0	0	0	0	1	0	0	0	1	1	0	0	0	0	0	0	0	0	0	0	0	0	1	0	0	0	1	1	female
CG13297	3L	0	0	0	0	0	0	0	0	0	0	0	0	1	0	0	1	1	1	0	0	0	0	0	0	0	0	0	0	0	0	1	0	0	1	1	1	female
CG13298	3L	0	0	0	1	0	0	0	1	0	0	0	1	0	0	0	1	1	0	0	0	0	1	0	0	0	1	0	0	0	1	0	0	0	1	1	0	female
CG13299	3L	1	0	0	1	0	0	0	1	0	0	0	1	0	0	0	1	1	1	1	0	0	1	0	0	0	1	0	0	0	1	0	0	0	1	1	1	female
CG13300	3L	0	0	0	0	0	0	0	1	0	0	0	1	1	0	0	1	1	0	0	0	0	0	0	0	0	1	0	0	0	1	1	0	0	1	1	0	male
CG13305	3L	0	0	0	0	0	0	0	0	0	0	0	0	0	0	0	1	1	1	0	0	0	0	0	0	0	0	0	0	0	0	0	0	0	1	1	1	female
CG13306	3L	0	0	0	0	0	0	0	0	0	0	0	0	0	0	0	1	1	0	0	0	0	0	0	0	0	0	0	0	0	0	0	0	0	1	1	0	female
CG13308	3L	0	0	0	0	0	0	0	0	0	0	0	0	0	0	0	0	0	0	0	0	0	0	0	0	0	0	0	0	0	0	0	0	0	0	0	0	equal
CG13309	3L	0	0	0	1	0	0	0	1	0	0	0	1	0	0	0	1	1	1	0	0	0	1	0	0	0	1	0	0	0	1	0	0	0	1	1	1	male
CG13310	3L	0	0	0	0	0	0	0	0	0	0	0	0	0	0	0	1	1	1	0	0	0	0	0	0	0	0	0	0	0	0	0	0	0	1	1	1	female
CG13311	3L	0	1	0	1	0	0	0	1	0	0	0	1	0	0	0	0	1	1	0	1	0	1	0	0	0	1	0	0	0	1	0	0	0	0	1	1	male
CG13312	3L	0	0	0	0	0	0	0	0	0	0	0	0	0	0	0	1	1	0	0	0	0	0	0	0	0	0	0	0	0	0	0	0	0	1	1	0	female
CG13313	3L	0	0	0	0	0	0	0	0	0	0	0	0	0	0	0	0	0	0	0	0	0	0	0	0	0	0	0	0	0	0	0	0	0	0	0	0	equal
CG13314	3L	0	0	0	0	0	0	0	0	0	0	0	0	0	0	0	0	0	0	0	0	0	0	0	0	0	0	0	0	0	0	0	0	0	0	0	0	equal
CG13315	3L	0	0	0	1	0	0	0	1	0	0	0	1	0	0	0	1	1	1	0	0	0	1	0	0	0	1	0	0	0	1	0	0	0	1	1	1	male
CG13318	3R	0	0	0	0	0	0	0	0	0	0	0	0	0	0	0	1	1	0	0	0	0	0	0	0	0	0	0	0	0	0	0	0	0	1	0	0	equal
CG13319	2R	0	0	0	0	0	0	0	0	0	0	0	0	0	0	0	0	1	0	0	0	0	0	0	0	0	0	0	0	0	0	0	0	0	0	1	0	female
CG1332	3L	0	0	0	1	0	0	0	1	0	0	0	1	0	0	0	1	1	0	0	0	0	1	0	0	0	1	0	0	0	1	0	0	0	1	1	0	female
CG13321	2R	1	1	0	1	1	1	0	1	1	0	0	1	1	0	0	1	1	1	1	1	0	1	1	1	0	0	1	0	0	1	0	0	0	1	1	1	male
CG13322	2R	0	1	0	0	0	1	0	0	0	0	0	1	0	0	0	0	1	0	0	0	0	0	0	1	0	0	0	0	0	1	0	0	0	0	1	0	male
CG13323	2R	1	0	0	1	0	0	0	0	1	0	0	1	1	0	0	1	1	1	1	0	0	1	0	0	0	0	1	0	0	1	1	0	0	1	1	1	male
CG13324	2R	1	0	0	1	1	1	0	0	1	0	1	0	1	0	0	1	1	1	1	0	0	1	1	1	0	0	0	0	1	0	1	0	0	1	1	1	male
CG13325	2R	0	0	0	0	0	0	0	1	0	0	0	1	0	0	0	0	1	0	0	0	0	0	0	0	0	1	0	0	0	1	0	0	0	0	1	0	male
CG13326	2R	0	0	0	1	0	0	0	1	0	0	0	1	0	0	0	1	1	1	0	0	0	1	0	0	0	1	0	0	0	1	0	0	0	1	1	1	male
CG13330	2R	0	0	0	1	0	0	0	1	0	0	0	1	0	0	0	1	1	0	0	0	0	1	0	0	0	1	0	0	0	1	0	0	0	1	1	0	male
CG13331	2R	0	0	0	0	0	0	0	0	0	0	0	0	0	0	0	0	1	0	0	0	0	0	0	0	0	0	0	0	0	0	0	0	0	0	1	0	female
CG13332	2R	0	0	0	0	0	1	0	0	0	0	0	1	0	0	0	0	1	0	0	0	0	0	0	1	0	0	0	0	0	1	0	0	0	0	1	0	female
CG13333	2R	0	1	0	0	0	0	0	0	0	0	0	0	0	0	0	0	1	0	0	1	0	0	0	0	0	0	0	0	0	0	0	0	0	0	1	0	female
CG13334	2R	0	0	0	0	0	0	1	0	0	0	0	0	0	0	0	0	0	1	0	0	0	0	0	0	0	0	0	0	0	0	0	0	0	0	0	1	equal
CG13335	2R	1	0	0	1	1	0	0	1	0	1	0	0	1	0	0	1	1	0	1	0	0	1	1	0	0	1	0	1	0	0	1	0	0	1	1	0	male
CG13337	2R	0	0	0	1	0	1	0	1	0	0	0	1	0	0	0	1	1	0	0	0	0	1	0	1	0	1	0	0	0	1	0	0	0	1	1	0	male
CG13339	2R	0	0	0	1	0	0	0	1	1	0	0	1	0	0	0	1	1	0	0	0	0	1	0	0	0	1	1	0	0	1	0	0	0	1	1	0	female
CG13340	2R	0	1	0	1	0	1	0	1	0	0	0	1	0	0	0	1	1	0	0	1	0	1	0	1	0	1	0	0	0	1	0	0	0	1	1	0	male
CG13343	2R	0	0	0	1	0	0	0	1	0	0	0	1	0	0	0	1	1	0	0	0	0	1	0	0	0	1	0	0	0	1	0	0	0	1	1	0	female
CG13344	2R	0	0	0	1	0	0	0	1	0	0	0	1	0	0	0	1	1	1	0	0	0	1	0	0	0	1	0	0	0	1	0	0	0	1	1	1	female
CG13349	2R	0	0	0	0	0	0	0	1	0	0	0	0	0	0	0	0	1	1	0	0	0	0	0	0	0	0	0	0	0	0	0	0	0	0	1	1	female
CG13350	2R	0	0	0	1	0	0	0	1	0	0	0	1	0	0	0	1	1	1	0	0	0	1	0	0	0	1	0	0	0	1	0	0	0	1	1	0	female
CG13358	X	0	1	0	1	0	1	0	0	0	1	0	0	0	1	0	0	1	0	0	0	0	1	0	1	0	0	0	0	0	0	0	1	0	0	1	0	female
CG13359	X	0	0	0	1	0	1	0	0	0	0	0	0	0	0	0	0	1	1	0	0	0	0	0	1	0	0	0	0	0	0	0	0	0	0	1	1	female
CG13360	X	0	1	1	0	1	0	0	0	0	0	0	1	1	1	0	1	1	1	0	1	1	0	1	0	0	0	0	0	0	1	1	1	0	1	1	1	male
CG13361	X	0	0	0	0	0	0	0	0	1	0	0	1	1	0	0	1	1	1	0	0	0	0	0	0	0	0	0	0	0	1	1	0	0	1	1	1	female
CG13362	X	0	0	0	0	0	0	0	0	0	0	0	0	0	0	0	0	0	0	0	0	0	0	0	0	0	0	0	0	0	0	0	0	0	0	0	0	equal
CG13364	X	0	0	0	1	0	0	0	1	0	0	0	1	0	0	0	1	1	1	0	0	0	1	0	0	0	1	0	0	0	1	0	0	0	1	1	1	female
CG13365	X	0	1	0	0	0	0	0	0	0	0	0	0	0	0	0	0	0	0	0	0	0	0	0	0	0	0	0	0	0	0	0	0	0	0	0	0	equal
CG13366	X	0	0	0	1	0	0	0	1	0	0	0	1	0	0	0	1	1	1	0	0	0	1	0	0	0	1	0	0	0	1	0	0	0	1	1	1	female
CG13367	X	0	0	0	1	0	0	0	1	0	0	0	1	0	0	0	1	1	0	0	0	0	1	0	0	0	1	0	0	0	1	0	0	0	1	1	0	female
CG13369	X	0	0	0	0	0	0	0	0	0	0	0	0	1	0	1	1	0	1	0	0	0	0	0	0	0	0	0	0	0	0	1	0	1	1	0	1	equal
CG13373	X	0	0	0	1	0	0	0	1	0	0	0	1	1	0	0	1	1	1	0	0	0	1	0	0	0	1	0	0	0	1	1	0	0	1	1	1	female
CG13375	X	0	0	0	1	0	0	1	0	0	1	0	0	0	1	0	0	1	1	0	0	0	1	0	0	1	0	0	1	0	0	0	1	0	0	1	1	male
CG13380	3L	1	0	0	1	1	0	0	1	0	0	0	1	1	0	0	1	1	1	0	0	0	1	1	0	0	1	0	0	0	1	1	0	0	1	1	1	female
CG13384	2L	0	0	0	0	0	0	0	0	0	0	0	0	1	0	0	0	1	1	0	0	0	0	0	0	0	0	0	0	0	0	1	0	0	0	1	1	female
CG13385	2L	0	0	0	1	0	1	0	1	0	0	0	1	1	0	0	1	1	1	0	0	0	1	0	1	0	1	0	0	0	1	1	0	0	1	1	1	male
CG13386	2L	0	0	0	0	0	0	0	0	0	0	0	1	0	0	0	0	1	0	0	0	0	0	0	0	0	0	0	0	0	1	0	0	0	0	1	0	female
CG13390	2L	0	0	0	0	0	0	0	1	0	0	0	1	0	0	0	1	1	0	0	0	0	0	0	0	0	1	0	0	0	1	0	0	0	1	1	0	female
CG13392	2L	0	0	0	1	0	0	0	1	0	0	0	1	0	0	0	1	1	0	0	0	0	1	0	0	0	1	0	0	0	1	0	0	0	1	1	0	female
CG13393	2L	0	0	0	0	0	0	0	0	0	0	0	0	0	0	0	0	1	0	0	0	0	0	0	0	0	0	0	0	0	0	0	0	0	0	1	0	female
CG13394	2L	0	0	0	0	0	0	0	0	0	0	0	1	0	0	0	1	1	0	0	0	0	0	0	0	0	0	0	0	0	1	0	0	0	1	1	0	female
CG13397	2L	0	0	0	1	0	1	0	1	0	1	0	1	0	1	1	1	1	0	0	0	0	1	0	1	0	1	0	0	0	1	0	1	1	1	1	0	female
CG13398	2L	0	0	0	1	0	0	0	1	0	0	0	1	0	0	0	1	1	1	0	0	0	1	0	0	0	1	0	0	0	1	0	0	0	1	1	1	female
CG1340	3R	0	1	0	1	0	1	0	1	0	0	0	1	0	0	0	1	1	1	0	1	0	1	0	1	0	1	0	0	0	1	0	0	0	1	1	1	male
CG13402	X	0	0	0	0	0	0	0	0	0	0	0	0	1	0	0	1	1	1	0	0	0	0	0	0	0	0	0	0	0	0	1	0	0	1	1	1	female
CG13403	X	0	0	0	0	0	0	0	0	0	0	0	0	0	0	0	1	1	0	0	0	0	0	0	0	0	0	0	0	0	0	0	0	0	1	1	0	female
CG13404	X	0	0	0	0	0	0	0	0	0	0	0	0	0	0	0	0	0	0	0	0	0	0	0	0	0	0	0	0	0	0	0	0	0	0	0	0	equal
CG13405	3L	0	0	0	1	0	0	1	1	0	0	0	1	0	0	1	1	1	1	0	0	0	1	0	0	1	1	0	0	0	1	0	0	1	1	1	1	male
CG13407	3R	0	0	0	1	0	0	0	0	0	0	0	1	0	0	0	1	1	0	0	0	0	1	0	0	0	0	0	0	0	1	0	0	0	1	1	0	female
CG13408	3R	0	0	0	0	0	0	0	0	0	0	0	1	0	0	0	0	1	0	0	0	0	0	0	0	0	0	0	0	0	1	0	0	0	0	1	0	female
CG13409	3R	0	0	0	0	0	0	0	0	0	0	0	0	0	0	0	0	1	1	0	0	0	0	0	0	0	0	0	0	0	0	0	0	0	0	1	1	male
CG1342	3R	0	0	0	0	0	0	0	1	0	0	0	0	0	0	0	1	1	1	0	0	0	0	0	0	0	0	0	0	0	0	0	0	0	1	1	1	female
CG13423	2R	0	0	0	0	0	0	0	0	0	0	0	0	1	0	0	1	0	1	0	0	0	0	0	0	0	0	0	0	0	0	1	0	0	1	0	1	equal
CG13424	2R	0	0	0	0	0	0	0	0	0	0	0	1	0	0	0	0	1	0	0	0	0	0	0	0	0	0	0	0	0	0	0	0	0	0	1	0	male
CG13426	2R	1	0	0	0	0	0	0	1	0	0	0	1	1	0	0	0	1	1	1	0	0	0	0	0	0	1	0	0	0	1	1	0	0	0	1	1	female
CG13427	2R	0	0	0	0	0	0	0	0	0	0	0	0	0	0	0	0	0	0	0	0	0	0	0	0	0	0	0	0	0	0	0	0	0	0	0	0	equal
CG13428	2R	0	0	0	1	0	0	0	1	0	0	0	1	0	0	0	1	1	0	0	0	0	1	0	0	0	1	0	0	0	1	0	0	0	1	1	0	male
CG13430	2R	0	0	0	0	0	0	0	0	0	0	0	1	0	0	0	1	1	0	0	0	0	0	0	0	0	0	0	0	0	0	0	0	0	1	1	0	female
CG13436	2R	0	0	0	1	0	1	0	1	0	0	0	1	0	0	0	1	1	0	0	0	0	1	0	1	0	1	0	0	0	1	0	0	0	1	1	0	male
CG13437	2R	1	0	0	0	0	0	0	0	0	0	0	0	1	0	0	0	1	1	1	0	0	0	0	0	0	0	0	0	0	0	1	0	0	0	1	1	female
CG13438	2R	0	0	0	0	0	0	0	0	0	0	0	1	0	0	0	0	1	1	0	0	0	0	0	0	0	0	0	0	0	0	0	0	0	0	1	1	female
CG1344	2R	0	0	0	1	0	0	0	1	0	0	0	1	0	0	0	1	1	0	0	0	0	1	0	0	0	1	0	0	0	1	0	0	0	1	1	0	female
CG13442	2R	0	1	0	1	0	1	0	1	0	0	0	1	0	1	0	1	1	0	0	1	0	1	0	1	0	1	0	0	0	1	0	1	0	1	1	0	male
CG13443	2R	0	0	0	0	0	0	0	0	0	0	0	0	0	0	0	0	1	0	0	0	0	0	0	0	0	0	0	0	0	0	0	0	0	0	1	0	male
CG13445	3L	0	0	0	0	0	0	0	0	0	0	0	0	1	0	0	0	1	1	0	0	0	0	0	0	0	0	0	0	0	0	1	0	0	0	0	1	equal
CG13449	3L	0	0	0	0	0	0	0	0	0	0	0	0	0	1	0	1	0	0	0	0	0	0	0	0	0	0	0	0	0	0	0	1	0	1	0	0	equal
CG13454	3L	0	0	0	0	0	0	0	1	0	0	0	1	0	0	0	1	1	0	0	0	0	0	0	0	0	0	0	0	0	1	0	0	0	1	1	0	female
CG13455	3L	0	0	0	0	0	0	0	0	0	0	0	0	1	0	0	1	1	0	0	0	0	0	0	0	0	0	0	0	0	0	1	0	0	1	1	0	male
CG13457	3L	0	0	0	1	0	0	0	1	0	0	0	1	1	0	0	0	1	0	0	0	0	1	0	0	0	1	0	0	0	1	1	0	0	0	1	0	male
CG13458	3L	0	0	0	1	0	0	0	1	0	0	0	1	0	0	0	0	1	0	0	0	0	1	0	0	0	1	0	0	0	1	0	0	0	0	1	0	male
CG13460	3L	0	0	0	0	0	0	0	0	0	0	0	0	0	0	0	0	1	0	0	0	0	0	0	0	0	0	0	0	0	0	0	0	0	0	1	0	female
CG13461	3L	0	0	0	0	0	0	0	0	0	0	0	0	0	0	0	0	1	0	0	0	0	0	0	0	0	0	0	0	0	0	0	0	0	0	1	0	female
CG13463	3L	0	0	0	0	0	0	0	0	0	0	0	0	1	0	0	1	1	1	0	0	0	0	0	0	0	0	0	0	0	0	1	0	0	1	1	1	female
CG13465	3L	0	0	0	0	0	0	0	0	0	0	0	0	0	0	1	0	0	1	0	0	0	0	0	0	0	0	0	0	0	0	0	0	1	0	0	0	equal
CG1347	3R	0	1	0	0	0	1	0	0	0	0	0	0	0	1	0	0	1	0	0	1	0	0	0	1	0	0	0	0	0	0	0	1	0	0	1	0	female
CG13471	3L	0	0	0	1	0	0	0	1	0	0	0	1	1	0	0	0	1	1	0	0	0	1	0	0	0	1	0	0	0	1	1	0	0	0	1	1	male
CG13472	3L	0	0	0	1	0	0	0	1	0	0	0	1	0	0	0	1	1	0	0	0	0	1	0	0	0	1	0	0	0	1	0	0	0	1	1	0	female
CG13473	3L	0	0	0	1	0	1	0	1	0	0	0	1	0	0	0	1	1	0	0	0	0	1	0	1	0	1	0	0	0	1	0	0	0	1	1	0	male
CG13474	3L	0	0	0	0	0	0	0	0	0	0	0	1	1	0	0	0	1	1	0	0	0	0	0	0	0	0	0	0	0	1	1	0	0	0	1	1	male
CG13476	3L	0	0	0	1	0	0	0	1	0	0	0	1	0	0	0	1	1	0	0	0	0	1	0	0	0	1	0	0	0	1	0	0	0	1	1	0	male
CG13477	3L	0	0	0	1	0	0	0	1	0	0	0	1	0	0	0	1	1	0	0	0	0	1	0	0	0	1	0	0	0	1	0	0	0	1	1	0	male
CG13479	3L	0	0	0	0	0	0	0	0	0	0	0	1	0	0	0	1	1	0	0	0	0	0	0	0	0	0	0	0	0	0	0	0	0	1	1	0	male
CG13481	3L	0	0	0	1	0	0	0	1	0	0	0	1	1	0	0	1	1	1	0	0	0	1	0	0	0	1	0	0	0	1	1	0	0	1	1	1	male
CG13482	3L	1	0	0	1	1	0	0	1	0	0	0	1	0	0	0	1	1	0	1	0	0	1	1	0	0	1	0	0	0	1	0	0	0	1	1	0	male
CG13484	3L	0	0	0	1	0	0	0	1	0	0	0	1	0	0	0	1	1	1	0	0	0	1	0	0	0	1	0	0	0	1	0	0	0	1	1	1	female
CG13488	2R	0	0	0	0	0	0	0	0	0	0	0	0	1	0	0	1	1	1	0	0	0	0	0	0	0	0	0	0	0	0	1	0	0	1	1	1	female
CG13492	2R	1	1	0	1	0	1	0	0	0	0	0	0	0	1	0	0	1	0	1	1	0	1	0	1	0	0	0	0	0	0	0	1	0	0	1	0	male
CG13494	2R	0	0	0	0	0	0	0	0	0	0	0	0	0	0	0	0	1	0	0	0	0	0	0	0	0	0	0	0	0	0	0	0	0	0	1	0	female
CG13500	2R	1	1	0	1	0	1	0	1	0	0	0	1	0	0	0	1	1	1	1	1	0	1	0	1	0	0	0	0	0	1	0	0	0	1	1	1	female
CG13501	2R	0	1	0	1	0	0	0	0	0	0	0	1	0	0	0	0	1	0	0	1	0	1	0	0	0	0	0	0	0	1	0	0	0	0	1	0	male
CG13502	2R	0	0	1	1	0	0	1	1	0	0	0	1	1	0	1	1	1	1	0	0	1	1	0	0	1	1	0	0	0	1	1	0	1	1	1	1	female
CG13506	2R	0	0	0	1	0	1	0	1	0	0	0	1	0	1	0	1	1	0	0	0	0	1	0	1	0	1	0	0	0	1	0	1	0	1	1	0	male
CG13511	2R	1	0	1	0	1	0	0	0	1	0	0	0	1	0	0	0	0	0	1	0	1	0	1	0	0	0	1	0	0	0	1	0	0	0	0	0	equal
CG13516	2R	0	0	0	0	0	0	0	0	0	0	0	0	1	0	0	1	0	0	0	0	0	0	0	0	0	0	0	0	0	0	1	0	0	1	0	0	equal
CG13526	2R	0	0	0	1	0	0	0	1	0	0	0	1	0	0	0	1	1	1	0	0	0	1	0	0	0	1	0	0	0	1	0	0	0	1	1	1	male
CG13527	2R	1	0	0	0	0	0	0	1	0	0	0	1	0	0	0	1	1	1	1	0	0	0	0	0	0	1	0	0	0	1	0	0	0	1	1	1	male
CG13531	2R	0	0	0	1	0	0	0	1	0	0	0	1	0	0	0	1	1	1	0	0	0	0	0	0	0	1	0	0	0	1	0	0	0	1	1	1	female
CG13532	2R	0	0	0	0	0	0	0	0	0	0	0	0	0	0	0	0	0	0	0	0	0	0	0	0	0	0	0	0	0	0	0	0	0	0	0	0	equal
CG13538	2R	0	0	0	0	0	0	0	0	0	0	0	0	1	0	0	1	1	1	0	0	0	0	0	0	0	0	0	0	0	0	1	0	0	1	1	1	female
CG13539	2R	0	0	0	1	0	0	0	1	0	0	0	1	0	0	0	1	1	0	0	0	0	1	0	0	0	1	0	0	0	1	0	0	0	1	1	0	male
CG1354	X	0	0	0	1	0	0	0	1	0	0	0	1	0	0	1	1	1	0	0	0	0	1	0	0	0	1	0	0	0	1	0	0	1	1	1	0	female
CG13540	2R	0	0	0	1	0	0	0	1	0	0	0	1	0	0	0	1	1	1	0	0	0	1	0	0	0	1	0	0	0	1	0	0	0	1	1	1	male
CG13541	2R	0	0	0	1	0	0	0	1	0	0	0	1	0	0	0	1	1	0	0	0	0	1	0	0	0	1	0	0	0	1	0	0	0	1	1	0	male
CG13542	2R	0	0	0	0	0	0	0	1	1	0	0	0	1	0	0	0	1	0	0	0	0	0	0	0	0	0	1	0	0	0	1	0	0	0	1	0	female
CG13544	2R	0	0	0	1	0	1	0	1	0	0	0	1	0	0	0	1	1	0	0	0	0	1	0	1	0	1	0	0	0	1	0	0	0	1	1	0	male
CG13545	2R	0	0	0	1	0	0	0	1	0	0	0	1	0	0	0	1	1	0	0	0	0	1	0	0	0	1	0	0	0	1	0	0	0	1	1	0	female
CG13550	2R	0	0	0	1	0	0	0	1	0	0	0	1	0	0	0	1	1	0	0	0	0	1	0	0	0	1	0	0	0	1	0	0	0	1	1	0	female
CG13551	2R	0	0	0	1	0	1	0	1	0	0	0	1	1	0	0	1	1	0	0	0	0	1	0	1	0	1	0	0	0	1	1	0	0	1	1	0	female
CG13557	2R	0	1	0	1	0	1	0	1	0	1	0	0	0	1	0	1	1	0	0	1	0	1	0	1	0	1	0	1	0	0	0	1	0	1	1	0	male
CG13558	2R	0	0	0	1	0	0	0	0	0	0	0	0	0	0	0	0	1	0	0	0	0	1	0	0	0	0	0	0	0	0	0	0	0	0	1	0	female
CG13559	2R	0	0	0	0	0	0	0	0	0	0	0	0	0	0	0	0	1	0	0	0	0	0	0	0	0	0	0	0	0	0	0	0	0	0	1	0	female
CG13560	2R	0	0	0	1	0	0	0	1	0	0	0	1	0	1	0	1	1	0	0	0	0	1	0	0	0	1	0	0	0	1	0	1	0	1	1	0	female
CG13561	2R	0	0	0	0	0	0	0	0	0	0	0	0	1	0	0	1	1	1	0	0	0	0	0	0	0	0	0	0	0	0	1	0	0	1	1	1	female
CG13562	2R	0	0	0	1	0	0	0	0	0	0	0	1	1	0	0	0	1	0	0	0	0	1	0	0	0	0	0	0	0	1	1	0	0	0	1	0	female
CG13563	2R	0	0	0	0	0	0	0	0	0	0	0	0	1	0	0	0	0	0	0	0	0	0	0	0	0	0	0	0	0	0	1	0	0	0	0	0	equal
CG13564	2R	0	0	0	1	0	0	0	1	0	0	0	1	0	0	0	1	1	0	0	0	0	1	0	0	0	1	0	0	0	1	0	0	0	1	1	0	male
CG13565	2R	0	0	0	1	0	0	0	1	0	1	0	1	0	0	0	1	1	0	0	0	0	1	0	0	0	1	0	1	0	1	0	0	0	1	1	0	male
CG13566	2R	0	0	0	0	0	0	0	1	0	0	0	0	0	0	0	0	1	0	0	0	0	0	0	0	0	1	0	0	0	0	0	0	0	0	1	0	male
CG13567	2R	0	0	0	1	0	0	0	1	0	0	0	1	1	0	0	1	1	1	0	0	0	1	0	0	0	1	0	0	0	1	1	0	0	1	1	1	female
CG13568	2R	0	0	1	1	0	0	0	0	0	0	0	0	0	0	0	1	1	0	0	0	0	1	0	0	0	0	0	0	0	0	0	0	0	1	1	0	female
CG13569	2R	0	0	0	1	0	0	0	1	0	0	0	1	0	0	0	1	1	1	0	0	0	1	0	0	0	1	0	0	0	1	0	0	0	1	1	0	male
CG13575	2R	0	0	0	0	0	0	0	0	0	0	0	0	1	0	0	1	1	0	0	0	0	0	0	0	0	0	0	0	0	0	1	0	0	1	1	0	female
CG13576	2R	0	0	0	0	0	0	0	0	0	0	0	0	1	0	0	1	1	1	0	0	0	0	0	0	0	0	0	0	0	0	1	0	0	1	1	0	female
CG13577	2R	0	0	0	1	0	0	0	1	0	0	0	1	0	0	0	1	1	0	0	0	0	1	0	0	0	1	0	0	0	1	0	0	0	1	1	0	male
CG13578	2R	0	0	0	1	0	0	0	0	0	0	0	1	0	0	0	1	1	1	0	0	0	1	0	0	0	0	0	0	0	1	0	0	0	1	1	1	male
CG13579	2R	0	0	0	0	0	0	0	0	0	0	0	0	1	0	0	0	0	1	0	0	0	0	0	0	0	0	0	0	0	0	1	0	0	0	0	1	equal
CG1358	2R	0	0	0	1	0	0	0	1	0	0	0	1	0	0	0	1	1	0	0	0	0	1	0	0	0	1	0	0	0	1	0	0	0	1	1	0	male
CG13581	2R	1	1	0	0	0	1	0	1	0	0	0	1	0	0	0	1	1	0	0	1	0	0	0	1	0	1	0	0	0	1	0	0	0	1	1	0	male
CG13585	2R	0	0	0	1	0	0	0	1	0	0	0	1	0	0	0	1	1	0	0	0	0	1	0	0	0	1	0	0	0	1	0	0	0	1	1	0	male
CG13587	2R	0	0	0	0	0	0	0	0	0	0	0	0	1	0	0	1	1	1	0	0	0	0	0	0	0	0	0	0	0	0	1	0	0	1	1	1	female
CG13589	2R	0	0	0	0	0	0	0	0	0	0	0	0	1	0	0	1	1	1	0	0	0	0	0	0	0	0	0	0	0	0	1	0	0	1	1	1	female
CG13590	2R	0	0	0	0	0	0	0	0	0	0	0	1	1	0	0	1	1	1	0	0	0	0	0	0	0	0	0	0	0	1	1	0	0	1	1	1	female
CG13592	2R	0	0	0	0	0	0	0	0	0	0	0	0	1	0	0	0	1	1	0	0	0	0	0	0	0	0	0	0	0	0	1	0	0	0	1	1	female
CG13594	2R	0	0	0	0	0	0	0	0	0	0	0	0	0	0	0	0	0	0	0	0	0	0	0	0	0	0	0	0	0	0	0	0	0	0	0	0	equal
CG13597	3R	0	0	0	1	1	1	0	1	1	1	0	1	1	1	0	1	1	0	0	0	0	1	1	1	0	1	1	1	0	1	1	1	0	1	1	0	male
CG13599	3R	0	0	0	1	0	0	0	1	0	0	0	1	0	0	0	1	1	0	0	0	0	1	0	0	0	1	0	0	0	1	0	0	0	1	1	0	female
CG1360	2R	0	0	0	0	0	0	0	0	0	0	0	0	0	0	0	0	0	0	0	0	0	0	0	0	0	0	0	0	0	0	0	0	0	0	0	0	equal
CG13601	3R	0	0	0	1	0	0	0	1	0	0	0	1	0	0	0	1	1	0	0	0	0	1	0	0	0	1	0	0	0	1	0	0	0	1	1	0	female
CG13602	3R	0	0	0	1	0	0	0	1	0	0	0	1	1	0	0	1	1	1	0	0	0	1	0	0	0	1	0	0	0	1	1	0	0	1	1	1	male
CG13603	3R	0	0	0	1	0	0	0	1	0	0	0	0	0	0	0	0	1	1	0	0	0	1	0	0	0	1	0	0	0	0	0	0	0	0	1	1	female
CG13604	3R	0	0	0	0	0	0	0	0	0	0	0	0	0	0	0	0	0	0	0	0	0	0	0	0	0	0	0	0	0	0	0	0	0	0	0	0	equal
CG13605	3R	0	0	0	1	0	0	0	1	0	0	0	1	1	0	0	1	1	0	0	0	0	1	0	0	0	1	0	0	0	1	1	0	0	1	1	0	female
CG13606	3R	0	0	0	1	0	0	0	1	0	0	0	1	0	0	0	0	1	0	0	0	0	1	0	0	0	1	0	0	0	0	0	0	0	0	1	0	male
CG13607	3R	0	1	0	1	0	0	0	1	0	0	0	0	0	0	0	0	1	0	0	1	0	0	0	0	0	1	0	0	0	0	0	0	0	0	1	0	male
CG13609	3R	0	0	0	1	0	0	0	1	0	0	0	1	0	0	0	1	1	0	0	0	0	1	0	0	0	1	0	0	0	1	0	0	0	1	1	0	female
CG13611	3R	0	1	0	1	0	1	0	1	0	0	0	1	0	1	0	1	1	0	0	1	0	1	0	1	0	1	0	0	0	1	0	1	0	1	1	0	male
CG13613	3R	0	0	0	0	0	0	0	0	0	0	0	0	1	0	0	1	1	1	0	0	0	0	0	0	0	0	0	0	0	0	1	0	0	1	1	1	female
CG13614	3R	0	0	0	0	0	0	0	0	0	0	0	1	1	0	0	1	1	1	0	0	0	0	0	0	0	0	0	0	0	0	1	0	0	1	1	1	female
CG13615	3R	0	0	0	0	0	0	0	0	0	0	0	0	0	0	0	0	0	0	0	0	0	0	0	0	0	0	0	0	0	0	0	0	0	0	0	0	equal
CG13616	3R	0	0	0	0	0	0	0	0	0	0	0	0	1	0	0	1	1	1	0	0	0	0	0	0	0	0	0	0	0	0	1	0	0	1	1	1	female
CG13617	3R	0	0	0	0	0	0	0	0	0	0	0	0	1	0	0	0	0	0	0	0	0	0	0	0	0	0	0	0	0	0	1	0	0	0	0	0	equal
CG13618	3R	0	0	0	1	0	1	0	1	0	1	0	1	0	1	0	1	1	0	0	0	0	1	0	0	0	1	0	1	0	1	0	1	0	1	1	0	male
CG13622	3R	0	0	0	0	0	1	0	0	0	0	0	0	0	0	0	1	0	0	0	0	0	0	0	0	0	0	0	0	0	0	0	0	0	1	0	0	equal
CG13623	3R	1	1	0	1	0	0	0	1	0	0	0	1	1	0	0	1	1	0	1	1	0	1	0	0	0	1	0	0	0	1	1	0	0	1	1	0	male
CG13624	3R	0	0	0	0	0	1	0	0	0	0	0	0	0	0	0	0	0	1	0	0	0	0	0	1	0	0	0	0	0	0	0	0	0	0	0	1	equal
CG13625	3R	0	0	0	1	0	0	0	1	0	0	0	1	1	0	1	0	1	1	0	0	0	1	0	0	0	1	0	0	0	1	1	0	1	0	1	1	female
CG13627	3R	0	0	0	1	1	0	0	1	0	0	0	1	0	0	0	0	1	0	0	0	0	1	1	0	0	1	0	0	0	1	0	0	0	0	1	0	female
CG13631	3R	1	0	0	1	1	1	0	1	0	1	0	1	1	0	0	1	1	0	1	0	0	1	1	1	0	1	0	1	0	1	1	0	0	1	1	0	male
CG13634	3R	0	0	1	0	0	0	1	1	1	0	0	0	1	0	0	0	1	0	0	0	1	0	0	0	1	1	0	0	0	0	1	0	0	0	1	0	female
CG13636	3R	0	0	1	1	0	0	0	1	1	0	0	0	1	0	0	1	1	0	0	0	1	0	0	0	0	1	1	0	0	0	1	0	0	0	1	0	male
CG13640	3R	0	0	0	1	0	0	0	1	0	0	0	0	0	0	0	1	1	0	0	0	0	1	0	0	0	1	0	0	0	0	0	0	0	1	1	0	female
CG13641	3R	0	0	0	0	0	0	0	1	0	0	0	1	0	0	0	0	1	0	0	0	0	0	0	0	0	1	0	0	0	1	0	0	0	0	1	0	female
CG13643	3R	0	0	0	0	0	0	0	0	0	0	0	1	0	0	0	0	1	0	0	0	0	0	0	0	0	0	0	0	0	1	0	0	0	0	1	0	female
CG13646	3R	0	0	0	0	0	0	1	0	0	0	0	0	0	0	0	0	1	0	0	0	0	0	0	0	1	0	0	0	0	0	0	0	0	0	1	0	female
CG13650	3R	0	0	0	0	0	0	0	0	0	0	0	0	0	0	0	0	1	1	0	0	0	0	0	0	0	0	0	0	0	0	0	0	0	0	1	0	male
CG13652	3R	0	0	0	0	0	0	0	0	0	0	0	0	1	0	0	0	0	0	0	0	0	0	0	0	0	0	0	0	0	0	0	0	0	0	0	0	equal
CG13653	3R	0	0	0	0	0	0	0	0	0	0	0	1	0	0	0	1	1	1	0	0	0	0	0	0	0	0	0	0	0	1	0	0	0	1	1	1	female
CG13654	3R	0	0	0	0	0	0	0	0	0	0	0	0	1	0	0	0	0	1	0	0	0	0	0	0	0	0	0	0	0	0	1	0	0	0	0	1	equal
CG13658	3R	1	1	0	1	1	1	0	1	1	0	0	1	1	1	0	1	1	0	1	1	0	1	1	1	0	1	1	0	0	1	1	1	0	1	1	0	male
CG13659	3R	0	0	0	0	0	0	0	0	0	0	0	0	0	0	0	0	0	0	0	0	0	0	0	0	0	0	0	0	0	0	0	0	0	0	0	0	equal
CG13663	3R	0	0	0	1	0	0	0	1	0	0	0	1	0	0	0	1	1	0	0	0	0	1	0	0	0	1	0	0	0	1	0	0	0	1	1	0	female
CG13667	3L	0	1	0	1	0	1	0	1	0	0	0	1	0	0	0	1	1	0	0	1	0	1	0	1	0	1	0	0	0	1	0	0	0	1	1	0	male
CG13670	3L	0	0	0	0	0	0	0	0	0	0	0	0	0	0	0	1	0	1	0	0	0	0	0	0	0	0	0	0	0	0	0	0	0	1	0	1	equal
CG13671	3L	0	0	0	0	0	0	0	1	0	0	0	1	0	0	0	0	1	1	0	0	0	0	0	0	0	1	0	0	0	1	0	0	0	0	1	1	female
CG13675	3L	0	0	1	0	0	0	0	0	0	0	0	0	0	0	0	0	1	1	0	0	1	0	0	0	0	0	0	0	0	0	0	0	0	0	1	1	female
CG13676	3L	0	0	0	0	0	0	0	0	0	0	0	1	1	0	0	1	1	1	0	0	0	0	0	0	0	0	0	0	0	1	1	0	0	1	1	1	female
CG13678	3L	0	0	0	0	0	0	0	0	0	0	0	0	1	0	0	1	1	1	0	0	0	0	0	0	0	0	0	0	0	0	1	0	0	1	1	1	female
CG13679	3L	0	0	0	0	0	0	0	0	0	0	1	0	0	0	0	1	1	1	0	0	0	0	0	0	0	0	0	0	1	0	0	0	0	1	1	0	female
CG1368	X	0	1	0	0	0	1	0	0	0	0	0	1	0	0	0	1	1	0	0	1	0	0	0	1	0	0	0	0	0	1	0	0	0	1	1	0	female
CG13681	3L	0	0	0	1	0	0	0	1	0	0	0	1	0	0	0	1	1	0	0	0	0	1	0	0	0	1	0	0	0	1	0	0	0	1	1	0	female
CG13685	3L	0	0	0	0	0	0	0	1	0	0	0	0	0	0	0	1	1	0	0	0	0	0	0	0	0	0	0	0	0	0	0	0	0	1	1	0	male
CG13689	2L	0	0	1	1	0	0	0	1	0	0	0	1	0	0	0	1	1	0	0	0	1	1	0	0	0	1	0	0	0	1	0	0	0	1	1	0	female
CG13690	2L	0	0	0	1	0	0	0	1	1	0	0	1	0	0	0	1	1	1	0	0	0	1	0	0	0	1	1	0	0	1	0	0	0	1	1	1	female
CG13692	2L	0	0	0	0	0	0	0	1	0	0	0	0	0	0	0	0	1	0	0	0	0	0	0	0	0	1	0	0	0	0	0	0	0	0	1	0	female
CG13693	2L	0	0	0	1	0	1	0	1	0	0	0	1	1	0	0	1	1	1	0	0	0	1	0	1	0	1	0	0	0	1	1	0	0	1	1	1	male
CG13694	2L	0	0	0	0	0	0	0	0	0	0	0	0	0	0	0	0	0	1	0	0	0	0	0	0	0	0	0	0	0	0	0	0	0	0	0	1	equal
CG13698	3L	0	0	0	1	0	0	0	1	0	0	0	1	0	0	0	1	1	0	0	0	0	0	0	0	0	1	0	0	0	1	0	0	0	1	1	0	female
CG13699	3L	0	0	0	0	0	0	0	0	0	0	0	0	1	0	0	1	1	1	0	0	0	0	0	0	0	0	0	0	0	0	1	0	0	1	1	1	female
CG13700	3L	0	0	0	1	0	1	0	1	0	0	0	1	0	0	0	1	1	1	0	0	0	1	0	0	0	1	0	0	0	1	0	0	0	1	1	1	male
CG13704	3L	1	1	0	1	1	1	0	1	1	1	0	1	1	1	0	1	1	1	1	1	0	1	1	1	0	1	1	1	0	1	1	0	0	1	1	1	male
CG13705	3L	0	0	0	0	0	0	0	0	0	0	0	1	1	0	1	1	0	1	0	0	0	0	0	0	0	0	0	0	0	1	1	0	1	1	0	1	equal
CG13707	3L	0	0	0	1	0	0	0	1	0	0	0	1	0	0	0	1	1	0	0	0	0	1	0	0	0	1	0	0	0	1	0	0	0	1	1	0	male
CG13708	3L	0	0	0	0	0	0	0	0	0	0	0	0	1	0	0	1	1	1	0	0	0	0	0	0	0	0	0	0	0	0	1	0	0	1	1	1	female
CG1371	2R	0	0	0	1	0	0	0	1	0	0	0	1	0	0	0	0	1	0	0	0	0	1	0	0	0	1	0	0	0	1	0	0	0	0	1	0	female
CG13711	3L	0	0	0	0	0	0	0	0	0	0	0	0	0	0	0	0	0	0	0	0	0	0	0	0	0	0	0	0	0	0	0	0	0	0	0	0	equal
CG13712	3L	0	0	0	0	0	0	0	0	0	0	0	0	0	0	0	0	1	0	0	0	0	0	0	0	0	0	0	0	0	0	0	0	0	0	1	0	female
CG13713	3L	0	0	0	1	0	0	0	1	0	0	0	1	0	0	0	1	1	0	0	0	0	1	0	0	0	1	0	0	0	1	0	0	0	1	1	0	male
CG13716	3L	0	0	0	0	0	0	0	0	0	0	0	1	0	0	0	1	1	1	0	0	0	0	0	0	0	0	0	0	0	1	0	0	0	1	1	1	female
CG13717	3L	0	0	0	0	0	0	0	0	0	0	0	1	0	0	0	0	0	1	0	0	0	0	0	0	0	0	0	0	0	1	0	0	0	0	0	1	equal
CG13720	3L	1	0	0	1	1	0	0	1	1	0	1	1	1	0	0	1	1	0	1	0	0	1	1	0	0	1	1	0	1	1	1	0	0	1	1	0	female
CG13721	3L	0	0	0	0	0	0	0	0	0	0	0	0	0	0	0	0	1	0	0	0	0	0	0	0	0	0	0	0	0	0	0	0	0	0	1	0	female
CG13722	3L	0	0	0	1	0	0	0	0	0	0	0	0	1	1	0	1	1	1	0	0	0	1	0	0	0	0	0	0	0	0	1	1	0	1	1	1	male
CG13723	3L	0	0	0	0	0	0	0	0	0	0	0	0	1	0	0	0	0	0	0	0	0	0	0	0	0	0	0	0	0	0	1	0	0	0	0	0	equal
CG13724	3L	0	0	0	0	0	0	0	0	0	0	0	0	0	0	0	0	0	1	0	0	0	0	0	0	0	0	0	0	0	0	0	0	0	0	0	0	equal
CG13725	3L	0	0	0	1	0	1	0	1	0	0	0	1	0	0	0	1	1	0	0	0	0	1	0	0	0	1	0	0	0	1	0	0	0	1	1	0	male
CG13727	3L	0	0	0	0	0	0	0	0	0	0	0	0	1	0	0	1	1	0	0	0	0	0	0	0	0	0	0	0	0	0	1	0	0	1	1	0	female
CG13728	3L	0	1	0	0	0	1	1	0	0	0	0	1	0	1	0	0	1	1	0	1	0	0	0	1	1	0	0	0	0	1	0	1	0	0	1	1	female
CG13731	3L	0	0	1	0	0	0	0	0	0	0	0	0	0	0	0	0	0	1	0	0	1	0	0	0	0	0	0	0	0	0	0	0	0	0	0	1	equal
CG13733	3L	0	0	0	1	0	0	0	1	0	0	0	1	0	0	0	1	1	1	0	0	0	1	0	0	0	1	0	0	0	1	0	0	0	1	1	1	male
CG13737	3L	1	0	0	0	0	0	0	1	0	0	0	1	0	0	0	1	1	0	1	0	0	0	0	0	0	1	0	0	0	1	0	0	0	1	1	0	female
CG13738	3L	0	0	0	0	0	0	0	0	0	0	0	0	0	0	0	0	1	0	0	0	0	0	0	0	0	0	0	0	0	0	0	0	0	0	1	0	female
CG13739	2R	0	0	0	0	0	0	0	0	0	0	0	1	0	0	0	0	1	0	0	0	0	0	0	0	0	0	0	0	0	1	0	0	0	0	1	0	female
CG13741	2R	0	0	1	1	0	0	0	1	0	0	0	1	0	0	0	1	1	1	0	0	1	1	0	0	0	1	0	0	0	1	0	0	0	1	1	1	female
CG13742	2R	0	0	0	0	0	0	0	0	0	0	0	0	0	0	0	0	0	0	0	0	0	0	0	0	0	0	0	0	0	0	0	0	0	0	0	0	equal
CG13743	2R	0	0	0	1	0	0	0	0	0	0	0	1	1	0	0	0	1	1	0	0	0	1	0	0	0	0	0	0	0	1	1	0	0	0	1	1	male
CG13744	2R	0	0	0	0	0	0	0	0	0	0	0	0	0	0	0	0	1	0	0	0	0	0	0	0	0	0	0	0	0	0	0	0	0	0	1	0	female
CG13745	2R	0	0	0	1	0	0	0	1	0	0	0	1	0	0	0	0	1	0	0	0	0	1	0	0	0	1	0	0	0	1	0	0	0	0	1	0	female
CG13747	2R	0	0	0	1	0	0	0	1	1	0	0	1	0	0	0	1	1	0	0	0	0	1	0	0	0	1	1	0	0	1	0	0	0	1	1	0	male
CG13748	2R	0	0	0	0	0	0	0	0	0	0	0	1	0	0	0	0	1	0	0	0	0	0	0	0	0	0	0	0	0	1	0	0	0	0	1	0	female
CG13749	2R	0	1	0	0	0	0	0	0	0	0	0	0	0	1	0	1	0	0	0	1	0	0	0	0	0	0	0	0	0	0	0	1	0	1	0	0	equal
CG13751	2R	0	0	0	0	0	0	0	0	1	0	0	0	0	0	0	0	0	0	0	0	0	0	0	0	0	0	0	0	0	0	0	0	0	0	0	0	equal
CG13759	X	0	0	0	1	0	1	0	1	0	1	0	1	0	1	0	1	1	0	0	0	0	1	0	1	0	1	0	1	0	1	0	1	0	1	1	0	male
CG13760	X	0	0	0	1	0	0	0	1	0	0	0	1	0	0	0	1	1	0	0	0	0	1	0	0	0	1	0	0	0	1	0	0	0	1	1	0	female
CG13766	2L	0	0	0	1	0	0	0	1	0	0	0	1	0	0	0	1	1	0	0	0	0	1	0	0	0	1	0	0	0	1	0	0	0	1	1	0	female
CG13771	2L	1	0	0	1	0	0	0	1	0	0	0	0	1	0	0	1	1	0	1	0	0	1	0	0	0	0	0	0	0	0	1	0	0	1	1	0	female
CG13773	2L	0	0	0	1	0	0	0	1	0	0	0	1	0	0	0	1	1	1	0	0	0	1	0	0	0	1	0	0	0	1	0	0	0	1	1	1	female
CG13775	2L	0	0	0	1	0	0	0	1	0	0	0	1	0	0	0	1	1	0	0	0	0	1	0	0	0	1	0	0	0	1	0	0	0	1	1	0	female
CG13776	2L	0	0	0	1	0	1	0	1	0	0	0	1	1	1	1	0	1	1	0	0	0	1	0	1	0	1	0	0	0	1	1	1	0	0	1	1	male
CG13779	2L	0	0	0	1	0	0	0	1	0	0	0	1	0	0	0	1	1	1	0	0	0	1	0	0	0	1	0	0	0	1	0	0	0	1	1	0	female
CG13784	2L	1	0	0	0	0	0	0	0	1	0	0	0	1	0	0	0	1	0	1	0	0	0	0	0	0	0	1	0	0	0	1	0	0	0	1	0	female
CG13786	2L	0	0	0	0	0	0	0	0	0	0	0	0	0	0	0	1	1	0	0	0	0	0	0	0	0	0	0	0	0	0	0	0	0	1	1	0	female
CG13791	2L	0	0	0	0	0	0	0	1	0	0	0	1	1	0	0	0	1	0	0	0	0	0	0	0	0	1	0	0	0	1	1	0	0	0	1	0	female
CG13792	2L	0	0	0	1	0	0	0	1	0	1	0	1	1	0	0	1	1	1	0	0	0	1	0	0	0	1	0	1	0	1	1	0	0	1	1	1	male
CG13793	2L	0	0	0	0	0	0	0	0	0	0	0	0	1	0	0	1	1	1	0	0	0	0	0	0	0	0	0	0	0	0	1	0	0	1	1	1	female
CG13794	2L	0	0	0	0	0	0	0	0	0	0	0	0	1	0	0	0	0	1	0	0	0	0	0	0	0	0	0	0	0	0	1	0	0	0	0	1	equal
CG13795	2L	0	0	0	0	0	0	0	0	0	0	0	0	0	0	0	0	0	0	0	0	0	0	0	0	0	0	0	0	0	0	0	0	0	0	0	0	equal
CG13796	2L	0	0	0	0	0	1	0	0	0	0	0	0	0	1	0	0	1	1	0	0	0	0	0	1	0	0	0	0	0	0	0	1	0	0	1	1	male
CG13800	3L	0	0	0	1	0	0	0	1	0	0	0	1	0	0	0	1	1	0	0	0	0	1	0	0	0	1	0	0	0	1	0	0	0	1	1	0	male
CG13801	3L	0	0	0	0	0	0	0	0	0	0	0	1	0	0	0	1	1	0	0	0	0	0	0	0	0	0	0	0	0	1	0	0	0	1	1	0	female
CG13802	3L	0	0	0	0	1	0	1	0	0	0	0	0	0	0	0	0	0	1	0	0	0	0	1	0	0	0	0	0	0	0	0	0	0	0	0	1	equal
CG13806	3L	0	0	0	0	0	0	0	0	0	0	0	0	0	0	0	0	0	0	0	0	0	0	0	0	0	0	0	0	0	0	0	0	0	0	0	0	equal
CG13807	3L	0	0	0	0	0	0	0	0	0	0	0	0	1	0	0	0	0	0	0	0	0	0	0	0	0	0	0	0	0	0	0	0	0	0	0	0	equal
CG1381	2R	0	0	0	1	0	0	0	1	0	0	0	1	0	0	0	1	1	0	0	0	0	1	0	0	0	1	0	0	0	1	0	0	0	1	1	0	female
CG13810	3L	0	0	0	0	0	0	0	0	0	0	0	0	1	0	0	1	1	1	0	0	0	0	0	0	0	0	0	0	0	0	0	0	0	1	1	1	female
CG13813	3L	0	0	0	1	0	1	0	1	0	0	0	1	0	0	0	1	1	0	0	0	0	1	0	1	0	1	0	0	0	1	0	0	0	1	1	0	male
CG13814	3L	0	0	0	0	0	0	0	0	0	0	0	0	0	0	0	1	1	0	0	0	0	0	0	0	0	0	0	0	0	0	0	0	0	1	1	0	male
CG13822	3R	0	0	0	1	0	0	0	1	0	0	0	1	1	0	0	1	1	1	0	0	0	1	0	0	0	1	0	0	0	1	1	0	0	1	1	1	female
CG13826	3R	0	0	0	0	0	0	0	0	0	0	0	0	1	0	0	1	1	1	0	0	0	0	0	0	0	0	0	0	0	0	1	0	0	1	1	1	female
CG13827	3R	0	0	0	1	0	0	0	1	0	0	0	1	0	0	0	1	1	0	0	0	0	1	0	0	0	1	0	0	0	1	0	0	0	1	1	0	female
CG13829	3R	0	0	0	0	0	0	0	0	0	0	0	0	1	0	0	1	1	1	0	0	0	0	0	0	0	0	0	0	0	0	1	0	0	1	1	1	female
CG13830	3R	0	0	0	1	0	0	0	1	0	0	0	1	0	0	0	1	1	0	0	0	0	1	0	0	0	1	0	0	0	1	0	0	0	1	1	0	male
CG13833	3R	0	0	0	1	0	0	0	1	0	0	0	1	0	0	0	1	1	0	0	0	0	1	0	0	0	1	0	0	0	1	0	0	0	1	1	0	male
CG13836	3R	0	1	0	1	1	1	0	1	0	1	0	1	1	1	0	1	1	0	0	1	0	1	1	1	0	1	0	1	0	1	0	1	0	1	1	0	male
CG13837	3R	0	0	0	0	0	0	0	0	0	0	0	0	1	0	0	0	1	1	0	0	0	0	0	0	0	0	0	0	0	0	1	0	0	0	1	1	female
CG13838	3R	0	0	0	1	0	1	0	1	0	0	0	1	0	0	0	1	1	0	0	0	0	1	0	1	0	1	0	0	0	1	0	0	0	1	1	0	male
CG13840	3R	0	0	0	0	0	0	0	0	0	0	0	0	1	0	1	1	1	1	0	0	0	0	0	0	0	0	0	0	0	0	1	0	1	1	1	1	female
CG13841	3R	0	0	0	1	0	0	0	0	0	0	0	0	0	0	0	0	1	0	0	0	0	1	0	0	0	0	0	0	0	0	0	0	0	0	1	0	male
CG13842	3R	0	0	0	0	0	0	0	0	0	0	0	0	1	0	0	0	1	1	0	0	0	0	0	0	0	0	0	0	0	0	1	0	0	0	1	1	female
CG13843	3R	0	0	0	1	0	1	0	1	0	0	0	1	0	1	0	1	1	0	0	0	0	1	0	1	0	1	0	0	0	1	0	1	0	1	1	0	male
CG13847	3R	0	0	0	0	0	0	0	0	0	0	0	0	1	0	0	0	1	1	0	0	0	0	0	0	0	0	0	0	0	0	1	0	0	0	1	1	female
CG13850	3R	0	0	0	1	0	0	0	1	0	0	0	1	0	0	0	1	1	0	0	0	0	1	0	0	0	1	0	0	0	1	0	0	0	1	1	0	female
CG13855	3R	0	1	0	1	0	1	0	1	0	0	0	1	0	0	0	1	1	1	0	1	0	1	0	1	0	1	0	0	0	1	0	0	0	1	1	1	male
CG13856	3R	1	0	0	0	0	0	0	0	0	0	0	0	1	0	0	0	0	1	1	0	0	0	0	0	0	0	0	0	0	0	1	0	0	0	0	1	equal
CG13857	3R	1	0	0	0	0	0	0	0	0	0	0	0	1	0	0	1	1	1	0	0	0	0	0	0	0	0	0	0	0	0	1	0	0	1	1	0	female
CG13858	3R	0	0	0	0	0	0	0	0	0	0	0	0	0	0	0	0	0	0	0	0	0	0	0	0	0	0	0	0	0	0	0	0	0	0	0	0	equal
CG13862	3R	0	0	0	0	0	0	0	0	0	0	0	0	1	0	0	1	1	0	0	0	0	0	0	0	0	0	0	0	0	0	1	0	0	1	1	0	female
CG13865	X	0	0	0	1	0	0	0	1	1	0	0	1	0	0	0	1	1	0	0	0	0	1	0	0	0	1	1	0	0	1	0	0	0	1	1	0	female
CG13868	2R	0	0	0	1	0	1	0	1	0	0	0	1	0	1	0	1	1	0	0	0	0	1	0	1	0	1	0	0	0	1	0	1	0	1	1	0	male
CG13869	2R	0	0	0	1	0	0	1	1	0	0	0	1	0	0	0	1	1	1	0	0	0	1	0	0	1	1	0	0	0	1	0	0	0	1	1	1	female
CG1387	X	0	0	0	1	0	1	0	1	0	0	0	1	0	0	0	1	1	0	0	0	0	1	0	1	0	1	0	0	0	1	0	0	0	1	1	0	male
CG13870	2R	0	0	0	1	0	1	0	1	0	0	0	1	1	0	0	1	1	1	0	0	0	1	0	1	0	1	0	0	0	1	1	0	0	1	1	1	male
CG13871	2R	0	0	0	0	0	0	0	0	0	0	0	0	1	0	0	0	0	0	0	0	0	0	0	0	0	0	0	0	0	0	1	0	0	0	0	0	equal
CG13872	2R	0	0	0	1	0	0	0	1	0	0	0	1	0	0	0	1	1	0	0	0	0	1	0	0	0	1	0	0	0	1	0	0	0	1	1	0	male
CG13875	3L	0	0	0	0	0	0	0	0	0	0	0	0	0	0	0	0	0	0	0	0	0	0	0	0	0	0	0	0	0	0	0	0	0	0	0	0	equal
CG13876	3L	0	1	0	0	0	0	0	1	0	0	0	0	0	0	0	1	1	0	0	0	0	0	0	0	0	1	0	0	0	0	0	0	0	1	1	0	female
CG13877	3L	1	0	1	1	1	0	0	1	0	0	1	0	0	0	0	1	1	0	1	0	0	1	1	0	0	1	0	0	1	0	0	0	0	1	1	0	male
CG13879	3L	0	0	0	0	0	0	0	0	0	0	0	1	0	0	0	0	1	0	0	0	0	0	0	0	0	0	0	0	0	0	0	0	0	0	1	0	female
CG13884	3L	0	0	0	1	0	0	0	0	0	0	0	0	1	0	0	0	1	1	0	0	0	1	0	0	0	0	0	0	0	0	1	0	0	0	1	1	male
CG13887	3L	0	0	0	0	0	0	0	0	0	0	0	0	1	0	0	0	0	0	0	0	0	0	0	0	0	0	0	0	0	0	1	0	0	0	0	0	equal
CG13889	3L	0	0	0	0	0	0	0	0	0	0	0	0	0	0	0	0	1	0	0	0	0	0	0	0	0	0	0	0	0	0	0	0	0	0	1	0	female
CG13890	3L	0	0	0	1	0	0	0	1	0	0	0	1	0	0	0	1	1	0	0	0	0	1	0	0	0	1	0	0	0	1	0	0	0	1	1	0	female
CG13891	3L	0	1	0	1	0	1	0	1	0	0	0	1	0	1	0	1	1	0	0	1	0	1	0	1	0	1	0	0	0	1	0	1	0	1	1	0	male
CG13893	3L	0	0	0	1	0	0	0	1	0	0	0	1	0	0	0	1	1	0	0	0	0	1	0	0	0	1	0	0	0	1	0	0	0	1	1	0	male
CG13894	3L	0	0	0	0	0	0	0	0	0	0	0	0	1	0	0	0	1	1	0	0	0	0	0	0	0	0	0	0	0	0	0	0	0	0	1	1	female
CG13895	3L	0	1	0	0	0	0	0	0	0	0	0	0	0	0	0	0	1	1	0	1	0	0	0	0	0	0	0	0	0	0	0	0	0	0	1	1	female
CG13896	3L	1	0	0	0	0	1	0	0	0	0	0	0	0	0	0	0	1	0	1	0	0	0	0	1	0	0	0	0	0	0	0	0	0	0	0	0	equal
CG13897	3L	0	0	0	1	0	0	0	1	0	0	0	1	0	0	0	1	1	1	0	0	0	1	0	0	0	1	0	0	0	1	0	0	0	1	1	1	female
CG13898	3L	0	0	0	1	0	0	0	1	0	0	0	1	0	0	0	1	1	0	0	0	0	1	0	0	0	1	0	0	0	1	0	0	0	1	1	0	male
CG13900	3L	0	0	0	1	0	0	0	1	0	0	0	1	0	0	0	1	1	0	0	0	0	1	0	0	0	1	0	0	0	1	0	0	0	1	1	0	female
CG13901	3L	0	0	0	0	0	0	0	1	0	1	0	0	0	0	0	0	1	1	0	0	0	0	0	0	0	1	0	1	0	0	0	0	0	0	1	1	female
CG13902	3L	0	0	0	1	0	0	0	1	0	0	0	1	0	0	1	1	1	1	0	0	0	1	0	0	0	1	0	0	0	1	0	0	1	1	1	1	female
CG13905	3L	1	0	0	1	1	0	1	1	1	0	0	1	1	0	0	1	1	0	1	0	0	1	0	0	1	1	1	0	0	1	1	0	0	1	1	0	male
CG13907	3L	0	0	0	0	0	0	0	0	0	0	0	0	0	0	0	0	0	1	0	0	0	0	0	0	0	0	0	0	0	0	0	0	0	0	0	1	equal
CG13908	3L	0	0	0	1	0	0	0	1	0	0	0	1	0	1	0	1	1	0	0	0	0	1	0	0	0	1	0	0	0	1	0	1	0	1	1	0	male
CG13912	3L	1	1	0	0	0	0	0	0	0	0	0	0	0	0	0	0	0	0	1	1	0	0	0	0	0	0	0	0	0	0	0	0	0	0	0	0	equal
CG13914	3L	0	0	0	1	0	0	0	1	0	0	0	1	0	0	0	1	1	0	0	0	0	1	0	0	0	1	0	0	0	1	0	0	0	1	1	0	female
CG13917	3L	0	0	0	0	0	0	0	0	0	0	0	0	0	0	0	0	1	0	0	0	0	0	0	0	0	0	0	0	0	0	0	0	0	0	1	0	female
CG13919	3L	0	0	0	0	0	0	0	0	0	0	0	1	0	0	0	1	1	0	0	0	0	0	0	0	0	0	0	0	0	1	0	0	0	1	1	0	female
CG13920	3L	1	0	0	1	0	1	0	1	0	0	0	1	1	1	0	1	1	0	1	0	0	1	0	1	0	1	0	0	0	1	1	1	0	1	1	0	male
CG13921	3L	0	0	0	0	0	0	1	0	0	1	0	1	1	0	1	1	1	1	0	0	0	0	0	0	1	0	0	1	0	1	1	0	1	1	1	1	female
CG13924	3L	0	0	0	0	0	0	0	1	0	0	0	0	0	0	0	0	1	0	0	0	0	0	0	0	0	1	0	0	0	0	0	0	0	0	1	0	female
CG13926	3L	0	0	0	0	0	0	0	1	0	0	0	1	0	0	0	0	1	0	0	0	0	0	0	0	0	1	0	0	0	0	0	0	0	0	1	0	female
CG13928	3L	0	0	0	1	0	0	0	1	0	0	0	1	0	0	0	1	1	0	0	0	0	1	0	0	0	1	0	0	0	1	0	0	0	1	1	0	male
CG13930	3L	0	0	0	0	0	0	0	0	0	0	0	0	0	0	0	0	1	0	0	0	0	0	0	0	0	0	0	0	0	0	0	0	0	0	1	0	female
CG13931	3L	0	0	0	0	0	0	0	1	0	0	0	1	1	0	0	0	1	1	0	0	0	0	0	0	0	1	0	0	0	1	1	0	0	0	1	1	female
CG13932	3L	0	0	0	0	0	0	1	0	0	0	0	0	0	0	0	0	0	1	0	0	0	0	0	0	1	0	0	0	0	0	0	0	0	0	0	1	equal
CG13933	3L	0	0	0	0	0	0	0	1	0	0	0	1	0	0	0	0	1	0	0	0	0	0	0	0	0	1	0	0	0	1	0	0	0	0	1	0	female
[truncated: 10,932 more rows]
